# Supplementary material for: Crystal structure, Hirshfeld surface analysis and DFT studies of 2-[(2-hy­droxy-5-methyl­benzyl­idene)amino]­benzo­nitrile
Source: Acta Crystallogr E Crystallogr Commun. 2020 Jul 3;76(Pt 8):1195–200. doi: 10.1107/S2056989020008907 (PMC7405566; doi:10.1107/S2056989020008907)
Supplement: Supplementary file 1 [file e-76-01195-sup1.cif]

##############################################################################
#                                                                            #
# This CIF contains the data in a paper accepted for publication in          #
# Acta Crystallographica Section E. It conforms to the requirements of       #
# Notes for Authors for Acta Crystallographica Section E, and has been       #
# peer reviewed under the auspices of the IUCr Commission on Journals.       #
#                                                                            #
# Full details of the Crystallographic Information File format               #
# are given in the paper "The Crystallographic Information File (CIF):       #
# a New Standard Archive File for Crystallography" by S. R. Hall, F. H.      #
# Allen and I. D. Brown [Acta Cryst. (1991), A47, 655-685].                  #
#                                                                            #
# The current version of the core CIF dictionary is obtainable from          #
# ftp://ftp.iucr.org/pub/cif_core.dic.                                       #
#                                                                            #
# Software is freely available for graphical display of the structure(s)     #
# in this CIF. For information consult the CIF software page                 #
# http://www.iucr.org/resources/cif/software.                                #
#                                                                            #
# This file may be used for bona fide research purposes within the           #
# scientific community so long as proper attribution is given to the journal # 
# article from which it was obtained.                                        #
#                                                                            #
##############################################################################
data_I
_audit_creation_method     'SHELXL-2018/3'
_journal_date_recd_electronic     2020-06-03
_journal_date_accepted     2020-06-30
_journal_name_full     'Acta Crystallographica, Section E'
_journal_year     2020
_journal_volume     76
_journal_issue      8
_journal_page_first     1195
_journal_page_last     1200
_journal_paper_category     GO
_journal_paper_doi     10.1107/S2056989020008907
_journal_coeditor_code     ZL2787
_publ_contact_author_name     'Ashraf Mashrai'
_publ_contact_author_address
;
Faculty of
Pharmacy, University Of Science And Technology, Ibb Branch, Ibb,
Yemen
;
_publ_contact_author_email
                              'ashraf.yemen7@gmail.com, faizichemiitg@gmail.com'
_publ_contact_author_fax     ?
_publ_contact_author_phone     ?
_publ_section_title
;
Crystal structure, Hirshfeld surface analysis and DFT studies of
2-[(2-hydroxy-5-methylbenzylidene)amino]benzonitrile
;
_publ_section_title_footnote     .
loop_
    _publ_author_name
    _publ_author_footnote
    _publ_author_address
    'Faizi, Md. Serajul Haque' .
;
Department of Chemistry, Langat Singh College, B.R.A. Bihar University,
Muzaffarpur, Bihar-842001
India
;
    'Cinar, Emine Berrin' .
;
Ondokuz May\?is University, Faculty of Arts and Sciences, Department of Physics,
Samsun,
Turkey
;
    'Aydin, Alev Sema' .
;
Ondokuz May\?is University, Faculty of Arts and Sciences,
Department of Chemistry,
Samsun,
Turkey
;
    'Agar, Erbil' .
;
Ondokuz May\?is University, Faculty of Arts and Sciences,
Department of Chemistry,
Samsun,
Turkey
;
    'Dege, Necmi' .
;
Ondokuz May\?is University, Faculty of Arts and Sciences, Department of Physics,
Samsun,
Turkey
;
    'Mashrai, Ashraf' .
;
Department of Pharmacy, University of Science and Technology, Ibb Branch, Ibb,
Yemen
;
_publ_section_synopsis
;
The title compound crystallizes in the orthorhombic space group <i>Pbca</i>. The
phenol ring is inclined to the benzonitrile ring by 25.65(3)\%. The
configuration about the C\\db N bond is <i>E</i>, stabilized by a strong
intramolecular O---H...N hydrogen bond that forms an <i>S</i>(6) ring motif.
;
_chemical_name_systematic
;
2-[(2-Hydroxy-5-methylbenzylidene)amino]benzonitrile
;
_chemical_name_common     ?
_chemical_formula_moiety     'C15 H12 N2 O'
_chemical_formula_sum     'C15 H12 N2 O'
_chemical_formula_iupac     'C15 H12 N2 O'
_chemical_formula_weight     236.27
_chemical_melting_point     ?
_space_group_crystal_system     orthorhombic
_space_group_name_H-M_alt     'P b c a'
_space_group_name_Hall     '-P 2ac 2ab'
loop_
    _space_group_symop_operation_xyz
    'x, y, z'
    '-x+1/2, -y, z+1/2'
    '-x, y+1/2, -z+1/2'
    'x+1/2, -y+1/2, -z'
    '-x, -y, -z'
    'x-1/2, y, -z-1/2'
    'x, -y-1/2, z-1/2'
    '-x-1/2, y-1/2, z'
_cell_length_a     7.8139(3)
_cell_length_b     27.0470(10)
_cell_length_c     11.7683(5)
_cell_angle_alpha     90
_cell_angle_beta     90
_cell_angle_gamma     90
_cell_volume     2487.14(17)
_cell_formula_units_Z     8
_cell_measurement_reflns_used     13160
_cell_measurement_theta_min     1.51
_cell_measurement_theta_max     25.84
_cell_measurement_temperature     296(2)
_exptl_crystal_description     'prism'
_exptl_crystal_colour     'colorless'
_exptl_crystal_size_max     0.730
_exptl_crystal_size_mid     0.420
_exptl_crystal_size_min     0.240
_exptl_crystal_density_diffrn     1.262
_exptl_crystal_density_meas     ?
_exptl_crystal_density_method     ?
_exptl_crystal_F_000     992
_exptl_absorpt_coefficient_mu     0.081
_exptl_absorpt_correction_type     integration
_exptl_absorpt_process_details
;
(X-RED32; Stoe & Cie, 2002)
;
_exptl_absorpt_correction_T_min     0.9510
_exptl_absorpt_correction_T_max     0.9889
_diffrn_ambient_temperature     296(2)
_diffrn_source     'sealed X-ray tube, 12 x 0.4 mm long-fine focus'
_diffrn_source_power     2.25
_diffrn_source_voltage     50
_diffrn_source_current     45
_diffrn_radiation_type     'Mo K\a'
_diffrn_radiation_wavelength     0.71073
_diffrn_radiation_monochromator     'plane graphite'
_diffrn_measurement_device_type     'STOE IPDS 2'
_diffrn_measurement_device     '2-circle goniometer'
_diffrn_measurement_method     'rotation method'
_diffrn_detector     'image plate (34 cm diameter)'
_diffrn_detector_area_resol_mean     6.67
_diffrn_reflns_number     15314
_diffrn_reflns_av_R_equivalents     0.0395
_diffrn_reflns_av_unetI/netI     0.0237
_diffrn_reflns_theta_min     1.506
_diffrn_reflns_theta_max     25.329
_diffrn_reflns_theta_full     25.242
_diffrn_measured_fraction_theta_max     0.998
_diffrn_measured_fraction_theta_full     1.000
_diffrn_reflns_limit_h_min     -9
_diffrn_reflns_limit_h_max     9
_diffrn_reflns_limit_k_min     -32
_diffrn_reflns_limit_k_max     32
_diffrn_reflns_limit_l_min     -14
_diffrn_reflns_limit_l_max     14
_refine_special_details     ?
_reflns_number_total     2270
_reflns_number_gt     1552
_reflns_threshold_expression     'I > 2\s(I)'
_refine_ls_structure_factor_coef     Fsqd
_refine_ls_matrix_type     full
_refine_ls_R_factor_all     0.0640
_refine_ls_R_factor_gt     0.0377
_refine_ls_wR_factor_gt     0.0933
_refine_ls_wR_factor_ref     0.1030
_refine_ls_goodness_of_fit_ref     1.036
_refine_ls_restrained_S_all     1.036
_refine_ls_number_reflns     2270
_refine_ls_number_parameters     167
_refine_ls_number_restraints     0
_refine_ls_hydrogen_treatment     mixed
_refine_ls_weighting_scheme     calc
_refine_ls_weighting_details
              'w=1/[\s^2^(Fo^2^)+(0.0529P)^2^+0.0539P] where P=(Fo^2^+2Fc^2^)/3'
_atom_sites_solution_hydrogens     geom
_atom_sites_solution_primary     dual
_atom_sites_solution_secondary     difmap
_refine_ls_shift/su_max     0.000
_refine_ls_shift/su_mean     0.000
_refine_diff_density_max     0.103
_refine_diff_density_min     -0.087
_refine_ls_extinction_method
;
SHELXL-2018/3 (Sheldrick 2018)
;
_refine_ls_extinction_coef     0.0048(9)
_refine_ls_extinction_expression
                                  'Fc^*^=kFc[1+0.001xFc^2^\l^3^/sin(2\q)]^-1/4^'
loop_
    _atom_type_symbol
    _atom_type_description
    _atom_type_scat_dispersion_real
    _atom_type_scat_dispersion_imag
    _atom_type_scat_source
    'C' 'C' 0.0033 0.0016
                         'International Tables Vol C Tables 4.2.6.8 and 6.1.1.4'
    'H' 'H' 0.0000 0.0000
                         'International Tables Vol C Tables 4.2.6.8 and 6.1.1.4'
    'N' 'N' 0.0061 0.0033
                         'International Tables Vol C Tables 4.2.6.8 and 6.1.1.4'
    'O' 'O' 0.0106 0.0060
                         'International Tables Vol C Tables 4.2.6.8 and 6.1.1.4'
_computing_data_collection
;
X-AREA (Stoe & Cie, 2002)
;
_computing_cell_refinement
;
X-AREA (Stoe & Cie, 2002)
;
_computing_data_reduction
;
X-RED32 (Stoe & Cie, 2002)
;
_computing_structure_solution
;
<i>SHELXT2018/3</i> (Sheldrick, 2015a)
;
_computing_structure_refinement
;
<i>SHELXL2018/3</i> (Sheldrick, 2015b)
;
_computing_molecular_graphics
;
<i>OLEX2</i> (Dolomanov <i>et al.</i>,  2009),
Mercury (Macrae <i>et al.</i>,  2020)
;
_computing_publication_material
;
WinGX (Farrugia, 2012), PLATON (Spek, 2020),
<i>SHELXL2018/3</i> (Sheldrick, 2015b)
and publCIF (Westrip, 2010)
;
loop_
    _atom_site_type_symbol
    _atom_site_label
    _atom_site_fract_x
    _atom_site_fract_y
    _atom_site_fract_z
    _atom_site_U_iso_or_equiv
    _atom_site_adp_type
    _atom_site_calc_flag
    _atom_site_occupancy
    _atom_site_disorder_assembly
    _atom_site_disorder_group
    C C1 0.4510(2) 0.43624(6) 0.56936(18) 0.0817(5) Uani d 1 . .
    C C2 0.4377(2) 0.43849(6) 0.69096(14) 0.0740(4) Uani d 1 . .
    C C3 0.3751(3) 0.48102(6) 0.7420(2) 0.0926(5) Uani d 1 . .
    H H3 0.343203 0.507974 0.697713 0.111 Uiso calc 1 . .
    C C4 0.3606(3) 0.48315(8) 0.8578(2) 0.1034(6) Uani d 1 . .
    H H4 0.316746 0.511334 0.892460 0.124 Uiso calc 1 . .
    C C5 0.4108(3) 0.44357(8) 0.92255(18) 0.0991(6) Uani d 1 . .
    H H5 0.401374 0.445315 1.001220 0.119 Uiso calc 1 . .
    C C6 0.4752(2) 0.40119(6) 0.87308(15) 0.0836(5) Uani d 1 . .
    H H6 0.510544 0.374922 0.918342 0.100 Uiso calc 1 . .
    C C7 0.48704(18) 0.39788(5) 0.75604(13) 0.0686(4) Uani d 1 . .
    C C8 0.54747(18) 0.31307(5) 0.73859(12) 0.0641(4) Uani d 1 . .
    H H8 0.499419 0.308529 0.810127 0.077 Uiso calc 1 . .
    C C9 0.61539(17) 0.27095(5) 0.67918(11) 0.0598(4) Uani d 1 . .
    C C10 0.69055(18) 0.27512(6) 0.57110(12) 0.0654(4) Uani d 1 . .
    C C11 0.7545(2) 0.23368(6) 0.51800(14) 0.0759(4) Uani d 1 . .
    H H11 0.805539 0.236438 0.446900 0.091 Uiso calc 1 . .
    C C12 0.7430(2) 0.18837(7) 0.56968(15) 0.0800(5) Uani d 1 . .
    H H12 0.787489 0.160829 0.532733 0.096 Uiso calc 1 . .
    C C13 0.6667(2) 0.18226(6) 0.67585(15) 0.0780(5) Uani d 1 . .
    C C14 0.6052(2) 0.22403(5) 0.72774(13) 0.0696(4) Uani d 1 . .
    H H14 0.554152 0.220906 0.798775 0.084 Uiso calc 1 . .
    C C15 0.6544(3) 0.13194(6) 0.7305(2) 0.1221(8) Uani d 1 . .
    H H15A 0.673066 0.134971 0.810847 0.183 Uiso calc 1 . .
    H H15B 0.739587 0.110501 0.698457 0.183 Uiso calc 1 . .
    H H15C 0.542781 0.118329 0.717044 0.183 Uiso calc 1 . .
    O O1 0.70348(16) 0.31893(4) 0.51676(10) 0.0877(4) Uani d 1 . .
    H H1 0.654(3) 0.3432(6) 0.5601(13) 0.132 Uiso calc 1 . .
    N N1 0.4603(3) 0.43494(6) 0.47293(15) 0.1085(6) Uani d 1 . .
    N N2 0.55113(16) 0.35659(5) 0.69604(10) 0.0681(3) Uani d 1 . .
loop_
    _atom_site_aniso_label
    _atom_site_aniso_U_11
    _atom_site_aniso_U_22
    _atom_site_aniso_U_33
    _atom_site_aniso_U_12
    _atom_site_aniso_U_13
    _atom_site_aniso_U_23
    C1 0.0981(12) 0.0574(9) 0.0896(13) 0.0001(8) -0.0131(11) -0.0016(9)
    C2 0.0722(9) 0.0636(9) 0.0861(11) -0.0043(7) -0.0017(8) -0.0097(9)
    C3 0.0903(12) 0.0715(11) 0.1160(15) 0.0009(9) -0.0017(11) -0.0165(11)
    C4 0.1000(14) 0.0856(13) 0.1245(18) 0.0013(11) 0.0128(13) -0.0354(13)
    C5 0.1078(14) 0.0977(14) 0.0919(13) -0.0108(12) 0.0155(11) -0.0295(12)
    C6 0.0909(12) 0.0832(11) 0.0766(11) -0.0075(9) 0.0047(9) -0.0145(9)
    C7 0.0653(9) 0.0666(9) 0.0738(10) -0.0066(7) 0.0033(7) -0.0123(8)
    C8 0.0613(8) 0.0729(9) 0.0582(8) -0.0055(7) 0.0024(7) -0.0020(7)
    C9 0.0557(7) 0.0681(9) 0.0558(8) -0.0041(6) -0.0009(6) -0.0045(7)
    C10 0.0618(8) 0.0749(10) 0.0597(8) -0.0040(7) -0.0004(7) -0.0017(8)
    C11 0.0704(9) 0.0948(12) 0.0624(9) 0.0027(9) 0.0066(7) -0.0124(9)
    C12 0.0785(10) 0.0809(11) 0.0804(11) 0.0103(8) 0.0002(9) -0.0180(9)
    C13 0.0823(11) 0.0691(10) 0.0827(11) 0.0009(8) 0.0020(9) -0.0063(8)
    C14 0.0729(9) 0.0715(9) 0.0645(9) -0.0027(7) 0.0048(7) -0.0020(8)
    C15 0.156(2) 0.0725(12) 0.1380(18) 0.0078(13) 0.0243(15) 0.0080(12)
    O1 0.1075(9) 0.0844(8) 0.0713(7) -0.0015(7) 0.0194(6) 0.0055(6)
    N1 0.1567(16) 0.0760(10) 0.0927(12) 0.0039(9) -0.0181(11) 0.0018(9)
    N2 0.0721(8) 0.0658(8) 0.0663(7) -0.0029(6) 0.0019(6) -0.0029(6)
_geom_special_details
;
 All esds (except the esd in the dihedral angle between two l.s. planes)
 are estimated using the full covariance matrix.  The cell esds are taken
 into account individually in the estimation of esds in distances, angles
 and torsion angles; correlations between esds in cell parameters are only
 used when they are defined by crystal symmetry.  An approximate (isotropic)
 treatment of cell esds is used for estimating esds involving l.s. planes.
;
loop_
    _geom_bond_atom_site_label_1
    _geom_bond_atom_site_label_2
    _geom_bond_site_symmetry_2
    _geom_bond_distance
    _geom_bond_publ_flag
    C1 N1 . 1.138(2) ?
    C1 C2 . 1.436(3) ?
    C2 C3 . 1.387(2) ?
    C2 C7 . 1.393(2) ?
    C3 C4 . 1.369(3) ?
    C3 H3 . 0.9300 ?
    C4 C5 . 1.371(3) ?
    C4 H4 . 0.9300 ?
    C5 C6 . 1.381(2) ?
    C5 H5 . 0.9300 ?
    C6 C7 . 1.383(2) ?
    C6 H6 . 0.9300 ?
    C7 N2 . 1.4130(18) ?
    C8 N2 . 1.2795(17) ?
    C8 C9 . 1.4380(19) ?
    C8 H8 . 0.9300 ?
    C9 C14 . 1.3940(19) ?
    C9 C10 . 1.406(2) ?
    C10 O1 . 1.3503(17) ?
    C10 C11 . 1.377(2) ?
    C11 C12 . 1.371(2) ?
    C11 H11 . 0.9300 ?
    C12 C13 . 1.394(2) ?
    C12 H12 . 0.9300 ?
    C13 C14 . 1.371(2) ?
    C13 C15 . 1.509(2) ?
    C14 H14 . 0.9300 ?
    C15 H15A . 0.9600 ?
    C15 H15B . 0.9600 ?
    C15 H15C . 0.9600 ?
    O1 H1 . 0.92(2) ?
loop_
    _geom_angle_atom_site_label_1
    _geom_angle_atom_site_label_2
    _geom_angle_atom_site_label_3
    _geom_angle_site_symmetry_1
    _geom_angle_site_symmetry_3
    _geom_angle
    _geom_angle_publ_flag
    N1 C1 C2 . . 179.2(2) ?
    C3 C2 C7 . . 120.90(16) ?
    C3 C2 C1 . . 119.48(16) ?
    C7 C2 C1 . . 119.62(14) ?
    C4 C3 C2 . . 119.7(2) ?
    C4 C3 H3 . . 120.2 ?
    C2 C3 H3 . . 120.2 ?
    C3 C4 C5 . . 119.78(19) ?
    C3 C4 H4 . . 120.1 ?
    C5 C4 H4 . . 120.1 ?
    C4 C5 C6 . . 121.21(19) ?
    C4 C5 H5 . . 119.4 ?
    C6 C5 H5 . . 119.4 ?
    C5 C6 C7 . . 119.87(18) ?
    C5 C6 H6 . . 120.1 ?
    C7 C6 H6 . . 120.1 ?
    C6 C7 C2 . . 118.54(14) ?
    C6 C7 N2 . . 124.92(15) ?
    C2 C7 N2 . . 116.51(14) ?
    N2 C8 C9 . . 122.03(13) ?
    N2 C8 H8 . . 119.0 ?
    C9 C8 H8 . . 119.0 ?
    C14 C9 C10 . . 117.90(14) ?
    C14 C9 C8 . . 120.05(13) ?
    C10 C9 C8 . . 122.05(13) ?
    O1 C10 C11 . . 118.18(14) ?
    O1 C10 C9 . . 122.02(14) ?
    C11 C10 C9 . . 119.80(15) ?
    C12 C11 C10 . . 120.16(15) ?
    C12 C11 H11 . . 119.9 ?
    C10 C11 H11 . . 119.9 ?
    C11 C12 C13 . . 122.10(15) ?
    C11 C12 H12 . . 119.0 ?
    C13 C12 H12 . . 119.0 ?
    C14 C13 C12 . . 116.84(15) ?
    C14 C13 C15 . . 122.08(17) ?
    C12 C13 C15 . . 121.08(16) ?
    C13 C14 C9 . . 123.19(15) ?
    C13 C14 H14 . . 118.4 ?
    C9 C14 H14 . . 118.4 ?
    C13 C15 H15A . . 109.5 ?
    C13 C15 H15B . . 109.5 ?
    H15A C15 H15B . . 109.5 ?
    C13 C15 H15C . . 109.5 ?
    H15A C15 H15C . . 109.5 ?
    H15B C15 H15C . . 109.5 ?
    C10 O1 H1 . . 109.5 ?
    C8 N2 C7 . . 121.58(13) ?
loop_
    _geom_torsion_atom_site_label_1
    _geom_torsion_atom_site_label_2
    _geom_torsion_atom_site_label_3
    _geom_torsion_atom_site_label_4
    _geom_torsion_site_symmetry_1
    _geom_torsion_site_symmetry_2
    _geom_torsion_site_symmetry_3
    _geom_torsion_site_symmetry_4
    _geom_torsion
    _geom_torsion_publ_flag
    C7 C2 C3 C4 . . . . -0.4(3) ?
    C1 C2 C3 C4 . . . . 179.34(17) ?
    C2 C3 C4 C5 . . . . 1.2(3) ?
    C3 C4 C5 C6 . . . . -0.4(3) ?
    C4 C5 C6 C7 . . . . -1.1(3) ?
    C5 C6 C7 C2 . . . . 1.9(2) ?
    C5 C6 C7 N2 . . . . 179.77(15) ?
    C3 C2 C7 C6 . . . . -1.1(2) ?
    C1 C2 C7 C6 . . . . 179.13(15) ?
    C3 C2 C7 N2 . . . . -179.21(14) ?
    C1 C2 C7 N2 . . . . 1.1(2) ?
    N2 C8 C9 C14 . . . . -178.55(13) ?
    N2 C8 C9 C10 . . . . 0.3(2) ?
    C14 C9 C10 O1 . . . . 178.93(14) ?
    C8 C9 C10 O1 . . . . 0.0(2) ?
    C14 C9 C10 C11 . . . . -1.4(2) ?
    C8 C9 C10 C11 . . . . 179.69(14) ?
    O1 C10 C11 C12 . . . . -179.53(15) ?
    C9 C10 C11 C12 . . . . 0.8(2) ?
    C10 C11 C12 C13 . . . . 0.4(3) ?
    C11 C12 C13 C14 . . . . -0.9(3) ?
    C11 C12 C13 C15 . . . . 179.52(18) ?
    C12 C13 C14 C9 . . . . 0.3(2) ?
    C15 C13 C14 C9 . . . . 179.81(17) ?
    C10 C9 C14 C13 . . . . 0.9(2) ?
    C8 C9 C14 C13 . . . . 179.80(14) ?
    C9 C8 N2 C7 . . . . -178.75(13) ?
    C6 C7 N2 C8 . . . . 25.3(2) ?
    C2 C7 N2 C8 . . . . -156.72(13) ?
loop_
    _geom_hbond_atom_site_label_D
    _geom_hbond_atom_site_label_H
    _geom_hbond_atom_site_label_A
    _geom_hbond_site_symmetry_A
    _geom_hbond_distance_DH
    _geom_hbond_distance_HA
    _geom_hbond_distance_DA
    _geom_hbond_angle_DHA
    _geom_hbond_publ_flag
    O1 H1 N2 . 0.92 1.83 2.6280(16) 144.6 yes
    C4 H4 N1 2_565 0.93 2.77 3.610(3) 150.1 yes
    C15 H15A O1 7_566 0.96 2.74 3.641(3) 157.6 yes
    C11 H11 Cg1 4_556 0.93 2.846 3.654(16) 145.9 yes
_shelx_space_group_comment
;
The symmetry employed for this shelxl refinement is uniquely defined
by the following loop, which should always be used as a source of
symmetry information in preference to the above space-group names.
They are only intended as comments.
;
_shelx_estimated_absorpt_T_min     0.943
_shelx_estimated_absorpt_T_max     0.981
_shelx_hkl_file
;
   2   0   0 1557.16   10.63   0
  -2   0   0 1512.11   10.52   0
  -4   0   0   62.78    2.34   0
   4   0   0   67.31    2.99   0
   6   0   0   17.28    2.56   0
  -6   0   0   18.89    2.60   0
   8   0   0    0.07    1.90   0
  -8   0   0    2.56    2.79   0
  -2   1   0 7050.63   23.41   0
   2  -1   0 7367.77   23.63   0
  -2  -1   0 7113.72   22.35   0
   2   1   0 7300.59   22.41   0
   4  -1   0  347.42    4.15   0
  -4  -1   0  362.12    4.44   0
   4   1   0  339.22    3.95   0
  -4   1   0  352.51    4.53   0
   6   1   0    6.70    1.78   0
  -6   1   0    8.91    1.94   0
   6  -1   0    7.12    2.46   0
  -6  -1   0    4.62    2.41   0
   8  -1   0    0.77    2.94   0
   8   1   0    4.06    2.02   0
  -8  -1   0    4.07    1.87   0
  -8   1   0    1.77    1.93   0
   0  -2   0 2278.01   23.67   0
   0   2   0 2411.27   23.59   0
  -2   2   0 7071.84   23.75   0
   2  -2   0 7488.19   23.81   0
   2   2   0 7222.47   21.77   0
  -2  -2   0 7072.55   20.52   0
   4   2   0  199.13    3.23   0
   4  -2   0  198.25    3.92   0
  -4  -2   0  200.00    3.27   0
  -4   2   0  195.24    3.38   0
   6  -2   0   26.35    2.70   0
   6   2   0   25.21    2.72   0
  -6  -2   0   25.99    2.80   0
  -6   2   0   24.22    2.51   0
  -8   2   0   -0.03    2.74   0
   8   2   0    4.48    1.98   0
  -8  -2   0    1.97    2.70   0
   8  -2   0    2.83    2.75   0
   2  -3   0 9914.86   27.50   0
  -2  -3   0 9413.87   24.03   0
  -2   3   0 9999.99   27.90   0
   2   3   0 9609.79   23.56   0
  -4  -3   0  807.95    5.58   0
   4  -3   0  815.29    6.08   0
  -4   3   0  805.99    6.31   0
   4   3   0  784.45    5.46   0
   6   3   0   35.73    2.02   0
   6  -3   0   34.79    2.81   0
  -6  -3   0   31.28    2.13   0
  -6   3   0   33.13    2.59   0
   8   3   0   -0.55    1.89   0
  -8   3   0   -0.29    2.02   0
   8  -3   0    2.31    1.99   0
  -8  -3   0    2.94    2.74   0
   0   4   0  636.30    9.39   0
   0  -4   0  575.04    9.10   0
   2   4   0 3482.57   13.98   0
   2  -4   0 3513.52   16.20   0
  -2   4   0 3608.80   16.63   0
  -2  -4   0 3392.43   13.60   0
   4  -4   0 1074.48    7.18   0
  -4   4   0 1051.04    7.28   0
  -4  -4   0 1054.71    6.18   0
   4   4   0 1058.82    6.64   0
  -6  -4   0   85.31    2.37   0
  -6   4   0   81.45    2.97   0
   6  -4   0   87.00    2.46   0
   6   4   0   83.54    3.04   0
  -8   4   0   15.25    2.87   0
   8  -4   0   17.00    3.03   0
  -8  -4   0   10.56    2.17   0
   8   4   0   15.53    2.08   0
  -2  -5   0 5499.06   16.88   0
   2  -5   0 5674.80   20.86   0
   2   5   0 5539.72   16.91   0
  -2   5   0 5594.21   20.83   0
  -4  -5   0  584.72    4.70   0
  -4   5   0  575.08    5.63   0
   4  -5   0  614.55    5.79   0
   4   5   0  574.78    4.68   0
  -6  -5   0  219.61    3.28   0
   6   5   0  218.19    3.51   0
   6  -5   0  219.51    3.82   0
  -6   5   0  207.29    3.27   0
  -8   5   0    8.67    2.83   0
   8  -5   0   13.10    2.11   0
  -8  -5   0   16.38    2.82   0
   8   5   0   15.69    2.84   0
   0   6   0  273.30    6.04   0
   0  -6   0  275.86    5.98   0
  -2   6   0 3668.83   15.79   0
   2   6   0 3678.54   13.20   0
   2   6   0 3479.50   12.87   0
   2  -6   0 3804.77   16.08   0
  -4   6   0  142.55    3.55   0
  -4  -6   0  149.61    2.75   0
   4   6   0  144.10    3.11   0
   4  -6   0  148.79    3.62   0
  -6  -6   0   23.76    2.09   0
   6  -6   0   28.69    2.82   0
   6   6   0   30.42    2.60   0
  -6   6   0   24.46    1.96   0
   8  -6   0    6.19    2.88   0
   8   6   0    1.00    2.82   0
  -8  -6   0    6.40    2.00   0
  -8   6   0    4.42    2.83   0
  -2   7   0  506.63    6.22   0
   2   7   0  505.59    5.38   0
   2   7   0  477.80    5.20   0
   2  -7   0  495.32    6.42   0
  -4  -7   0  148.27    2.72   0
   4   7   0  139.46    2.62   0
  -4   7   0  146.04    3.51   0
   4  -7   0  146.85    3.67   0
   6  -7   0  268.88    3.63   0
   6   7   0  257.05    3.14   0
  -6   7   0  276.06    4.07   0
  -6  -7   0  280.38    3.46   0
  -8  -7   0   13.73    2.88   0
  -8   7   0   10.82    2.88   0
   8   7   0   11.36    2.16   0
   8  -7   0   13.65    2.96   0
   0  -8   0 2026.57   11.42   0
   0   8   0 2153.12   11.38   0
   2   8   0  303.56    4.32   0
   2  -8   0  297.53    4.67   0
  -2   8   0  300.87    5.05   0
   2   8   0  284.12    3.87   0
   4   8   0  261.13    3.29   0
  -4   8   0  264.52    3.75   0
   4  -8   0  280.40    3.89   0
   6  -8   0   37.46    3.00   0
  -6   8   0   38.19    2.82   0
  -6  -8   0   37.53    2.08   0
   6   8   0   34.17    2.07   0
   8   8   0   42.37    3.07   0
  -8   8   0   39.78    3.04   0
   8  -8   0   38.40    2.49   0
   2   9   0    1.27    1.71   0
   2  -9   0    1.70    2.98   0
   2   9   0    2.15    2.40   0
  -2   9   0    2.74    2.77   0
  -4   9   0  601.60    5.60   0
   4   9   0  597.46    4.65   0
   4  -9   0  604.55    5.67   0
   4   9   0  614.18    5.08   0
  -6   9   0   13.48    2.63   0
   6  -9   0   14.73    2.08   0
   6   9   0   15.61    2.56   0
   8  -9   0    3.06    2.86   0
   8   9   0    3.60    2.93   0
  -8   9   0   -0.33    2.05   0
   8   9   0    1.37    2.00   0
   0 -10   0    2.31    1.86   0
   0  10   0    4.41    2.05   0
   2  10   0  173.78    3.50   0
  -2  10   0  182.88    4.09   0
   2  10   0  185.62    3.12   0
   2 -10   0  177.28    4.25   0
  -4  10   0  106.59    2.74   0
   4  10   0  115.54    3.08   0
   4 -10   0  112.26    3.57   0
   4  10   0  108.38    3.05   0
   6 -10   0  104.06    3.54   0
   6  10   0   97.84    2.49   0
  -6  10   0  102.19    3.17   0
   6  10   0   99.00    2.36   0
   8 -10   0    9.70    3.09   0
   8  10   0   12.57    2.98   0
   8  10   0   11.72    2.12   0
  -8  10   0   14.93    2.96   0
   2  11   0   97.74    2.46   0
   2 -11   0  100.33    3.58   0
  -2  11   0   95.62    2.95   0
   2  11   0   97.35    2.54   0
   4  11   0  169.41    3.24   0
   4  11   0  163.16    3.23   0
   4 -11   0  162.18    3.80   0
  -4  11   0  164.84    3.58   0
  -6  11   0   59.47    2.95   0
   6 -11   0   54.10    2.39   0
   6  11   0   62.90    2.79   0
   6  11   0   61.28    2.17   0
  -8  11   0    2.43    2.92   0
   8  11   0    3.03    2.07   0
   8 -11   0    4.62    3.00   0
   8  11   0    0.35    2.06   0
   0  12   0   14.30    2.89   0
   0 -12   0   13.57    2.69   0
   2  12   0   49.81    2.75   0
  -2  12   0   52.00    3.12   0
   2  12   0   52.46    2.10   0
   2 -12   0   57.75    3.19   0
   4  12   0   45.85    1.99   0
   4  12   0   44.59    1.98   0
   4 -12   0   47.89    3.16   0
  -4  12   0   44.05    2.70   0
   6  12   0    4.05    1.83   0
  -6  12   0    3.23    2.67   0
   6  12   0    4.12    2.50   0
   6 -12   0    7.00    2.89   0
  -8  12   0    0.52    2.87   0
   8 -12   0   -2.06    3.00   0
   8  12   0    2.64    2.95   0
   8  12   0    0.96    2.90   0
  -2  13   0   29.70    2.25   0
   2 -13   0   31.91    3.04   0
   2  13   0   34.49    2.44   0
   2  13   0   32.70    2.72   0
   4  13   0   13.51    1.78   0
   4  13   0   13.16    1.76   0
  -4  13   0   13.55    2.52   0
   4 -13   0   12.38    2.87   0
   6  13   0   36.79    2.72   0
   6  13   0   46.32    2.72   0
  -6  13   0   38.84    2.26   0
   6 -13   0   41.05    2.47   0
   8 -13   0    2.10    3.07   0
   8  13   0    0.97    1.94   0
   8  13   0    3.73    3.04   0
  -8  13   0    2.18    2.98   0
   0 -14   0   60.40    2.90   0
   0  14   0   57.37    3.10   0
  -2  14   0  512.28    5.37   0
   2  14   0  519.60    4.27   0
   2 -14   0  509.18    4.89   0
   2  14   0  505.69    4.24   0
   4  14   0  157.02    2.64   0
   4 -14   0  163.09    3.94   0
   4  14   0  159.20    2.72   0
  -4  14   0  171.44    3.65   0
  -6  14   0   43.14    2.94   0
   6 -14   0   43.92    3.08   0
   6  14   0   42.15    2.73   0
   6  14   0   40.82    2.71   0
   8  14   0    9.24    2.97   0
   8 -14   0    7.77    2.27   0
  -8  14   0    9.24    3.05   0
   8  14   0    9.68    3.04   0
   2 -15   0   11.63    2.69   0
  -2  15   0   10.57    2.82   0
   2  15   0   11.31    1.76   0
   4 -15   0  200.98    4.09   0
   4  15   0  193.27    2.81   0
   4  15   0  191.83    2.79   0
  -4  15   0  199.44    3.92   0
   6  15   0    0.55    2.49   0
   6  15   0    2.88    1.83   0
   6 -15   0    0.44    2.84   0
  -6  15   0    2.17    2.61   0
  -8  15   0    5.30    3.07   0
   8  15   0    7.20    2.10   0
   8  15   0    2.63    2.03   0
   8 -15   0    5.69    2.40   0
   0 -16   0 1019.87    6.55   0
   0  16   0 1048.33    6.63   0
   2  16   0    4.12    2.45   0
  -2  16   0    1.34    2.74   0
   2 -16   0    1.62    2.60   0
   4  16   0   44.82    2.01   0
  -4  16   0   46.10    2.97   0
   4 -16   0   43.26    3.23   0
   4  16   0   48.02    2.53   0
   6  16   0   15.24    1.90   0
   6 -16   0   15.10    2.13   0
  -6  16   0   13.78    2.15   0
   6  16   0   15.53    2.59   0
   8  16   0   12.75    2.36   0
   8  16   0    7.41    2.88   0
  -8  16   0    9.41    2.28   0
   8 -16   0   10.48    2.34   0
   2 -17   0   64.23    2.46   0
   2  17   0   63.42    2.71   0
  -2  17   0   68.31    3.32   0
   4  17   0    2.36    1.64   0
   4 -17   0    1.62    1.99   0
   4  17   0    0.39    1.69   0
  -4  17   0    0.71    1.82   0
   6 -17   0   50.96    3.28   0
   6  17   0   51.84    2.19   0
  -6  17   0   54.36    3.09   0
   6  17   0   50.68    2.85   0
   8  17   0    6.33    2.17   0
   8 -17   0    7.70    3.29   0
   0  18   0  195.13    3.69   0
   0 -18   0  175.48    2.91   0
   2 -18   0   65.42    3.04   0
  -2  18   0   62.38    3.03   0
   2  18   0   62.27    2.29   0
   4  18   0    9.32    1.79   0
   4 -18   0    7.33    2.13   0
  -4  18   0    8.92    2.72   0
   4  18   0    7.55    2.52   0
   6  18   0    0.93    1.88   0
   6 -18   0    3.11    3.02   0
   6  18   0    0.29    2.62   0
  -6  18   0   -1.45    2.81   0
   2 -19   0   26.15    2.77   0
  -2  19   0   25.97    2.12   0
   2  19   0   24.77    2.00   0
   4 -19   0  160.56    3.06   0
   4  19   0  163.91    3.23   0
   4  19   0  161.72    2.71   0
  -4  19   0  165.09    3.57   0
  -6  19   0   12.56    2.81   0
   6  19   0   14.90    2.71   0
   6 -19   0   11.92    3.06   0
   6  19   0   11.14    1.89   0
   0 -20   0  267.49    3.42   0
   0  20   0  282.06    3.43   0
   2  20   0  244.05    3.78   0
  -2  20   0  248.30    4.14   0
   2 -20   0  247.34    4.06   0
   4  20   0  115.17    3.04   0
  -4  20   0  119.80    3.58   0
   4 -20   0  115.51    3.57   0
   4  20   0  116.59    3.03   0
   6  20   0    1.40    2.71   0
   6  20   0    1.80    1.90   0
   6 -20   0    0.13    2.89   0
  -6  20   0   -1.24    1.97   0
   2 -21   0  890.56    6.16   0
   2  21   0  862.97    5.31   0
  -2  21   0  914.65    6.28   0
   4  21   0    5.81    2.50   0
   4 -21   0    8.48    2.76   0
  -4  21   0    5.65    2.83   0
   4  21   0    3.86    1.81   0
   6  21   0    5.50    1.91   0
   6  21   0    5.64    1.92   0
  -6  21   0    6.48    1.98   0
   6 -21   0    5.45    3.12   0
   0 -22   0  258.99    3.28   0
   0  22   0  282.33    3.64   0
   2 -22   0  111.14    3.49   0
  -2  22   0  107.94    3.62   0
   2  22   0  106.06    3.55   0
  -4  22   0   -0.26    2.88   0
   4 -22   0    1.21    2.06   0
   4  22   0   -1.63    2.65   0
   4  22   0   -0.21    2.56   0
   6 -22   0    1.06    3.08   0
  -6  22   0    0.74    2.09   0
   6  22   0    1.21    2.79   0
   6  22   0    3.33    2.92   0
   2  23   0   61.29    2.41   0
   2 -23   0   58.54    2.23   0
   2  23   0   57.08    2.35   0
  -2  23   0   64.74    3.38   0
   4  23   0   10.47    2.06   0
  -4  23   0   12.66    2.07   0
   4 -23   0   13.38    2.92   0
   4  23   0   12.75    1.87   0
   6  23   0    2.06    2.07   0
  -6  23   0    4.24    3.06   0
   6 -23   0    2.85    3.08   0
   6  23   0    5.44    2.14   0
   0  24   0 1560.76    7.00   0
   0 -24   0 1478.05    7.33   0
   2  24   0   78.34    2.35   0
   2 -24   0   78.02    3.03   0
   2  24   0   81.62    3.24   0
  -2  24   0   82.10    3.39   0
   4  24   0    4.65    1.90   0
  -4  24   0    5.12    2.87   0
   4 -24   0    8.00    2.08   0
   4  24   0    7.26    1.84   0
  -6  24   0    6.96    3.22   0
   6 -24   0    3.89    3.17   0
   6  24   0    0.07    2.88   0
   6  24   0    4.60    2.10   0
   2  25   0   35.93    2.77   0
   2  25   0   38.67    2.22   0
   2 -25   0   33.17    2.86   0
  -2  25   0   38.52    2.38   0
   4  25   0    0.07    2.83   0
  -4  25   0    2.67    2.91   0
   4  25   0    1.62    2.86   0
   4 -25   0    3.97    2.83   0
   6 -25   0    0.48    3.24   0
   0  26   0   51.84    2.45   0
   0 -26   0   51.04    2.88   0
  -2  26   0   43.79    3.14   0
   2 -26   0   42.86    2.35   0
   2  26   0   38.90    3.14   0
   2  26   0   47.14    2.21   0
   4  26   0    2.71    2.09   0
   4  26   0    2.18    2.81   0
   4 -26   0    0.19    2.84   0
  -4  26   0    6.13    2.95   0
   2  27   0   10.09    2.96   0
   2 -27   0    9.46    2.81   0
   2  27   0   14.26    2.90   0
  -2  27   0   11.63    3.01   0
   4  27   0   29.66    3.00   0
  -4  27   0   26.91    3.24   0
   4  27   0   26.81    3.12   0
   4 -27   0   26.12    3.09   0
   0  28   0    0.96    2.08   0
   0 -28   0   -0.27    2.77   0
   2  28   0    7.25    2.22   0
   2  28   0    7.86    2.14   0
   2 -28   0    8.64    2.10   0
  -2  28   0    7.54    2.27   0
   4  28   0   22.31    2.27   0
   4  28   0   15.56    3.20   0
  -4  28   0   20.37    3.16   0
   4 -28   0   16.90    3.17   0
   2  29   0   20.91    2.99   0
   2  29   0   17.91    3.05   0
  -2  29   0   21.88    3.19   0
   2 -29   0   16.59    2.93   0
   4  29   0    9.42    2.24   0
   4 -29   0   10.69    3.14   0
   4  29   0    6.60    3.21   0
  -4  29   0   12.43    3.19   0
   0 -30   0    0.31    2.84   0
   0  30   0    2.03    3.08   0
   2  30   0   24.90    3.22   0
  -2  30   0   18.99    2.41   0
   2  30   0   18.02    2.26   0
   2 -30   0   18.47    2.32   0
  -2  31   0    1.20    3.22   0
   2  31   0    2.52    3.06   0
   2 -31   0   -0.99    3.01   0
   2  31   0    2.42    2.25   0
   0  32   0   13.21    2.43   0
   0 -32   0   12.31    3.11   0
  -1  -1  -1  239.34    5.67   0
   1  -1   1  255.92    5.68   0
   1   1  -1  258.81    6.71   0
   1   1   1  244.23    5.51   0
  -1   1  -1  250.46    6.12   0
  -1   1   1  246.49    8.37   0
   1  -1  -1  242.19    8.25   0
  -2  -1   1 4508.14   18.17   0
  -2  -1  -1 4292.89   15.80   0
   2  -1   1 4375.32   16.06   0
  -2   1  -1 4266.52   16.30   0
  -2   1   1 4211.75   19.93   0
   2  -1  -1 4457.62   19.55   0
   2   1   1 4299.69   16.21   0
   2   1  -1 4316.54   17.98   0
  -3   1   1  170.53    3.55   0
  -3  -1  -1  168.01    3.61   0
   3  -1   1  169.34    3.27   0
  -3   1  -1  171.42    3.79   0
   3   1  -1  174.72    3.86   0
  -3  -1   1  168.79    3.44   0
   3  -1  -1  170.60    3.97   0
   3   1   1  167.55    3.68   0
  -4   1   1    0.13    2.40   0
  -4   1  -1   -0.02    1.78   0
  -4  -1   1    0.58    2.43   0
   4  -1   1    0.25    1.72   0
  -4  -1  -1    0.91    1.73   0
   4   1   1    0.68    2.49   0
   4   1  -1    0.24    1.78   0
   4  -1  -1    1.50    2.50   0
  -5  -1   1   33.14    2.62   0
   5  -1   1   28.48    1.98   0
   5  -1  -1   28.89    1.94   0
  -5   1  -1   28.82    1.92   0
  -5   1   1   29.28    1.91   0
   5   1  -1   30.44    1.93   0
   5   1   1   30.51    1.87   0
  -5  -1  -1   32.82    2.65   0
   6  -1  -1   18.49    2.55   0
  -6  -1  -1   15.01    2.58   0
   6   1   1   17.08    2.66   0
  -6   1   1   18.49    2.59   0
  -6   1  -1   16.07    2.65   0
   6   1  -1   18.46    2.58   0
   6  -1   1   18.96    1.99   0
  -6  -1   1   17.44    1.81   0
   7  -1   1   13.52    2.09   0
  -7  -1   1   17.56    1.97   0
  -7   1  -1   17.61    2.68   0
   7   1   1   17.86    2.84   0
   7   1  -1   15.27    2.69   0
  -7   1   1   17.96    2.58   0
   7  -1  -1   15.56    2.79   0
  -7  -1  -1   13.47    1.97   0
   8  -1  -1    3.78    2.64   0
  -8   1  -1    1.29    1.98   0
   8  -1   1    2.49    2.83   0
  -8  -1  -1   -0.06    2.68   0
   8   1   1    1.68    2.78   0
   8   1  -1    1.18    2.71   0
  -8  -1   1    1.69    2.76   0
  -8   1   1    1.86    2.72   0
  -9  -1   1    3.53    2.94   0
   9  -1  -1    3.29    3.01   0
   9   1   1    2.51    3.01   0
   9  -1   1    2.92    3.05   0
  -9   1   1    1.89    3.03   0
  -9  -1  -1    2.67    3.00   0
  -9   1  -1    2.73    2.00   0
   9   1  -1    3.95    3.05   0
   0  -2  -1 4836.43   37.68   0
   0   2   1 5145.00   39.57   0
   0  -2   1 4973.07   26.13   0
   0   2  -1 4851.97   25.26   0
   1  -2   1   30.48    3.09   0
  -1  -2  -1   26.14    2.95   0
  -1   2   1   25.95    5.34   0
   1   2  -1   29.52    3.92   0
   1   2   1   27.92    3.80   0
   1  -2  -1   28.74    4.70   0
  -1  -2   1   28.16    3.90   0
  -1   2  -1   26.96    3.98   0
  -2  -2  -1 6553.94   20.42   0
  -2   2  -1 6917.23   20.05   0
   2   2  -1 7098.61   22.05   0
   2  -2  -1 7152.20   26.82   0
  -2   2   1 7023.10   26.24   0
  -2  -2   1 7269.76   22.44   0
   2   2   1 6503.42   19.23   0
   2  -2   1 7258.14   21.19   0
   3   2  -1   13.00    2.61   0
  -3   2   1   12.46    1.94   0
  -3  -2  -1   10.65    1.90   0
   3  -2   1   12.94    1.95   0
  -3   2  -1   12.35    2.58   0
  -3  -2   1   13.83    2.68   0
   3   2   1   11.74    1.87   0
   3  -2  -1   14.11    1.99   0
   4   2  -1  367.72    4.60   0
  -4   2  -1  369.34    4.56   0
   4   2   1  372.48    3.93   0
   4  -2  -1  365.66    4.81   0
  -4   2   1  372.27    4.87   0
   4  -2   1  368.26    4.19   0
  -4  -2  -1  385.73    4.32   0
  -4  -2   1  381.51    4.67   0
  -5   2   1   26.04    2.51   0
   5  -2  -1   30.99    2.60   0
   5  -2   1   30.58    2.75   0
  -5  -2   1   28.71    1.95   0
  -5   2  -1   28.50    2.62   0
   5   2   1   30.40    1.96   0
   5   2  -1   30.80    1.97   0
  -5  -2  -1   27.82    1.98   0
  -6   2  -1    1.49    1.70   0
   6   2   1    1.21    1.74   0
  -6   2   1    0.70    2.35   0
  -6  -2  -1    1.43    1.85   0
   6   2  -1    2.26    1.77   0
   6  -2   1    1.44    2.58   0
  -6  -2   1    2.73    1.69   0
   6  -2  -1    3.70    2.40   0
   7  -2  -1    6.35    2.63   0
  -7  -2  -1    4.25    1.87   0
  -7   2   1    6.87    2.58   0
   7   2   1    3.54    2.58   0
  -7   2  -1    3.16    2.42   0
  -7  -2   1    5.36    1.82   0
   7   2  -1    5.61    2.61   0
   7  -2   1    5.57    2.63   0
   8   2  -1    4.73    2.78   0
  -8   2  -1    5.32    2.79   0
  -8   2   1    2.72    1.96   0
   8  -2  -1    3.92    2.80   0
   8  -2   1    3.00    2.81   0
  -8  -2  -1    2.55    1.99   0
   8   2   1    1.29    2.82   0
  -8  -2   1   -1.06    2.05   0
  -9  -2  -1    0.84    2.08   0
  -9   2   1    1.34    3.11   0
   9  -2   1    0.60    3.02   0
   9  -2  -1    1.69    2.13   0
  -9  -2   1   -1.82    3.06   0
  -9   2  -1    2.45    2.98   0
   9   2  -1    3.20    3.10   0
   9   2   1    2.78    3.00   0
   1   3   1  105.19    4.43   0
  -1  -3   1  107.05    4.49   0
   1  -3  -1  109.90    7.12   0
   1   3  -1  109.68    4.59   0
   1  -3   1  108.50    4.82   0
  -1   3   1  107.10    6.38   0
  -1   3  -1  106.07    4.73   0
  -1  -3  -1  102.73    4.46   0
   2  -3  -1 1240.27   11.33   0
   2   3   1 1171.78    8.29   0
  -2   3  -1 1195.78    8.58   0
   2  -3   1 1209.27    8.68   0
  -2  -3  -1 1152.14    8.63   0
  -2   3   1 1175.75   10.90   0
   2   3  -1 1234.38    8.76   0
   3   3   1  757.23    5.76   0
  -3  -3  -1  769.19    5.93   0
   3   3  -1  775.30    6.30   0
   3  -3  -1  773.28    7.14   0
  -3   3  -1  778.16    6.11   0
  -3  -3   1  812.36    6.40   0
  -3   3   1  783.19    7.30   0
   3  -3   1  832.97    6.55   0
  -4   3   1  486.34    5.32   0
   4   3   1  468.26    4.59   0
  -4  -3  -1  486.40    4.72   0
  -4  -3   1  508.38    5.09   0
   4  -3   1  478.93    4.65   0
   4   3  -1  478.93    4.54   0
  -4   3  -1  493.13    4.97   0
   4  -3  -1  480.90    5.47   0
  -5   3  -1    8.79    2.45   0
   5   3  -1   10.34    1.83   0
   5  -3   1   10.79    1.85   0
   5  -3  -1   12.53    2.50   0
  -5   3   1   12.03    2.45   0
  -5  -3  -1    9.33    2.47   0
   5   3   1   12.30    2.28   0
  -5  -3   1    9.59    2.48   0
  -6  -3  -1   16.28    1.81   0
   6   3   1   16.37    1.76   0
   6  -3   1   24.19    2.59   0
  -6   3   1   15.01    2.52   0
  -6  -3   1   18.33    1.86   0
  -6   3  -1   14.96    1.84   0
   6  -3  -1   15.87    1.92   0
   6   3  -1   18.48    2.60   0
  -7   3   1    5.17    1.85   0
  -7  -3  -1    5.54    1.99   0
  -7  -3   1    7.38    2.57   0
   7  -3   1    3.28    1.92   0
   7   3   1    4.33    1.89   0
   7   3  -1    4.61    1.99   0
   7  -3  -1    4.06    2.68   0
  -7   3  -1    5.76    2.64   0
  -8  -3  -1    1.28    2.80   0
   8  -3  -1    1.87    2.77   0
  -8  -3   1    7.27    2.79   0
   8   3   1    0.06    2.74   0
  -8   3   1    2.01    2.77   0
   8  -3   1    3.50    1.99   0
  -8   3  -1    1.18    1.91   0
   8   3  -1   -1.72    2.90   0
   9   3   1   -0.34    2.04   0
  -9   3   1    1.77    2.15   0
  -9   3  -1    5.63    3.05   0
   9  -3   1    2.33    3.11   0
   9   3  -1    1.67    3.02   0
   9  -3  -1    1.00    2.08   0
  -9  -3   1   -0.70    2.14   0
  -9  -3  -1   -0.24    2.87   0
   0  -4   1 4492.36   19.99   0
   0   4   1 4931.05   27.79   0
   0   4  -1 4535.42   19.94   0
   1  -4   1   19.67    3.00   0
  -1   4  -1   18.14    4.04   0
  -1  -4   1   17.26    2.59   0
   1   4  -1   17.84    2.67   0
  -1  -4  -1   18.30    2.57   0
   1   4   1   17.71    3.48   0
  -1   4   1   18.67    4.46   0
   1  -4  -1   19.18    4.66   0
  -2   4  -1    1.49    2.88   0
   2  -4   1    1.32    2.05   0
  -2  -4  -1    1.41    2.74   0
  -2   4   1    0.84    3.06   0
   2   4   1   -0.29    2.73   0
   2  -4  -1    0.90    3.20   0
   2   4  -1    1.41    2.79   0
   2   4  -1   -0.14    2.56   0
   3   4  -1  176.33    3.26   0
   3  -4  -1  179.15    4.20   0
  -3   4   1  170.33    4.10   0
  -3  -4   1  186.72    3.76   0
   3   4   1  171.44    3.12   0
   3  -4   1  173.37    3.83   0
  -3  -4  -1  169.68    3.18   0
  -3   4  -1  169.67    3.28   0
   4   4   1   50.92    2.61   0
   4  -4  -1   54.14    2.83   0
  -4   4   1   52.76    2.92   0
   4   4  -1   51.88    2.21   0
  -4  -4  -1   55.77    2.09   0
  -4  -4   1   57.14    2.89   0
   4  -4   1   59.25    3.03   0
  -4   4  -1   52.11    2.25   0
  -5  -4   1   12.06    2.58   0
  -5   4   1    8.57    2.48   0
   5  -4  -1   11.38    1.84   0
   5   4   1   11.99    1.80   0
  -5   4  -1    7.66    1.81   0
   5  -4   1   11.81    2.54   0
  -5  -4  -1   13.21    2.42   0
   5   4  -1    9.32    2.51   0
   6  -4   1   -0.04    2.67   0
   6  -4  -1    2.99    2.49   0
   6   4   1   -1.46    2.40   0
  -6  -4   1   -0.08    1.90   0
  -6  -4  -1   -1.79    2.41   0
  -6   4   1    3.40    1.81   0
  -6   4  -1    0.50    2.57   0
   6   4  -1    2.08    1.88   0
   7   4  -1   49.97    2.19   0
  -7   4  -1   48.57    2.89   0
  -7   4   1   49.67    2.25   0
   7  -4   1   61.03    3.08   0
   7  -4  -1   57.15    3.02   0
  -7  -4   1   60.39    2.87   0
  -7  -4  -1   56.62    3.04   0
   7   4   1   48.52    2.35   0
  -8   4  -1    5.05    2.68   0
  -8  -4  -1    4.88    2.80   0
   8  -4   1    5.50    2.88   0
   8   4  -1    4.95    2.85   0
  -8  -4   1    4.44    1.99   0
   8   4   1    5.50    2.04   0
  -8   4   1    4.45    1.97   0
   8  -4  -1    5.28    2.85   0
   9   4   1    3.04    3.09   0
   9   4  -1    3.91    2.23   0
  -9   4  -1    3.49    2.21   0
   9  -4  -1    3.62    3.09   0
   9  -4   1    4.42    3.22   0
  -9   4   1    8.92    3.05   0
  -9  -4  -1    0.51    2.18   0
  -1  -5   1   24.37    3.40   0
   1   5   1   20.57    3.16   0
   1  -5   1   22.30    3.08   0
   1   5  -1   22.11    3.47   0
  -1  -5  -1   22.26    2.49   0
  -1   5  -1   25.56    4.04   0
   1  -5  -1   23.14    4.70   0
  -1   5   1   23.65    4.63   0
  -2   5   1   78.17    4.04   0
  -2   5  -1   76.92    2.77   0
   2   5   1   78.94    2.68   0
   2  -5  -1   80.35    4.31   0
   2  -5   1   83.22    3.60   0
  -2  -5  -1   81.39    3.36   0
   2   5  -1   79.13    2.68   0
   2   5  -1   83.00    3.35   0
  -3   5  -1   95.72    3.28   0
  -3   5   1   92.67    3.44   0
  -3  -5  -1   93.98    2.55   0
   3   5   1   97.65    3.13   0
   3  -5  -1   97.49    3.12   0
   3  -5   1   95.65    2.82   0
   3   5  -1   96.12    2.59   0
   4  -5  -1  257.48    4.00   0
   4  -5   1  267.78    4.07   0
  -4   5   1  261.60    4.34   0
  -4  -5  -1  263.42    3.35   0
  -4  -5   1  292.30    3.98   0
   4   5  -1  263.59    3.39   0
   4   5   1  261.36    3.29   0
  -4   5  -1  269.31    4.03   0
  -5  -5  -1   84.53    2.34   0
  -5   5   1   78.66    3.05   0
  -5   5  -1   80.38    3.10   0
   5  -5  -1   82.96    3.04   0
   5  -5   1   82.84    2.38   0
   5   5  -1   77.29    2.41   0
   5   5   1   85.17    2.79   0
  -5  -5   1   81.75    2.45   0
  -6  -5  -1  155.58    3.20   0
  -6   5  -1  152.29    3.40   0
  -6   5   1  138.19    3.40   0
  -6  -5   1  143.24    2.86   0
   6   5   1  140.21    3.17   0
   6  -5   1  147.68    3.50   0
   6   5  -1  141.99    2.82   0
   6  -5  -1  139.78    2.84   0
  -7   5  -1    0.75    1.84   0
  -7   5   1    1.41    2.61   0
   7   5  -1    3.39    1.99   0
  -7  -5   1    4.68    1.80   0
  -7  -5  -1    3.33    2.68   0
   7   5   1    5.12    2.63   0
   7  -5  -1    4.74    2.73   0
   7  -5   1    5.11    2.62   0
   8   5   1    4.58    1.99   0
   8  -5  -1    6.25    2.82   0
  -8  -5  -1    6.17    2.06   0
  -8   5   1    6.53    2.75   0
   8   5  -1    4.63    2.00   0
  -8   5  -1    3.27    1.97   0
   8  -5   1    4.25    2.83   0
   9  -5   1    2.12    3.25   0
  -9   5   1    1.25    3.13   0
  -9  -5  -1    8.33    3.05   0
   9   5  -1    3.56    2.99   0
  -9   5  -1   -0.52    2.98   0
   9  -5  -1    2.21    2.28   0
   9   5   1    2.27    2.15   0
   0  -6   1 1144.70    9.38   0
   0   6   1 1164.21   11.02   0
   0  -6  -1 1127.95   10.94   0
   0   6  -1 1180.17    9.45   0
   1   6  -1   22.91    3.39   0
   1  -6  -1   19.75    4.32   0
   1  -6   1   18.42    3.06   0
  -1   6   1   18.71    4.48   0
   1   6   1   20.00    3.09   0
  -1   6  -1   18.33    3.97   0
  -1  -6   1   20.44    3.13   0
  -2   6  -1  131.67    3.29   0
   2  -6  -1  140.14    4.79   0
  -2   6   1  131.57    4.48   0
  -2  -6  -1  133.27    3.15   0
   2  -6   1  140.70    4.03   0
   2   6   1  129.22    3.62   0
   2   6  -1  133.02    3.60   0
   2   6  -1  143.45    3.71   0
   3  -6   1    0.08    1.95   0
  -3   6  -1    1.34    2.54   0
  -3   6   1    0.47    1.68   0
   3   6  -1    1.33    2.53   0
   3   6   1    1.03    2.39   0
  -3  -6  -1    1.38    1.66   0
   3   6  -1    1.58    2.45   0
   3  -6  -1    0.30    2.66   0
   4  -6   1  392.84    4.32   0
  -4   6  -1  386.85    4.63   0
  -4  -6  -1  378.84    3.89   0
  -4   6   1  366.79    4.55   0
   4  -6  -1  378.72    5.04   0
   4   6   1  367.58    4.24   0
   4   6  -1  381.39    4.19   0
  -5   6   1  263.67    3.65   0
   5  -6   1  285.28    4.08   0
  -5  -6  -1  278.12    3.71   0
   5   6   1  256.93    3.18   0
   5   6  -1  254.83    3.36   0
   5  -6  -1  277.33    4.19   0
  -5   6  -1  269.76    3.82   0
   6  -6   1    7.67    2.61   0
   6  -6  -1    6.82    2.66   0
  -6   6  -1    7.23    2.61   0
  -6   6   1    8.12    2.51   0
  -6  -6   1    3.13    1.87   0
   6   6  -1    5.56    1.89   0
   6   6   1    5.99    2.49   0
  -6  -6  -1    4.52    2.43   0
  -7   6  -1    1.55    1.80   0
   7  -6  -1    0.57    2.73   0
  -7   6   1    2.63    2.50   0
  -7  -6  -1   -0.16    2.59   0
   7   6  -1    1.90    2.62   0
   7   6   1    1.93    2.57   0
   7  -6   1   -0.14    1.82   0
   8   6  -1    3.55    2.04   0
  -8   6  -1    5.37    2.73   0
   8  -6  -1    4.79    2.79   0
   8  -6   1    3.71    2.02   0
  -8  -6  -1    4.42    2.84   0
  -8   6   1    2.15    2.07   0
   8   6   1    4.08    2.72   0
  -9   6  -1    5.14    3.06   0
   9  -6   1    7.85    2.28   0
  -9  -6  -1    6.32    2.28   0
   9   6  -1    8.55    3.10   0
   9  -6  -1    8.55    3.26   0
  -9   6   1    4.85    3.16   0
   9   6   1    7.39    3.10   0
   9   6  -1    3.11    2.28   0
   1   7   1  952.32    7.65   0
   1  -7   1  972.72    7.79   0
   1   7   1  957.12    7.68   0
   1  -7  -1 1048.59   10.74   0
  -1   7   1 1009.11   10.61   0
  -1   7  -1 1049.18    8.05   0
  -1  -7   1  959.70    7.46   0
   1   7  -1 1020.16    7.79   0
   2   7   1   23.05    2.04   0
   2  -7   1   23.76    2.35   0
   2   7  -1   23.01    2.02   0
   2  -7  -1   24.06    3.48   0
  -2   7   1   22.14    3.13   0
  -2  -7  -1   23.09    2.73   0
  -2   7  -1   21.53    2.20   0
  -3  -7  -1   12.25    2.43   0
   3  -7  -1    9.51    2.77   0
   3   7   1    8.80    1.73   0
   3   7  -1    7.65    2.38   0
   3   7  -1    9.43    2.40   0
  -3   7   1    9.21    2.51   0
   3  -7   1    8.93    1.97   0
  -3   7  -1    7.60    1.84   0
   4  -7   1  732.15    5.65   0
  -4   7   1  716.18    6.35   0
   4   7  -1  735.39    5.36   0
   4   7   1  710.88    4.99   0
   4  -7  -1  758.18    6.72   0
  -4  -7  -1  742.23    5.17   0
   4   7  -1  734.35    5.36   0
  -4   7  -1  724.87    5.81   0
   5   7   1   36.58    1.93   0
   5  -7   1   37.35    2.18   0
  -5  -7  -1   35.53    1.92   0
  -5   7  -1   33.46    2.02   0
   5  -7  -1   37.57    2.71   0
  -5   7   1   33.11    2.69   0
   5   7  -1   31.39    2.00   0
  -6   7  -1   89.41    3.02   0
   6  -7   1   88.99    2.54   0
   6   7  -1   83.51    2.35   0
   6   7   1   87.65    2.85   0
   6  -7  -1   88.39    3.19   0
  -6  -7  -1   84.98    2.34   0
  -6   7   1   84.80    3.07   0
  -7   7  -1    0.82    2.53   0
  -7  -7  -1    1.03    1.74   0
  -7   7   1    0.60    2.62   0
   7   7  -1    1.25    2.63   0
   7  -7  -1    1.76    1.93   0
   7   7   1    3.02    1.79   0
   7  -7   1    2.92    1.95   0
  -8  -7  -1   -1.05    1.97   0
  -8   7   1    0.04    2.79   0
   8   7  -1    0.85    2.77   0
   8   7   1   -1.71    2.00   0
   8  -7   1    5.04    2.88   0
   8   7  -1   -3.05    2.71   0
   8  -7  -1    1.80    2.85   0
  -8   7  -1    0.37    1.95   0
  -9   7  -1    1.68    2.20   0
  -9  -7  -1    2.99    3.10   0
   9  -7  -1   -0.43    2.21   0
   9   7  -1   -0.38    3.05   0
   9   7   1    0.67    2.25   0
   9   7  -1    2.42    3.03   0
  -9   7   1   -0.44    2.13   0
   9  -7   1    2.78    2.27   0
   0  -8  -1   34.23    3.29   0
   0  -8   1   37.57    3.27   0
   0   8   1   35.63    3.54   0
   0   8  -1   36.14    2.71   0
   1  -8  -1  130.44    4.67   0
  -1   8   1  128.96    4.79   0
   1   8  -1  122.26    3.77   0
   1  -8   1  126.84    4.01   0
   1   8   1  123.14    3.51   0
   1   8   1  127.70    3.15   0
  -1  -8   1  129.08    3.69   0
  -1   8  -1  125.11    3.32   0
   2  -8  -1    0.92    3.14   0
   2  -8   1    2.01    2.12   0
  -2   8  -1    3.42    2.77   0
   2   8  -1    2.19    2.42   0
  -2   8   1    0.01    2.79   0
   2   8   1    1.77    2.43   0
   3  -8  -1    6.78    2.77   0
  -3   8  -1    5.44    2.58   0
   3   8   1    9.22    2.32   0
   3  -8   1    6.98    2.02   0
  -3   8   1    6.51    2.46   0
   3   8  -1    9.05    2.33   0
   3   8  -1    8.05    1.71   0
  -3  -8  -1    5.69    2.36   0
   4   8   1  188.65    2.92   0
  -4   8   1  200.43    3.90   0
   4   8  -1  204.44    3.42   0
   4  -8  -1  209.59    3.68   0
   4  -8   1  210.52    3.90   0
   4   8  -1  215.04    3.50   0
  -4   8  -1  206.29    3.68   0
  -4  -8  -1  207.55    3.56   0
   5  -8   1   21.84    2.75   0
   5   8   1   23.41    1.82   0
  -5  -8  -1   26.63    2.43   0
   5  -8  -1   26.02    2.77   0
  -5   8  -1   22.57    2.62   0
  -5   8   1   23.59    2.59   0
   5   8  -1   24.41    2.00   0
   5   8  -1   21.91    2.45   0
  -6   8  -1   66.85    2.93   0
  -6   8   1   66.23    2.93   0
   6   8  -1   62.90    2.88   0
  -6  -8  -1   66.06    2.26   0
   6  -8  -1   68.17    3.34   0
   6   8  -1   65.57    2.21   0
   6   8   1   66.22    2.25   0
   6  -8   1   63.16    2.34   0
  -7   8  -1   12.83    2.65   0
  -7  -8  -1   11.91    1.81   0
   7   8   1   16.17    2.65   0
  -7   8   1   13.16    1.91   0
   7   8  -1   11.42    1.99   0
   7   8  -1   13.13    2.66   0
   7  -8   1   19.44    2.75   0
   7  -8  -1   13.01    2.88   0
   8   8  -1    2.20    2.90   0
  -8  -8  -1    4.97    2.87   0
   8  -8   1    4.29    3.02   0
  -8   8  -1    3.72    2.82   0
   8   8  -1    1.65    2.03   0
   8  -8  -1    2.03    2.02   0
  -8   8   1    3.93    1.95   0
   8   8   1    3.43    2.78   0
  -9   8  -1    1.98    3.01   0
   9  -8   1    1.87    3.27   0
  -9  -8  -1    4.53    2.97   0
   9   8  -1    3.83    3.02   0
   9  -8  -1    2.88    3.22   0
   9   8  -1    3.14    2.17   0
  -9   8   1    1.09    3.15   0
   9   8   1   -0.00    3.16   0
  -1   9   1  815.87    8.42   0
   1   9   1  766.07    6.40   0
   1  -9  -1  782.55    8.20   0
  -1   9  -1  805.69    6.64   0
   1   9   1  796.91    6.57   0
  -1  -9   1  789.79    6.12   0
   1   9  -1  782.54    6.09   0
   1  -9   1  770.50    6.49   0
   2  -9   1   29.57    2.36   0
  -2   9  -1   32.02    2.92   0
   2   9   1   29.21    2.60   0
  -2  -9   1   28.45    2.56   0
   2   9   1   27.67    1.97   0
   2   9  -1   27.41    2.08   0
  -2   9   1   30.21    3.03   0
   2  -9  -1   29.18    3.29   0
   3  -9  -1  430.05    5.75   0
   3   9   1  427.14    4.39   0
   3   9  -1  431.10    4.13   0
  -3   9  -1  439.15    4.94   0
  -3  -9  -1  439.47    4.24   0
  -3   9   1  410.99    5.10   0
   3  -9   1  446.35    5.16   0
   3   9  -1  443.96    4.45   0
   4   9  -1   21.83    1.76   0
  -4  -9  -1   23.45    2.54   0
   4   9   1   24.14    1.90   0
  -4   9  -1   22.59    2.63   0
   4   9  -1   21.92    1.81   0
   4  -9  -1   26.27    2.87   0
  -4   9   1   20.90    1.95   0
   4  -9   1   24.54    2.80   0
   5   9   1   22.28    2.35   0
   5  -9  -1   18.57    2.92   0
  -5   9   1   16.66    2.61   0
  -5  -9  -1   20.48    2.42   0
   5   9  -1   18.68    2.51   0
  -5   9  -1   18.10    2.47   0
   5   9  -1   18.92    2.55   0
   5  -9   1   19.03    2.77   0
   6   9  -1   -2.69    2.53   0
   6   9  -1   -0.86    1.79   0
   6   9   1   -2.40    2.50   0
   6  -9   1   -1.41    2.81   0
  -6  -9  -1    1.76    1.71   0
  -6   9   1    1.21    1.82   0
   6  -9  -1    2.22    2.69   0
  -6   9  -1    1.54    2.53   0
  -7   9  -1    0.82    1.80   0
  -7  -9  -1    1.52    1.83   0
   7  -9  -1    1.69    2.73   0
   7  -9   1   -0.75    2.67   0
  -7   9   1    0.41    2.63   0
   7   9  -1    1.42    1.85   0
   7   9  -1    0.86    2.67   0
   7   9   1    4.05    1.79   0
  -8   9  -1    2.84    2.06   0
   8   9  -1    3.66    2.84   0
   8   9  -1    6.07    2.82   0
   8   9   1    2.67    2.05   0
  -8  -9  -1    6.16    2.90   0
   8  -9  -1    4.48    2.06   0
  -8   9   1    4.38    2.85   0
   8  -9   1    4.75    3.15   0
   9   9   1   -0.26    3.18   0
   9  -9   1    4.83    3.20   0
   9   9  -1   -1.40    3.16   0
   9  -9  -1    1.38    3.28   0
   0 -10   1    9.23    2.64   0
   0  10   1   10.20    2.10   0
   0 -10  -1   10.42    1.92   0
   0  10  -1   10.84    2.21   0
   1  10   1   30.90    2.84   0
   1 -10  -1   31.93    3.16   0
  -1 -10   1   30.12    2.10   0
   1  10   1   32.30    2.80   0
  -1  10  -1   29.19    3.20   0
  -1  10   1   31.21    3.29   0
   1 -10   1   30.94    3.23   0
   1  10  -1   31.88    2.91   0
   2 -10   1  307.06    4.14   0
  -2  10   1  313.96    4.82   0
   2  10   1  304.35    4.17   0
   2 -10  -1  308.07    4.88   0
   2  10  -1  302.57    3.70   0
  -2 -10   1  276.30    3.54   0
   2  10   1  307.38    4.15   0
  -2  10  -1  314.83    4.63   0
   3  10   1  327.03    3.62   0
   3 -10  -1  338.91    4.80   0
  -3  10   1  327.26    4.92   0
   3  10  -1  329.32    3.89   0
   3  10  -1  341.85    3.96   0
   3 -10   1  352.09    4.78   0
   3  10   1  328.44    3.93   0
  -3  10  -1  339.31    4.54   0
  -4  10  -1   63.48    2.28   0
  -4  10   1   61.13    2.93   0
   4 -10  -1   64.22    3.22   0
  -4 -10  -1   65.15    2.20   0
   4  10  -1   59.53    2.05   0
   4 -10   1   70.75    3.07   0
   4  10  -1   62.72    2.65   0
   4  10   1   57.97    2.13   0
   5  10  -1    2.22    1.59   0
   5 -10   1    2.18    1.89   0
  -5  10   1    0.94    2.52   0
   5  10  -1    1.72    2.36   0
  -5  10  -1    1.57    1.74   0
  -5 -10  -1    2.05    1.69   0
   5 -10  -1    2.40    2.01   0
   5  10   1    2.44    1.63   0
  -6  10  -1   39.24    2.77   0
  -6 -10  -1   37.60    2.05   0
   6  10  -1   38.22    2.71   0
   6  10  -1   35.78    2.75   0
  -6  10   1   37.06    2.98   0
   6 -10  -1   39.65    2.27   0
   6 -10   1   39.27    2.93   0
   6  10   1   35.32    2.02   0
   7 -10  -1    9.91    2.21   0
  -7 -10  -1   11.65    2.75   0
   7  10  -1   12.40    1.98   0
   7 -10   1   10.74    2.88   0
   7  10  -1   15.56    2.74   0
  -7  10  -1   13.70    2.68   0
   7  10   1   14.58    2.64   0
  -7  10   1   10.95    2.75   0
   8  10  -1    8.36    1.99   0
   8  10   1    9.89    1.98   0
   8  10  -1    7.31    2.98   0
  -8  10   1    7.59    2.95   0
   8 -10   1   10.25    3.13   0
  -8  10  -1    8.87    3.00   0
   8 -10  -1   11.40    3.10   0
   1  11   1  333.62    4.53   0
   1 -11  -1  344.47    5.20   0
  -1 -11   1  332.24    3.93   0
  -1  11  -1  353.34    4.87   0
   1  11  -1  335.65    3.99   0
  -1  11   1  343.62    5.29   0
   1 -11   1  350.32    4.80   0
  -2  11   1   39.99    3.14   0
  -2 -11   1   35.11    1.94   0
  -2  11  -1   42.25    3.14   0
   2  11   1   39.01    2.55   0
   2  11   1   36.17    2.58   0
   2 -11  -1   32.00    3.32   0
   2 -11   1   39.36    2.45   0
   2  11  -1   38.59    1.99   0
   3 -11   1    7.53    2.12   0
  -3  11   1    9.77    2.39   0
   3  11  -1   11.51    2.32   0
   3  11   1   10.76    2.22   0
   3 -11  -1    8.86    2.60   0
   3  11  -1    8.42    2.28   0
   3  11   1    9.80    1.59   0
  -3  11  -1   10.50    1.93   0
   4 -11   1   58.80    3.05   0
   4  11   1   48.88    2.61   0
  -4  11  -1   53.42    2.75   0
   4  11  -1   49.05    2.02   0
  -4  11   1   52.26    2.85   0
   4  11  -1   52.85    1.99   0
   4 -11  -1   50.97    3.21   0
   5 -11  -1   14.90    2.88   0
   5  11  -1   12.42    2.42   0
  -5  11  -1   10.21    1.79   0
   5  11   1    9.60    2.40   0
   5  11  -1   11.06    2.37   0
   5 -11   1   13.67    2.69   0
  -5  11   1   11.05    2.53   0
  -6  11  -1    1.75    2.64   0
   6  11  -1    3.50    1.67   0
   6 -11  -1    2.53    2.01   0
  -6  11   1    0.40    2.58   0
   6  11  -1    0.22    2.52   0
   6 -11   1   -1.28    2.86   0
   6  11   1    0.59    2.38   0
  -7  11  -1    2.24    1.83   0
   7  11  -1    1.14    1.82   0
   7  11  -1   -1.30    1.89   0
   7  11   1    1.65    1.78   0
  -7  11   1    2.44    2.67   0
   7 -11  -1   -1.71    2.96   0
   7 -11   1   -0.90    2.88   0
   8 -11   1    3.48    2.20   0
   8  11  -1    2.98    2.84   0
   8  11   1    1.19    2.92   0
   8  11  -1    4.70    1.94   0
  -8  11   1    3.47    2.94   0
   8 -11  -1    3.74    3.13   0
  -8  11  -1    4.41    2.92   0
   0 -12  -1   35.41    2.19   0
   0  12  -1   36.49    3.01   0
   0  12   1   37.93    3.05   0
   0 -12   1   37.34    2.87   0
  -1  12   1   38.28    2.49   0
   1  12  -1   39.58    2.90   0
  -1 -12   1   41.05    2.70   0
   1  12   1   35.94    2.16   0
  -1  12  -1   37.90    3.17   0
   1 -12   1   37.56    2.36   0
   1 -12  -1   39.63    2.97   0
   2  12   1  189.95    3.50   0
   2 -12   1  197.35    4.04   0
  -2  12   1  186.43    3.68   0
   2  12  -1  187.62    2.99   0
  -2 -12   1  178.01    3.28   0
   2 -12  -1  188.12    4.17   0
  -2  12  -1  186.13    3.97   0
   2  12   1  194.24    3.54   0
   3  12  -1    8.42    1.75   0
   3 -12  -1    7.66    2.79   0
  -3  12   1    7.52    2.52   0
   3 -12   1    8.79    2.87   0
  -3  12  -1    9.93    2.58   0
   3  12  -1    6.79    2.27   0
   3  12   1    4.89    2.29   0
   3  12   1    7.41    2.26   0
  -4  12   1    4.60    2.57   0
   4 -12  -1    6.76    2.91   0
  -4  12  -1    5.24    2.46   0
   4  12   1    4.73    1.66   0
   4  12  -1    4.99    1.66   0
   4  12   1    8.35    1.64   0
   4  12  -1    5.06    1.73   0
   4 -12   1    6.36    1.97   0
   5  12  -1   69.47    2.71   0
   5 -12  -1   69.17    3.36   0
   5  12   1   62.20    2.11   0
   5  12  -1   71.02    2.73   0
  -5  12  -1   66.48    2.25   0
   5 -12   1   68.05    2.45   0
   5  12   1   66.25    2.67   0
  -5  12   1   61.13    3.04   0
   6  12  -1   28.01    2.03   0
   6 -12  -1   30.04    2.99   0
   6  12  -1   28.94    1.98   0
   6  12   1   25.81    1.90   0
  -6  12   1   26.97    2.69   0
   6 -12   1   36.56    3.02   0
  -6  12  -1   28.86    2.86   0
   6  12   1   26.49    1.89   0
   7  12  -1    2.51    2.67   0
   7 -12  -1    0.91    2.08   0
   7  12  -1    3.94    2.62   0
   7  12   1    5.41    2.62   0
  -7  12   1    2.03    2.68   0
   7  12   1    2.69    1.87   0
  -7  12  -1    2.76    2.69   0
   7 -12   1    2.04    2.85   0
   8 -12   1   18.54    3.21   0
   8 -12  -1   13.69    3.15   0
  -8  12   1   14.55    3.07   0
   8  12   1   11.10    2.99   0
   8  12  -1   15.26    2.19   0
  -8  12  -1   12.04    2.18   0
   8  12  -1   16.69    2.18   0
   8  12   1   14.10    2.90   0
   1 -13   1  560.01    5.47   0
   1 -13  -1  545.33    5.77   0
  -1  13  -1  555.05    5.45   0
  -1 -13   1  510.54    4.52   0
   1  13  -1  566.56    5.26   0
  -1  13   1  562.63    5.91   0
   1  13   1  537.92    5.21   0
  -2 -13   1   33.73    1.84   0
  -2  13  -1   37.36    2.32   0
   2  13  -1   39.06    2.58   0
  -2  13   1   40.40    3.03   0
   2 -13  -1   35.15    2.86   0
   2 -13   1   34.32    3.06   0
   2  13   1   35.58    2.04   0
   2  13   1   34.76    2.64   0
   3  13   1   -0.73    2.16   0
   3  13   1   -0.31    1.55   0
  -3  13   1   -0.25    2.50   0
   3 -13   1    0.49    2.83   0
   3 -13  -1   -1.50    2.78   0
  -3  13  -1    0.50    2.66   0
   3  13  -1    0.51    1.65   0
   3  13  -1    1.21    2.33   0
   4  13   1   55.59    2.61   0
   4 -13   1   55.89    3.00   0
   4 -13  -1   57.37    3.35   0
   4  13   1   54.58    2.08   0
   4  13  -1   55.91    2.08   0
   4  13  -1   51.87    2.03   0
  -4  13  -1   56.46    2.78   0
  -4  13   1   56.84    2.96   0
   5  13   1    5.76    2.39   0
   5 -13   1    3.68    2.86   0
  -5  13   1    5.05    2.50   0
   5  13  -1    5.69    2.38   0
   5  13   1    3.61    1.71   0
   5 -13  -1    5.86    2.02   0
   5  13  -1    5.86    2.41   0
  -5  13  -1    4.93    2.56   0
   6  13   1    2.17    1.71   0
   6  13   1    2.13    1.68   0
   6  13  -1    2.67    2.56   0
   6  13  -1   -0.13    1.86   0
   6 -13   1    1.15    2.11   0
   6 -13  -1    2.07    2.93   0
  -6  13  -1    1.29    1.82   0
  -6  13   1    2.21    2.57   0
   7  13   1    3.15    1.82   0
   7 -13  -1    3.07    2.99   0
   7  13  -1   -0.30    2.74   0
   7 -13   1   -1.23    2.02   0
   7  13   1    1.26    1.86   0
  -7  13   1    2.54    2.80   0
  -7  13  -1    1.76    1.97   0
   7  13  -1    0.96    2.74   0
   8  13   1   -0.87    2.04   0
  -8  13   1   -0.26    2.86   0
   8  13  -1    1.02    2.93   0
   8  13  -1    3.45    2.09   0
   8 -13   1   -0.54    3.15   0
   8 -13  -1    2.21    3.15   0
   8  13   1   -2.43    2.89   0
  -8  13  -1    0.48    2.90   0
   0  14  -1  422.63    4.81   0
   0 -14  -1  400.53    4.81   0
   0  14   1  421.33    5.00   0
   0 -14   1  413.12    4.21   0
   1 -14   1   51.14    3.05   0
   1  14  -1   58.25    2.18   0
  -1  14  -1   58.07    2.48   0
  -1  14   1   56.39    3.20   0
   1  14   1   58.78    2.93   0
   1 -14  -1   55.12    2.26   0
  -1 -14   1   50.86    2.10   0
  -1 -14  -1   51.15    2.18   0
   2  14   1  149.95    3.21   0
  -2 -14   1  142.09    2.62   0
   2 -14  -1  149.64    3.73   0
  -2  14   1  155.62    3.85   0
  -2  14  -1  159.65    3.69   0
   2  14   1  153.77    3.25   0
   2 -14   1  153.38    3.63   0
   2  14  -1  154.60    3.13   0
  -3  14  -1   62.69    2.41   0
   3 -14   1   67.67    3.23   0
   3  14   1   68.24    2.77   0
   3 -14  -1   68.01    3.28   0
  -3  14   1   63.95    3.14   0
   3  14  -1   67.36    2.79   0
   3  14   1   69.60    2.82   0
   3  14  -1   62.50    2.72   0
  -4  14   1   44.28    2.26   0
  -4  14  -1   48.48    2.81   0
   4  14   1   47.19    2.55   0
   4 -14   1   46.93    2.39   0
   4  14   1   44.59    1.97   0
   4  14  -1   47.32    2.58   0
   4  14  -1   45.63    2.02   0
   4 -14  -1   49.17    3.36   0
  -5  14  -1   -0.43    2.59   0
   5  14   1    0.84    2.45   0
   5  14  -1    2.08    2.38   0
   5  14   1    2.17    2.43   0
   5  14  -1    0.87    1.71   0
  -5  14   1    1.69    2.51   0
   5 -14   1    1.81    2.72   0
   5 -14  -1    5.07    2.86   0
   6 -14   1   37.87    2.26   0
   6  14  -1   37.53    2.00   0
   6 -14  -1   40.37    3.21   0
   6  14   1   33.94    1.96   0
   6  14   1   37.56    1.96   0
  -6  14  -1   36.09    2.85   0
   6  14  -1   42.75    2.68   0
  -6  14   1   35.27    2.22   0
   7  14   1    8.66    1.90   0
   7  14   1    5.00    1.95   0
   7 -14   1    8.29    2.08   0
  -7  14  -1    6.41    2.79   0
  -7  14   1    7.77    2.01   0
   7  14  -1    8.70    2.82   0
   7 -14  -1    9.21    3.03   0
   7  14  -1    7.03    1.97   0
   8 -14   1   13.83    2.34   0
   8  14   1   15.02    3.16   0
   8 -14  -1   11.86    3.38   0
  -8  14   1    9.11    2.24   0
   8  14  -1   10.45    2.18   0
   8  14  -1   10.47    2.16   0
   8  14   1   12.72    2.99   0
  -8  14  -1   10.01    3.08   0
  -1 -15   1  237.43    3.56   0
  -1 -15  -1  238.06    3.77   0
   1  15   1  254.06    3.92   0
   1 -15   1  247.77    3.96   0
   1  15  -1  259.53    3.27   0
   1 -15  -1  252.21    4.10   0
  -1  15  -1  256.32    3.59   0
  -1  15   1  264.75    4.34   0
   2  15   1   48.59    2.06   0
   2 -15  -1   46.64    2.30   0
  -2 -15   1   48.55    1.96   0
  -2  15  -1   47.47    2.96   0
  -2  15   1   47.65    3.07   0
   2  15  -1   51.60    2.07   0
   2 -15   1   53.03    3.04   0
   2  15   1   48.69    2.63   0
   3  15  -1  320.86    3.86   0
  -3  15   1  325.87    4.70   0
   3  15   1  309.61    3.86   0
   3 -15   1  320.28    3.78   0
   3  15  -1  314.03    3.34   0
  -3  15  -1  316.32    4.20   0
   3  15   1  309.08    3.91   0
   3 -15  -1  320.52    4.81   0
   4 -15   1   32.58    2.93   0
   4  15   1   34.35    1.86   0
  -4  15   1   35.10    2.86   0
   4 -15  -1   33.60    3.17   0
   4  15  -1   31.92    2.50   0
  -4  15  -1   30.29    1.99   0
   4  15  -1   31.57    2.42   0
   4  15   1   34.05    1.91   0
   5 -15  -1   -0.16    1.98   0
   5  15  -1   -1.55    2.38   0
  -5  15   1    0.04    2.50   0
   5  15   1    2.12    2.39   0
   5  15  -1    1.54    1.72   0
   5 -15   1    2.22    2.79   0
   5  15   1   -0.19    1.68   0
  -5  15  -1    2.63    2.51   0
   6  15  -1   10.30    1.95   0
   6  15   1    7.19    1.86   0
  -6  15   1    6.92    2.64   0
   6  15  -1    8.91    1.77   0
   6  15   1    6.41    2.53   0
   6 -15   1    6.47    2.01   0
  -6  15  -1    8.13    1.91   0
   6 -15  -1   10.52    2.91   0
   7 -15   1    2.09    3.09   0
  -7  15  -1   -1.22    2.94   0
   7  15   1    0.61    2.58   0
   7  15  -1   -1.52    2.78   0
  -7  15   1    1.20    2.82   0
   7  15   1   -1.05    1.83   0
   7 -15  -1    1.00    2.97   0
   7  15  -1    0.41    2.69   0
   8  15   1    3.77    2.19   0
   8  15  -1    2.48    2.13   0
  -8  15   1    3.90    3.08   0
   8 -15  -1    3.54    3.37   0
   8  15  -1    2.93    3.06   0
   8  15   1    1.41    2.89   0
  -8  15  -1    5.58    3.16   0
   8 -15   1    2.39    3.30   0
   0 -16   1   15.82    2.53   0
   0 -16  -1   20.47    2.51   0
   0  16  -1   17.28    2.80   0
   0  16   1   17.74    2.03   0
  -1  16  -1    7.19    2.92   0
  -1  16   1    7.57    2.01   0
  -1 -16   1    7.89    1.65   0
   1 -16  -1    6.62    2.48   0
   1  16  -1    7.73    2.52   0
  -1 -16  -1    8.57    2.47   0
   1 -16   1    9.81    2.59   0
   1  16   1    6.95    2.58   0
  -2 -16   1   -0.74    1.54   0
  -2  16  -1    4.55    2.70   0
   2 -16  -1   -0.32    2.56   0
   2 -16   1   -1.53    1.94   0
   2  16  -1    2.18    2.55   0
  -2  16   1   -1.57    2.80   0
   2  16   1   -1.74    2.41   0
   2  16   1    1.59    1.74   0
   3  16   1    5.41    1.62   0
   3  16  -1    6.33    1.72   0
   3 -16   1    5.35    1.98   0
   3  16   1    5.34    2.36   0
   3 -16  -1    6.34    2.85   0
  -3  16  -1    6.41    2.66   0
   3  16  -1    5.71    2.37   0
  -3  16   1    5.07    2.72   0
   4  16  -1   35.09    2.53   0
  -4  16  -1   33.21    2.78   0
   4  16   1   27.55    1.86   0
   4  16  -1   29.97    1.86   0
   4  16   1   30.87    1.86   0
   4 -16   1   32.06    2.92   0
  -4  16   1   27.18    2.88   0
   4 -16  -1   34.36    3.14   0
   5 -16   1    0.62    2.04   0
   5  16   1    1.34    2.42   0
  -5  16  -1    2.76    2.61   0
   5 -16  -1    2.81    3.07   0
   5  16  -1    3.64    2.42   0
   5  16  -1    0.72    1.72   0
  -5  16   1    3.81    2.73   0
   5  16   1    1.99    1.76   0
   6  16   1    5.10    1.86   0
   6 -16  -1    6.98    2.96   0
   6  16  -1    2.63    2.65   0
  -6  16   1    6.03    2.67   0
   6  16  -1    4.62    1.87   0
   6  16   1    2.86    2.58   0
  -6  16  -1    6.16    2.71   0
   6 -16   1    5.60    2.07   0
   7  16   1    2.59    1.89   0
   7  16  -1   -0.53    1.91   0
  -7  16  -1    2.12    2.09   0
   7  16   1    0.82    1.91   0
   7 -16  -1    4.97    3.08   0
  -7  16   1    2.58    2.93   0
   7  16  -1   -0.50    1.96   0
   7 -16   1    3.52    3.01   0
   8  16  -1   -0.00    3.12   0
   8 -16  -1    1.94    2.31   0
   8  16  -1    3.47    3.02   0
  -8  16  -1   -1.13    3.05   0
  -8  16   1    2.70    3.17   0
   8  16   1    1.77    2.04   0
   8 -16   1    1.77    3.20   0
   8  16   1    5.25    2.92   0
   1  17   1  133.36    3.28   0
  -1  17   1  139.65    3.63   0
   1 -17   1  139.10    3.39   0
   1 -17  -1  130.58    3.31   0
  -1 -17  -1  122.05    3.16   0
   1  17  -1  133.40    3.17   0
  -1  17  -1  131.88    3.50   0
  -1 -17   1  125.40    3.10   0
  -2  17  -1   38.79    2.22   0
  -2  17   1   38.24    3.07   0
  -2 -17   1   33.59    1.87   0
   2 -17   1   33.01    2.80   0
   2  17   1   37.32    2.04   0
   2  17  -1   38.51    1.97   0
   2  17   1   32.78    2.07   0
   2 -17  -1   36.03    2.87   0
  -3  17  -1    0.80    1.93   0
   3  17  -1   -0.54    1.64   0
   3 -17  -1    2.26    1.97   0
   3  17   1   -0.82    1.72   0
   3  17   1    0.87    1.75   0
  -3  17   1   -0.09    2.66   0
   3 -17   1    0.24    2.69   0
   3  17  -1   -1.50    2.42   0
  -4  17  -1   30.85    2.78   0
   4 -17   1   30.22    3.00   0
   4 -17  -1   30.98    3.10   0
   4  17   1   27.67    2.51   0
   4  17   1   29.63    1.94   0
   4  17  -1   28.20    1.95   0
  -4  17   1   26.96    2.73   0
   4  17  -1   29.16    2.56   0
   5  17   1   14.68    2.64   0
   5  17  -1   16.98    2.58   0
  -5  17  -1   14.07    2.12   0
   5 -17   1   15.89    2.34   0
  -5  17   1   15.40    2.83   0
   5 -17  -1   15.39    3.08   0
   5  17  -1   18.27    1.93   0
   5  17   1   15.41    1.91   0
   6  17   1   14.57    2.65   0
  -6  17   1    8.92    2.06   0
  -6  17  -1   11.35    2.81   0
   6 -17  -1   10.75    2.94   0
   6 -17   1   11.85    2.16   0
   6  17  -1   10.77    1.95   0
   6  17  -1    8.85    2.67   0
   6  17   1    4.84    2.61   0
   7 -17   1    1.28    3.16   0
   7  17  -1    0.29    2.70   0
  -7  17  -1    1.22    2.90   0
  -7  17   1    0.64    2.99   0
   7  17   1    4.59    2.72   0
   7  17   1    1.61    1.95   0
   7  17  -1   -0.68    2.65   0
   7 -17  -1   -1.11    2.27   0
   0 -18  -1    5.39    2.33   0
   0  18   1    6.40    2.66   0
   0  18  -1    4.71    1.92   0
   0 -18   1    4.07    1.86   0
   1  18  -1    5.33    2.81   0
  -1  18   1    6.04    2.86   0
   1 -18  -1    3.69    2.52   0
   1 -18   1    5.93    2.63   0
  -1  18  -1    4.91    2.82   0
  -1 -18  -1    7.03    2.43   0
   1  18   1    4.40    2.70   0
  -1 -18   1    4.54    2.45   0
  -2 -18   1    0.38    1.71   0
   2  18   1    0.97    1.82   0
  -2  18   1   -0.02    3.01   0
   2  18   1    0.01    2.63   0
   2 -18   1   -0.34    1.76   0
   2 -18  -1    0.63    1.82   0
   2  18  -1    1.56    2.46   0
  -2  18  -1   -1.55    2.60   0
   3  18  -1   16.28    1.75   0
   3  18   1   15.73    2.45   0
   3 -18   1   15.69    2.89   0
   3  18   1   13.82    1.79   0
   3 -18  -1   14.86    2.85   0
   3  18  -1   16.14    2.55   0
  -3  18  -1   18.52    2.12   0
  -3  18   1   16.85    2.89   0
   4  18   1   53.34    2.12   0
   4 -18  -1   46.94    2.37   0
   4  18   1   46.99    2.02   0
   4  18  -1   50.91    2.13   0
  -4  18   1   51.38    3.05   0
  -4  18  -1   49.97    2.36   0
   4 -18   1   53.23    3.24   0
   4  18  -1   52.29    2.70   0
  -5  18   1   52.49    3.00   0
   5  18  -1   49.21    2.17   0
   5  18   1   59.06    2.94   0
  -5  18  -1   54.29    3.06   0
   5  18  -1   48.90    2.72   0
   5 -18   1   52.97    2.42   0
   5 -18  -1   52.93    3.33   0
   5  18   1   57.15    2.80   0
  -6  18  -1   13.90    2.84   0
  -6  18   1   14.71    3.01   0
   6  18   1   14.97    2.61   0
   6 -18  -1   13.86    3.20   0
   6  18   1   11.02    1.89   0
   6  18  -1   14.32    1.98   0
   6  18  -1   10.69    2.00   0
   6 -18   1   14.32    2.26   0
   7  18   1    4.73    2.85   0
   7  18  -1   -1.02    2.72   0
   7 -18  -1    0.37    3.18   0
  -7  18   1   -0.16    2.96   0
   7  18  -1    2.50    2.89   0
   7 -18   1    3.71    3.02   0
   7  18   1    0.45    2.79   0
  -7  18  -1    0.55    2.89   0
  -1  19  -1   12.69    1.95   0
   1 -19   1   10.12    1.73   0
   1 -19  -1    8.45    2.56   0
   1  19  -1   12.09    2.00   0
  -1  19   1    7.80    2.84   0
   1  19   1    8.80    2.03   0
  -1 -19  -1   10.68    2.56   0
  -1 -19   1    9.78    1.84   0
   2  19  -1    0.89    1.78   0
   2  19   1    1.41    1.82   0
  -2  19   1   -1.19    3.00   0
   2  19   1    0.51    2.64   0
  -2 -19   1    3.41    2.31   0
  -2  19  -1    0.33    2.01   0
   2 -19   1    3.53    1.90   0
   2 -19  -1    2.79    1.85   0
   3  19   1   -0.48    1.66   0
   3 -19  -1    0.23    2.78   0
  -3  19   1    2.34    2.73   0
  -3  19  -1    0.83    2.69   0
   3  19  -1    1.01    1.71   0
   3  19   1    1.30    1.74   0
   3  19  -1    1.27    1.80   0
   3 -19   1    0.65    1.95   0
   4  19  -1  114.45    2.46   0
  -4  19  -1  112.41    2.69   0
   4 -19  -1  115.11    3.71   0
  -4  19   1  107.88    3.36   0
   4  19   1  109.33    2.44   0
   4  19   1  108.98    3.05   0
   4 -19   1  107.65    3.51   0
   4  19  -1  115.29    3.10   0
   5 -19  -1    2.80    2.85   0
  -5  19   1    1.72    2.64   0
  -5  19  -1    1.79    2.70   0
   5  19   1    1.41    1.73   0
   5 -19   1    2.02    2.85   0
   5  19   1    0.43    2.43   0
   5  19  -1    1.18    2.60   0
   5  19  -1    1.33    2.53   0
   6  19   1   16.37    2.80   0
   6 -19  -1   16.71    2.35   0
   6 -19   1   18.96    3.09   0
  -6  19  -1   17.66    2.88   0
   6  19  -1   17.09    2.74   0
   6  19  -1   14.85    2.63   0
  -6  19   1   14.62    2.87   0
   6  19   1   21.50    2.02   0
  -7  19  -1   -0.01    2.92   0
   7 -19   1   -0.84    2.15   0
   7 -19  -1    3.19    3.07   0
   7  19   1    0.83    2.00   0
   7  19  -1    1.06    1.99   0
   7  19  -1    0.60    2.11   0
   7  19   1   -0.66    2.03   0
  -7  19   1    1.01    2.94   0
   0 -20   1   75.77    2.39   0
   0  20   1   82.09    2.46   0
   0  20  -1   73.24    3.24   0
   0 -20  -1   70.95    2.31   0
   1  20   1    5.76    2.73   0
  -1  20  -1    3.17    1.95   0
   1 -20  -1    2.21    1.84   0
  -1 -20   1    3.19    2.44   0
   1 -20   1    5.81    2.70   0
  -1 -20  -1    4.60    1.84   0
   1  20  -1    5.53    1.90   0
  -1  20   1    0.64    2.96   0
  -2  20   1   34.60    2.40   0
   2 -20  -1   31.10    2.15   0
  -2  20  -1   30.88    3.06   0
   2 -20   1   32.19    2.15   0
   2  20   1   33.96    2.87   0
   2  20  -1   32.27    2.74   0
  -2 -20   1   34.49    2.50   0
   2  20   1   32.16    2.71   0
   3  20   1   59.19    2.20   0
  -3  20   1   67.11    3.22   0
   3  20  -1   70.11    2.22   0
   3  20  -1   65.11    2.94   0
   3 -20   1   67.16    3.14   0
   3  20   1   59.00    2.21   0
  -3  20  -1   66.65    3.13   0
   3 -20  -1   66.17    2.55   0
   4 -20  -1   10.05    2.15   0
  -4  20   1   13.92    2.92   0
  -4  20  -1   11.83    2.04   0
   4  20   1   12.28    1.93   0
   4  20  -1   12.90    1.94   0
   4 -20   1   12.65    1.99   0
   4  20   1   12.37    1.91   0
   4  20  -1   12.68    1.83   0
  -5  20  -1    7.80    2.73   0
   5  20  -1    4.93    1.83   0
   5 -20   1    6.14    2.98   0
  -5  20   1    6.57    2.80   0
   5  20   1    5.30    1.91   0
   5 -20  -1    4.55    2.94   0
   5  20   1    6.97    2.59   0
   5  20  -1    6.60    1.89   0
  -6  20  -1   -2.34    2.86   0
   6  20  -1    1.78    1.89   0
   6 -20  -1    3.35    3.13   0
  -6  20   1    3.08    2.79   0
   6 -20   1    1.15    2.97   0
   6  20   1    2.16    2.65   0
   6  20   1    2.13    2.70   0
   6  20  -1    0.38    1.88   0
   7 -20   1   10.26    3.23   0
  -7  20  -1    4.33    3.12   0
  -7  20   1    9.16    3.18   0
   7  20   1    7.34    2.87   0
   7  20  -1   10.16    2.97   0
   7  20  -1    6.27    2.95   0
   7  20   1    9.14    2.89   0
   7 -20  -1    8.34    3.34   0
  -1 -21   1   23.12    2.08   0
   1  21   1   27.10    2.83   0
  -1  21  -1   28.20    3.18   0
   1 -21   1   25.32    1.94   0
   1 -21  -1   27.73    2.77   0
   1  21  -1   28.33    2.07   0
  -1  21   1   27.48    3.13   0
   2 -21  -1   55.35    2.97   0
   2  21   1   60.40    2.97   0
   2  21   1   59.08    2.98   0
  -2  21  -1   58.80    3.34   0
   2  21  -1   55.65    3.03   0
  -2  21   1   61.57    3.29   0
  -2 -21   1   55.62    2.07   0
   2 -21   1   53.81    2.37   0
  -3  21   1   12.31    2.19   0
   3 -21  -1   10.26    2.94   0
   3  21   1   12.15    2.80   0
   3  21   1   11.22    2.62   0
   3  21  -1   10.01    1.88   0
   3  21  -1   10.39    2.03   0
   3 -21   1   12.12    2.81   0
  -3  21  -1    9.67    2.05   0
   4 -21   1   33.32    3.05   0
  -4  21   1   34.90    3.03   0
  -4  21  -1   37.39    2.89   0
   4  21   1   30.60    2.68   0
   4 -21  -1   33.13    3.09   0
   4  21  -1   33.49    2.62   0
   4  21  -1   28.92    2.75   0
   4  21   1   33.20    2.65   0
   5 -21   1   -0.69    2.91   0
  -5  21   1    1.33    2.72   0
  -5  21  -1    2.21    2.82   0
   5  21  -1   -2.74    2.73   0
   5  21   1    1.24    1.89   0
   5  21   1    2.56    1.91   0
   5  21  -1   -0.19    1.87   0
   5 -21  -1    1.46    2.89   0
  -6  21   1    2.29    2.88   0
  -6  21  -1   -0.08    2.92   0
   6  21  -1   -0.61    2.74   0
   6 -21  -1    2.53    3.06   0
   6 -21   1   -0.51    3.01   0
   6  21   1    0.62    1.94   0
   6  21   1   -2.96    1.92   0
   6  21  -1    0.50    2.82   0
   7  21   1   -1.50    2.96   0
   7 -21  -1    0.35    3.28   0
   7  21  -1   -1.43    2.07   0
   7  21   1    0.79    2.08   0
  -7  21  -1   -0.39    2.18   0
   7  21  -1   -0.03    2.05   0
  -7  21   1    2.42    3.14   0
   7 -21   1    0.43    3.24   0
   0  22   1  514.88    4.97   0
   0  22  -1  509.29    4.27   0
   0 -22   1  494.13    4.70   0
   0 -22  -1  462.73    4.74   0
  -1 -22   1   14.98    2.04   0
   1  22  -1   17.77    2.26   0
  -1  22  -1   16.50    3.01   0
   1  22   1   12.85    2.93   0
  -1  22   1   16.70    3.08   0
   1 -22   1   18.76    2.83   0
   1 -22  -1   17.56    2.61   0
   2 -22  -1  162.68    3.66   0
  -2  22  -1  177.03    3.70   0
   2  22   1  168.70    2.94   0
   2  22   1  169.09    3.42   0
  -2 -22   1  163.27    3.35   0
   2  22  -1  172.91    2.92   0
   2 -22   1  165.97    3.07   0
  -2  22   1  176.77    4.00   0
   3  22  -1   23.22    2.76   0
   3  22   1   19.55    2.90   0
   3  22  -1   21.26    1.89   0
   3  22   1   21.28    2.71   0
   3 -22  -1   22.27    2.93   0
  -3  22  -1   23.63    3.09   0
  -3  22   1   24.13    2.99   0
   3 -22   1   20.20    2.16   0
   4  22   1    2.02    2.66   0
  -4  22   1   -1.48    2.67   0
  -4  22  -1    1.86    2.76   0
   4  22  -1    1.08    1.95   0
   4 -22  -1    1.35    2.82   0
   4  22  -1    1.14    2.55   0
   4  22   1    2.73    2.61   0
   4 -22   1    3.28    1.96   0
   5 -22  -1    5.79    3.01   0
  -5  22  -1    8.80    2.04   0
   5  22   1    9.69    2.60   0
   5 -22   1    8.91    2.94   0
  -5  22   1    6.06    2.83   0
   5  22   1    6.65    2.68   0
   5  22  -1    7.98    2.64   0
   5  22  -1    1.50    1.90   0
   6  22   1   -0.45    1.91   0
   6  22   1    1.21    2.89   0
   6  22  -1    1.59    2.83   0
  -6  22   1    0.65    2.89   0
   6  22  -1    0.22    2.78   0
   6 -22  -1   -0.29    3.10   0
  -6  22  -1    1.05    2.98   0
   6 -22   1    2.13    3.11   0
   1 -23   1   28.94    2.17   0
   1  23   1   33.63    3.09   0
  -1 -23   1   28.98    2.78   0
   1 -23  -1   29.51    2.69   0
  -1  23   1   29.21    3.12   0
  -1  23  -1   34.56    2.21   0
   1  23  -1   33.05    2.99   0
   2 -23  -1    1.05    2.48   0
   2  23   1   -0.89    1.93   0
   2  23   1    1.16    2.59   0
   2  23  -1   -0.72    2.82   0
   2 -23   1   -0.21    1.94   0
  -2  23  -1    5.74    2.97   0
  -2  23   1    0.22    1.99   0
  -2 -23   1   -0.55    2.62   0
  -3  23   1   19.69    2.17   0
   3 -23  -1   24.90    2.83   0
   3 -23   1   19.82    2.10   0
   3  23  -1   17.17    2.64   0
   3  23  -1   19.66    2.83   0
   3  23   1   20.48    2.75   0
  -3  23  -1   19.80    2.89   0
   3  23   1   18.99    2.88   0
   4  23  -1    6.54    2.86   0
   4  23  -1    1.81    2.64   0
   4  23   1    5.74    1.93   0
  -4  23   1    1.37    2.84   0
   4 -23   1    0.86    2.83   0
  -4  23  -1    1.70    2.01   0
   4 -23  -1    2.03    1.93   0
   4  23   1    2.05    1.93   0
   5  23   1    4.25    2.77   0
   5  23  -1    1.76    2.74   0
  -5  23  -1    0.36    2.84   0
   5 -23   1    0.59    2.95   0
   5 -23  -1    1.09    2.91   0
   5  23  -1    2.15    2.76   0
  -5  23   1    4.60    2.83   0
   5  23   1   -0.13    2.92   0
  -6  23   1   -1.31    3.13   0
  -6  23  -1    2.98    2.97   0
   6  23   1   -0.40    3.01   0
   6  23  -1    3.34    1.99   0
   6  23   1    1.78    2.96   0
   6  23  -1    1.72    1.95   0
   6 -23  -1    1.51    3.17   0
   6 -23   1   -0.20    3.07   0
   0 -24  -1    0.13    2.58   0
   0 -24   1    3.15    2.62   0
   0  24  -1    1.12    2.87   0
   0  24   1   -0.60    2.97   0
  -1  24  -1   35.85    3.12   0
   1  24   1   38.34    3.01   0
   1 -24   1   37.43    2.93   0
  -1  24   1   39.06    3.06   0
   1  24  -1   34.01    3.01   0
   1 -24  -1   29.46    1.99   0
  -1 -24   1   30.09    2.79   0
   2 -24  -1   12.41    2.74   0
   2  24  -1   11.10    2.81   0
  -2  24  -1   12.64    2.90   0
  -2 -24   1   10.05    1.87   0
   2  24   1   15.81    2.66   0
  -2  24   1   12.79    3.06   0
   2  24   1   10.78    2.86   0
   2 -24   1   12.95    2.73   0
   3  24  -1    0.35    2.57   0
   3  24   1    1.32    2.63   0
   3  24   1    1.98    1.92   0
  -3  24  -1    3.49    2.91   0
  -3  24   1    0.12    2.86   0
   3 -24  -1    0.85    2.70   0
   3  24  -1    0.84    1.87   0
   3 -24   1   -3.87    2.76   0
   4 -24  -1    8.44    3.00   0
   4 -24   1    7.07    2.83   0
  -4  24  -1    8.17    2.90   0
   4  24  -1    8.00    2.66   0
   4  24   1    7.66    1.95   0
   4  24   1    4.82    2.01   0
   4  24  -1    6.21    2.07   0
  -4  24   1    8.12    2.87   0
   5  24  -1    2.52    2.79   0
   5 -24   1    7.57    2.96   0
  -5  24  -1    5.04    2.81   0
   5  24   1    4.39    2.11   0
  -5  24   1    4.37    3.04   0
   5  24   1    3.25    1.88   0
   5  24  -1    7.33    2.07   0
   5 -24  -1    4.28    3.00   0
   6  24  -1   -0.58    2.86   0
   6  24  -1    0.45    2.00   0
   6  24   1    1.18    1.99   0
  -6  24   1    0.32    2.22   0
   6  24   1   -0.95    2.09   0
   6 -24   1    2.12    2.21   0
   6 -24  -1    2.28    3.17   0
  -6  24  -1    0.04    2.13   0
   1 -25   1   11.44    2.69   0
   1  25   1    7.65    2.12   0
   1 -25  -1    7.10    1.89   0
  -1  25   1    9.80    2.10   0
   1  25  -1   10.96    2.92   0
  -1  25  -1    8.60    2.18   0
  -1 -25   1   10.35    1.99   0
   2 -25  -1   56.81    3.11   0
  -2  25   1   65.06    3.22   0
   2  25   1   63.12    2.36   0
  -2  25  -1   57.36    2.40   0
   2  25   1   63.75    2.31   0
   2 -25   1   54.95    3.08   0
  -2 -25   1   55.31    2.99   0
   2  25  -1   55.50    2.40   0
  -3  25  -1    2.60    2.12   0
   3 -25   1    4.79    2.77   0
   3  25  -1    3.29    2.79   0
   3  25   1    1.24    2.74   0
   3  25  -1    3.78    1.85   0
   3  25   1    2.91    2.85   0
  -3  25   1    2.26    2.94   0
   3 -25  -1    0.64    2.76   0
   4  25   1   -2.08    2.88   0
   4 -25   1   -1.18    2.99   0
   4  25   1   -0.67    2.02   0
  -4  25  -1   -1.17    2.94   0
   4  25  -1    1.46    1.95   0
   4  25  -1   -1.77    2.78   0
   4 -25  -1    0.38    2.89   0
  -4  25   1   -0.21    2.93   0
   5 -25  -1    3.43    3.16   0
   5  25  -1    7.18    2.88   0
   5  25  -1    1.94    1.95   0
  -5  25   1    0.83    3.00   0
   5  25   1    4.88    2.15   0
   5  25   1    1.79    2.91   0
  -5  25  -1    3.93    2.06   0
   5 -25   1    2.18    2.10   0
   0 -26   1   21.71    2.76   0
   0 -26  -1   24.27    2.73   0
   0  26   1   30.07    3.05   0
   0  26  -1   24.14    2.28   0
  -1 -26   1    0.47    1.83   0
   1  26  -1    1.46    2.85   0
  -1  26   1   -0.21    3.04   0
  -1  26  -1    6.61    2.99   0
   1  26   1   -2.73    3.02   0
   1 -26  -1    2.60    2.62   0
   1 -26   1    1.54    1.89   0
  -2 -26   1   39.67    2.24   0
   2 -26  -1   43.46    3.01   0
  -2  26  -1   47.10    2.34   0
   2  26   1   48.47    3.00   0
  -2  26   1   48.00    3.28   0
   2  26   1   44.13    2.90   0
   2  26  -1   42.05    2.37   0
   2 -26   1   41.08    2.20   0
   3 -26   1    7.32    2.90   0
   3  26   1   10.88    2.08   0
   3  26  -1    9.37    2.02   0
  -3  26   1   11.55    3.02   0
   3  26  -1   11.48    2.06   0
   3 -26  -1   10.17    2.82   0
  -3  26  -1   10.41    2.20   0
   3  26   1   10.93    2.89   0
  -4  26  -1   14.87    2.28   0
   4  26  -1   19.11    2.15   0
   4 -26   1   14.79    2.24   0
   4 -26  -1   13.89    2.26   0
   4  26  -1   17.81    2.81   0
   4  26   1   16.27    2.07   0
   4  26   1   14.79    2.21   0
  -4  26   1   18.13    3.17   0
   5  26   1    1.72    2.14   0
  -5  26  -1    2.75    3.06   0
   5  26   1   -0.99    2.20   0
  -5  26   1   -0.06    3.13   0
   5  26  -1    2.21    3.02   0
   5 -26   1    0.53    3.03   0
   5 -26  -1    1.37    3.05   0
   5  26  -1    6.09    2.96   0
   1  27   1    5.01    1.93   0
   1  27  -1   13.46    2.94   0
   1 -27  -1    3.45    2.81   0
  -1  27  -1    4.48    3.01   0
  -1  27   1    3.98    3.10   0
  -1 -27   1    5.00    2.71   0
   1  27   1    3.41    2.98   0
   1 -27   1    4.54    2.73   0
   2  27  -1   28.97    3.02   0
   2 -27  -1   32.77    2.93   0
  -2  27  -1   35.35    3.20   0
   2 -27   1   33.55    2.92   0
   2  27   1   36.44    2.99   0
   2  27   1   30.22    2.34   0
  -2  27   1   31.06    2.38   0
   3  27  -1   -1.50    2.13   0
  -3  27  -1    2.14    2.08   0
   3  27   1    1.90    2.04   0
   3  27   1   -1.69    1.97   0
   3 -27  -1    1.00    2.91   0
   3  27  -1    3.48    2.85   0
  -3  27   1    4.16    2.93   0
   3 -27   1    0.98    2.02   0
   4  27   1    8.58    3.04   0
  -4  27   1    9.78    3.19   0
   4 -27  -1    5.56    3.08   0
   4  27   1    6.20    2.09   0
   4  27  -1    8.32    2.20   0
   4 -27   1    6.97    2.20   0
   4  27  -1    7.72    2.01   0
  -4  27  -1   12.84    3.02   0
   5 -27   1    0.80    3.12   0
   5  27  -1   -2.16    2.15   0
   5 -27  -1    1.26    3.21   0
   5  27   1   -0.34    2.24   0
   5  27  -1    3.86    3.02   0
  -5  27   1    0.40    3.25   0
   5  27   1    4.96    2.23   0
  -5  27  -1   -1.05    3.18   0
   0  28   1   12.36    2.24   0
   0 -28  -1    8.74    2.07   0
   0 -28   1    7.91    2.81   0
   0  28  -1   13.55    3.06   0
   1 -28   1    4.81    2.01   0
   1  28   1    6.43    2.80   0
  -1  28   1   -0.11    3.00   0
   1  28   1    1.03    2.09   0
   1  28  -1    5.57    2.97   0
  -1 -28   1    3.80    2.83   0
  -1  28  -1    3.46    2.16   0
   1 -28  -1    3.86    2.69   0
   2  28   1    5.02    1.99   0
   2 -28  -1    5.76    2.89   0
   2 -28   1    6.51    2.19   0
  -2  28   1    6.09    3.10   0
   2  28  -1    3.71    3.04   0
  -2  28  -1    6.56    3.21   0
   2  28   1    8.06    2.85   0
   3 -28  -1    6.51    2.98   0
   3  28  -1    7.08    3.02   0
   3  28  -1    5.67    2.05   0
   3  28   1    3.24    2.91   0
  -3  28   1    5.46    3.08   0
   3  28   1    2.82    3.03   0
  -3  28  -1    4.09    2.13   0
   3 -28   1    6.29    2.11   0
   4  28   1    2.97    3.07   0
  -4  28   1    1.96    3.18   0
   4  28  -1    6.00    3.05   0
   4  28   1    6.87    2.93   0
  -4  28  -1    3.85    3.26   0
   4 -28  -1    1.10    3.04   0
   4 -28   1    1.58    2.17   0
   4  28  -1    2.51    3.12   0
   1  29  -1    2.62    3.09   0
   1 -29  -1    3.64    2.75   0
   1  29   1   10.04    3.12   0
  -1  29  -1    6.64    3.16   0
  -1  29   1    4.59    2.24   0
   1 -29   1    5.32    2.07   0
   1  29   1    5.45    2.91   0
  -1 -29   1    4.71    2.92   0
   2 -29   1    0.35    2.91   0
   2  29   1    2.16    2.09   0
  -2  29   1    2.09    2.21   0
   2  29  -1    6.36    2.98   0
  -2  29  -1    3.87    2.26   0
   2  29   1   -0.53    2.95   0
   2 -29  -1   -0.62    2.79   0
  -3  29  -1    2.39    3.18   0
   3  29  -1    5.22    2.90   0
  -3  29   1    2.95    3.15   0
   3  29  -1    2.80    2.04   0
   3 -29  -1    2.48    2.22   0
   3  29   1   -0.13    2.17   0
   3 -29   1    2.43    3.04   0
   3  29   1    3.11    2.99   0
  -4  29  -1    5.68    3.13   0
  -4  29   1   -0.41    3.13   0
   4  29  -1    2.10    2.27   0
   4  29   1   -1.70    2.15   0
   4  29   1    1.83    3.05   0
   4 -29  -1    1.28    3.03   0
   4  29  -1   -0.62    2.24   0
   4 -29   1   -0.08    2.15   0
   0 -30   1    3.23    2.87   0
   0  30  -1    3.76    3.06   0
   0  30   1    1.79    3.10   0
   0 -30  -1    0.79    2.04   0
   1 -30   1    2.54    2.89   0
  -1  30  -1    2.35    3.20   0
   1  30   1    2.16    3.14   0
   1  30   1    0.68    2.01   0
  -1 -30   1    1.52    2.82   0
   1  30  -1    0.85    3.08   0
  -1  30   1    1.94    2.24   0
   1 -30  -1    1.55    2.81   0
   2 -30  -1    4.40    2.89   0
   2 -30   1   -0.69    2.99   0
  -2  30  -1    2.91    3.24   0
   2  30   1    2.55    3.06   0
   2  30  -1    4.62    2.10   0
  -2  30   1    2.48    3.14   0
   2  30   1    0.82    2.12   0
   3  30  -1    1.06    2.30   0
   3  30   1   -1.23    3.10   0
   3  30  -1   -1.08    2.10   0
   3 -30  -1    1.93    3.08   0
   3  30   1    2.20    2.14   0
  -3  30  -1    0.55    3.27   0
   3 -30   1    3.30    3.15   0
  -3  30   1    0.07    2.24   0
   1  31   1    8.19    2.30   0
   1  31   1    7.44    2.99   0
  -1 -31   1    6.42    2.10   0
   1 -31   1    5.25    3.00   0
   1  31  -1    7.90    2.24   0
   1 -31  -1    4.45    2.05   0
  -1  31  -1    7.46    2.29   0
  -1  31   1   10.15    3.28   0
   2  31  -1    1.45    3.03   0
  -2  31   1    4.01    3.22   0
   2  31   1   -0.59    2.21   0
   2  31  -1    0.68    2.22   0
   2 -31   1   -0.05    3.01   0
  -2  31  -1   -0.34    2.35   0
   2  31   1    2.27    3.07   0
   2 -31  -1   -0.30    2.20   0
   0  32   1   -1.77    3.17   0
   0 -32   1   -0.52    2.15   0
   0  32  -1    0.51    3.21   0
  -1  32  -1    0.46    3.30   0
  -1 -32   1    1.07    2.09   0
   1  32   1    0.77    3.07   0
   1  32   1    5.01    3.16   0
   1 -32  -1    0.46    2.11   0
   1  32  -1    2.04    2.23   0
   1 -32   1    0.52    2.15   0
  -1  32   1    3.18    3.20   0
   0   0  -2 2495.14   18.05   0
   0   0   2 2286.22   17.41   0
   1   0   2 9990.08   28.34   0
   1   0  -2 9616.30   36.06   0
  -1   0   2 9194.46   35.60   0
  -1   0  -2 9912.87   28.21   0
   2   0  -2 6213.20   23.03   0
   2   0  -2 6164.36   23.62   0
   2   0   2 6064.28   17.88   0
  -2   0  -2 5736.18   17.41   0
  -3   0  -2   56.31    2.28   0
   3   0   2   59.48    2.94   0
  -3   0   2   63.35    3.15   0
   3   0  -2   58.11    2.53   0
   4   0   2 1089.10    6.57   0
   4   0  -2 1084.67    7.24   0
  -4   0  -2 1111.84    6.47   0
  -4   0   2 1135.77    7.76   0
   5   0  -2    6.87    1.79   0
   5   0   2    7.59    1.75   0
  -5   0   2    7.85    2.38   0
  -5   0  -2    6.59    2.39   0
   6   0   2   22.15    2.57   0
   6   0  -2   27.71    1.94   0
  -6   0  -2   26.99    2.52   0
  -6   0   2   26.90    2.60   0
   7   0   2   -1.19    2.57   0
  -7   0   2    2.30    1.84   0
  -7   0  -2    0.26    2.61   0
   7   0  -2    1.21    2.56   0
  -8   0  -2    0.33    2.74   0
  -8   0   2   -0.54    1.92   0
   8   0   2    1.49    1.92   0
   8   0  -2    1.67    2.71   0
   9   0   2    3.53    3.02   0
  -9   0  -2    0.91    3.05   0
   9   0  -2    1.73    2.14   0
   1   1   2 1111.38    9.69   0
  -1   1   2 1159.49   15.25   0
   1   1  -2 1194.37   11.81   0
   1  -1  -2 1227.56   15.13   0
   1  -1   2 1139.25    9.60   0
  -1  -1   2 1128.06   11.26   0
  -1  -1  -2 1084.33    9.64   0
  -1   1  -2 1128.24    9.57   0
   2  -1  -2 2271.58   15.27   0
   2  -1   2 2220.46   11.41   0
  -2   1  -2 2202.46   10.82   0
   2   1  -2 2250.43   13.03   0
   2   1   2 2211.88   10.93   0
   2   1  -2 2213.03   12.82   0
  -2  -1  -2 2154.44   10.83   0
   3  -1  -2  861.86    7.58   0
   3  -1   2  887.28    6.21   0
  -3  -1  -2  875.18    6.17   0
   3   1  -2  900.83    7.25   0
  -3   1   2  903.06    8.00   0
   3   1   2  909.95    6.57   0
  -3   1  -2  879.19    6.40   0
   4   1   2  781.37    5.31   0
  -4   1   2  815.68    6.73   0
  -4  -1  -2  774.20    5.73   0
  -4   1  -2  772.91    5.38   0
   4   1  -2  785.87    6.08   0
   4  -1  -2  799.11    6.61   0
   4  -1   2  806.10    5.39   0
  -4  -1   2  814.73    6.63   0
   5  -1  -2    1.35    1.69   0
  -5   1  -2    2.19    2.41   0
  -5  -1   2   -0.67    2.34   0
   5  -1   2   -0.16    1.74   0
   5   1  -2    0.21    2.34   0
  -5  -1  -2   -0.65    1.59   0
   5   1   2    2.30    2.40   0
  -5   1   2   -0.07    1.62   0
  -6   1   2   17.27    2.56   0
   6   1  -2   18.33    1.90   0
  -6  -1   2   19.62    2.55   0
   6  -1   2   14.22    1.97   0
  -6   1  -2   14.93    2.63   0
  -6  -1  -2   15.78    2.48   0
   6   1   2   20.62    1.88   0
   6  -1  -2   18.64    2.57   0
  -7  -1   2    9.59    2.62   0
   7   1   2   10.18    2.62   0
  -7   1   2    7.37    2.63   0
   7   1  -2    9.60    1.79   0
   7  -1  -2    7.06    2.66   0
  -7  -1  -2    9.42    2.58   0
  -7   1  -2   11.33    2.66   0
   7  -1   2    8.49    2.00   0
  -8   1   2    3.72    2.80   0
   8   1   2    2.70    1.97   0
   8   1  -2   -2.08    2.71   0
   8  -1   2    0.93    1.98   0
  -8  -1   2    1.75    2.73   0
   8  -1  -2    1.85    2.75   0
  -8   1  -2   -1.07    1.95   0
  -8  -1  -2    1.23    1.88   0
   9   1  -2    1.56    3.03   0
  -9   1   2    0.65    3.02   0
   9   1   2    3.46    3.06   0
  -9   1  -2    1.67    2.10   0
  -9  -1  -2    2.47    2.99   0
   9  -1  -2    0.86    2.15   0
   9  -1   2    0.05    3.10   0
   0  -2   2   57.43    3.66   0
   0   2   2   57.54    4.85   0
   0   2  -2   56.08    4.49   0
   0  -2  -2   54.74    4.85   0
  -1  -2   2 1765.06   12.78   0
  -1  -2  -2 1646.60   11.67   0
  -1   2  -2 1713.66   11.24   0
   1   2   2 1661.17   11.62   0
   1  -2   2 1763.17   11.64   0
   1  -2  -2 1846.85   23.63   0
   1  -2  -2 1862.21   25.20   0
   1   2  -2 1733.79   12.74   0
  -2   2   2 5340.25   25.51   0
  -2   2  -2 5074.34   16.32   0
   2  -2   2 5232.89   16.48   0
   2   2  -2 5359.40   19.25   0
   2   2  -2 5064.38   18.18   0
  -2  -2  -2 5120.73   16.33   0
   2   2   2 5150.29   16.54   0
   2  -2  -2 5485.05   25.69   0
  -3   2   2   25.25    2.87   0
   3  -2   2   24.84    2.70   0
  -3   2  -2   24.35    2.64   0
  -3  -2  -2   24.34    2.63   0
   3   2  -2   26.05    2.73   0
   3  -2  -2   22.45    2.18   0
   3   2  -2   26.57    2.80   0
   3   2   2   21.50    1.95   0
   4  -2  -2  302.14    4.57   0
  -4   2  -2  295.09    3.55   0
  -4  -2  -2  293.22    3.51   0
   4   2  -2  296.34    4.35   0
  -4   2   2  302.43    4.52   0
   4  -2   2  310.58    4.03   0
  -4  -2   2  325.08    4.46   0
   4   2   2  298.09    3.82   0
  -5   2   2   32.18    2.62   0
  -5  -2   2   30.94    1.93   0
   5  -2  -2   30.20    1.95   0
   5  -2   2   26.82    1.87   0
  -5  -2  -2   32.62    2.52   0
  -5   2  -2   29.21    1.88   0
   5   2   2   33.05    2.52   0
   5   2  -2   30.28    2.59   0
  -6  -2   2    2.41    2.51   0
  -6  -2  -2    5.27    1.67   0
  -6   2   2    2.36    2.37   0
   6  -2  -2    0.44    2.51   0
   6  -2   2    2.20    1.78   0
   6   2  -2    2.04    2.38   0
  -6   2  -2    0.44    1.72   0
   6   2   2    3.89    1.64   0
  -7   2  -2    0.63    1.81   0
   7  -2  -2   -1.13    2.78   0
  -7   2   2    2.99    2.59   0
  -7  -2  -2   -0.88    2.60   0
   7   2   2    2.04    2.62   0
  -7  -2   2    1.29    2.64   0
   7  -2   2   -0.90    1.91   0
   7   2  -2    0.91    2.60   0
  -8  -2  -2    0.86    2.80   0
  -8   2  -2    1.28    2.77   0
   8   2  -2    3.71    2.85   0
   8   2   2   -1.02    2.08   0
   8  -2   2    1.78    2.00   0
  -8   2   2    3.16    1.97   0
   8  -2  -2   -0.04    2.79   0
  -9   2  -2    2.07    2.93   0
   9  -2   2   -0.08    2.18   0
  -9   2   2    0.69    2.24   0
   9   2   2    2.20    2.10   0
   9   2  -2    0.96    3.08   0
   9  -2  -2    2.54    3.11   0
  -9  -2  -2   -0.10    2.13   0
   9   2  -2    1.71    2.06   0
   1   3   2 1024.29    9.10   0
   1   3  -2 1086.82    9.21   0
  -1   3  -2 1077.90    9.04   0
   1  -3   2 1111.72    9.29   0
  -1  -3  -2 1012.80    9.02   0
  -1  -3   2 1121.32    9.52   0
   2  -3  -2   13.93    3.83   0
  -2   3  -2   12.87    2.99   0
   2   3   2   15.27    2.06   0
   2  -3   2   12.35    2.25   0
  -2   3   2   13.71    3.23   0
  -2  -3  -2   12.79    2.18   0
   2   3  -2   12.68    2.14   0
   3   3   2  265.19    4.07   0
  -3  -3  -2  257.67    3.99   0
  -3   3  -2  256.71    4.01   0
   3   3  -2  261.90    4.22   0
   3   3  -2  259.54    3.90   0
   3  -3  -2  260.01    4.96   0
  -3   3   2  263.05    5.15   0
   3  -3   2  260.03    3.67   0
   4  -3   2   54.01    2.15   0
   4  -3  -2   56.90    2.85   0
  -4  -3  -2   57.20    2.65   0
   4   3   2   58.66    2.62   0
   4   3  -2   54.77    2.28   0
  -4   3   2   55.78    2.87   0
  -4   3  -2   60.12    2.75   0
   5   3  -2    7.86    2.40   0
   5  -3   2    4.61    2.58   0
   5   3   2    6.04    1.76   0
  -5   3  -2    5.95    2.59   0
  -5  -3  -2    4.44    1.70   0
   5  -3  -2    6.06    2.43   0
  -5   3   2    4.66    2.45   0
  -6  -3  -2   45.86    1.97   0
   6  -3   2   47.77    2.94   0
  -6  -3   2   54.74    2.14   0
  -6   3  -2   49.07    2.18   0
   6   3   2   53.33    2.70   0
   6  -3  -2   44.01    2.90   0
   6   3  -2   44.04    2.20   0
  -6   3   2   44.48    2.21   0
   7  -3   2   10.03    2.71   0
   7   3  -2    9.53    2.69   0
  -7   3   2    8.33    2.58   0
  -7  -3  -2    7.45    2.60   0
   7  -3  -2    8.32    2.68   0
  -7   3  -2    9.50    1.95   0
   7   3   2   10.39    2.70   0
  -8   3   2    1.55    2.74   0
  -8  -3  -2    3.83    2.73   0
   8   3   2    0.34    2.74   0
   8  -3  -2    0.14    2.80   0
   8   3  -2    2.09    1.95   0
  -8   3  -2    0.53    2.75   0
   8  -3   2    0.64    2.07   0
   9   3  -2    6.81    3.04   0
  -9   3  -2    4.26    2.26   0
   9   3   2    5.89    3.08   0
  -9  -3  -2   10.41    3.16   0
  -9   3   2    6.07    3.10   0
   9   3  -2    4.38    2.18   0
   9  -3  -2    2.31    3.04   0
   9  -3   2    6.18    2.19   0
   0  -4   2 1056.88    9.31   0
   0  -4  -2 1042.54   12.99   0
   0   4   2 1013.58   12.91   0
   0   4  -2 1122.74    9.52   0
   1  -4   2  565.81    6.97   0
  -1  -4  -2  516.00    6.50   0
   1   4  -2  561.55    6.78   0
  -1   4  -2  565.22    6.34   0
  -1  -4   2  542.19    6.26   0
   1   4   2  508.06    6.65   0
   2  -4  -2   22.33    3.93   0
   2   4  -2   22.96    2.82   0
   2  -4   2   22.05    3.19   0
  -2  -4   2   22.27    2.72   0
  -2  -4  -2   22.99    2.88   0
   2   4   2   23.92    2.18   0
  -2   4  -2   23.37    2.26   0
  -2   4   2   20.93    3.78   0
  -3   4   2   10.07    2.58   0
   3  -4  -2   10.03    2.68   0
   3   4  -2    9.19    2.62   0
  -3  -4  -2    9.97    2.50   0
   3   4  -2    9.22    2.58   0
  -3   4  -2    8.81    2.53   0
   3  -4   2   10.33    2.67   0
   3   4   2   12.59    2.50   0
   4   4  -2  835.40    5.87   0
  -4  -4  -2  852.90    5.64   0
   4   4  -2  855.97    6.20   0
  -4   4  -2  844.75    5.91   0
   4   4   2  827.46    5.53   0
   4  -4   2  833.51    5.61   0
   4  -4  -2  849.61    7.22   0
  -4   4   2  824.01    7.13   0
  -5   4  -2  111.06    2.57   0
   5  -4   2  119.20    3.26   0
  -5  -4  -2  117.97    2.40   0
   5  -4  -2  116.78    3.37   0
   5   4   2  117.51    2.97   0
   5   4  -2  109.51    2.65   0
  -5   4   2  113.30    2.75   0
   6  -4   2   11.16    2.66   0
  -6  -4  -2    6.52    2.41   0
   6   4  -2   11.64    2.62   0
   6  -4  -2    8.87    1.94   0
  -6   4   2    9.97    1.85   0
  -6   4  -2    7.44    1.88   0
   6   4   2   12.92    2.43   0
   7   4   2   22.45    2.62   0
   7   4  -2   18.17    1.98   0
   7  -4   2   18.10    2.08   0
  -7   4  -2   21.60    2.71   0
  -7   4   2   17.73    2.08   0
  -7  -4  -2   20.05    1.90   0
   7  -4  -2   23.49    2.85   0
   8  -4   2    5.91    2.76   0
   8   4  -2    4.78    1.98   0
  -8   4  -2    1.34    1.96   0
   8   4   2    3.64    2.80   0
   8  -4  -2    8.31    2.80   0
   8   4  -2    0.88    2.82   0
  -8   4   2    3.68    2.74   0
  -8  -4  -2    4.36    1.98   0
  -9   4  -2    2.65    2.94   0
   9  -4  -2    3.74    3.14   0
   9   4   2    2.47    3.10   0
  -9  -4  -2   -1.49    2.17   0
  -9   4   2    0.05    2.96   0
   9   4  -2    0.42    2.99   0
   9   4  -2    0.98    2.14   0
   9  -4   2    2.62    2.13   0
  -1  -5   2   42.79    2.62   0
  -1  -5  -2   41.66    3.35   0
   1  -5  -2   41.30    6.65   0
  -1   5   2   45.26    7.46   0
   1   5   2   40.41    2.66   0
   1  -5   2   42.90    3.16   0
  -1   5  -2   46.15    3.92   0
   1   5  -2   46.22    3.59   0
   2  -5  -2    0.93    3.65   0
  -2  -5  -2    1.88    2.41   0
   2   5  -2    0.14    2.50   0
  -2   5   2    1.65    2.71   0
  -2  -5   2    1.65    2.50   0
   2   5   2   -1.07    2.46   0
  -2   5  -2   -0.84    2.66   0
   2  -5   2    1.64    2.85   0
   3  -5   2    3.27    1.86   0
   3   5   2    1.41    2.46   0
   3   5  -2    3.48    1.68   0
  -3  -5  -2    3.42    2.43   0
   3  -5  -2    2.76    2.53   0
   3   5  -2    3.66    1.84   0
  -3   5  -2    2.71    1.80   0
  -3   5   2    2.34    2.38   0
   4   5  -2    2.19    1.74   0
  -4  -5  -2    2.52    2.37   0
   4  -5  -2    4.38    2.31   0
   4  -5   2    5.01    2.62   0
   4   5   2    5.46    1.65   0
  -4   5  -2    2.11    2.50   0
   4   5  -2    5.02    2.54   0
  -4   5   2    2.66    2.45   0
   5   5   2    1.30    1.67   0
  -5  -5  -2    1.54    2.29   0
   5   5  -2    0.73    2.47   0
  -5   5   2    1.26    2.53   0
   5  -5   2    0.65    2.61   0
   5  -5  -2    1.48    2.53   0
   5   5  -2    0.92    2.48   0
  -5   5  -2    1.48    2.46   0
   6   5  -2   16.30    1.98   0
   6  -5   2   16.65    2.04   0
   6  -5  -2   17.69    2.60   0
  -6  -5  -2   19.54    2.49   0
  -6   5   2   16.50    2.69   0
   6   5   2   16.56    2.52   0
  -6   5  -2   15.38    1.96   0
   6   5  -2   18.27    2.67   0
  -7  -5  -2    1.58    1.88   0
  -7   5   2    1.47    2.57   0
  -7   5  -2    0.53    2.63   0
   7   5  -2    1.91    2.52   0
   7  -5  -2    1.23    2.59   0
   7  -5   2    2.20    2.75   0
   7   5   2    0.37    2.66   0
   7   5  -2    0.95    1.90   0
   8  -5   2   16.79    2.99   0
  -8  -5  -2   16.61    2.91   0
   8   5   2   15.70    2.18   0
   8  -5  -2   16.39    2.94   0
  -8   5  -2   18.14    2.81   0
   8   5  -2   13.86    2.75   0
  -8   5   2   13.09    2.91   0
   8   5  -2   16.68    2.84   0
   9   5   2    2.18    3.03   0
  -9   5  -2   -1.34    3.04   0
   9  -5   2   -0.31    2.21   0
   9  -5  -2    0.69    2.25   0
   9   5  -2    1.00    2.23   0
   9   5  -2    4.85    3.09   0
  -9  -5  -2    2.36    3.01   0
  -9   5   2   -0.79    3.10   0
   0  -6   2 1204.92    8.53   0
   0   6   2 1175.41   11.82   0
   0   6  -2 1246.13    8.87   0
   0   6   2 1174.55   11.80   0
   1   6   2  386.30    5.66   0
  -1   6  -2  420.25    5.25   0
  -1  -6   2  412.65    5.10   0
   1   6  -2  422.37    5.19   0
   1  -6  -2  399.66   10.28   0
   1  -6   2  428.53    5.27   0
  -1  -6  -2  407.49    5.84   0
  -1   6   2  441.76   11.08   0
  -2  -6  -2  244.30    4.12   0
  -2   6  -2  255.99    4.26   0
   2   6   2  236.95    4.01   0
   2  -6   2  252.37    4.33   0
   2  -6  -2  255.89    6.98   0
   2   6  -2  256.86    4.21   0
  -2  -6   2  238.62    3.63   0
  -2   6   2  242.58    6.64   0
   3   6   2    7.63    2.36   0
  -3   6  -2    7.73    2.62   0
   3  -6   2    6.19    2.81   0
   3   6  -2    7.14    2.43   0
   3   6  -2    8.69    2.45   0
  -3  -6  -2    7.88    2.32   0
   3  -6  -2    8.13    2.65   0
  -3   6   2    7.26    2.44   0
  -4   6  -2    1.39    2.43   0
   4  -6   2    3.72    2.62   0
  -4  -6  -2    3.92    2.27   0
   4   6  -2    3.41    2.39   0
   4  -6  -2    3.23    2.48   0
   4   6  -2    1.85    1.66   0
  -4   6   2    1.59    2.35   0
   4   6   2    3.75    1.66   0
   5   6   2    7.23    1.71   0
   5   6  -2    6.10    2.51   0
   5   6  -2    7.25    2.50   0
   5  -6   2    6.24    1.90   0
  -5  -6  -2    8.52    1.68   0
  -5   6  -2    6.38    1.79   0
  -5   6   2    6.68    2.44   0
   5  -6  -2    5.77    2.60   0
   6  -6   2   -2.27    1.99   0
   6  -6  -2    0.50    2.54   0
   6   6  -2    1.80    2.55   0
  -6   6  -2    2.49    2.58   0
   6   6  -2    3.34    2.49   0
  -6   6   2   -0.09    2.40   0
   6   6   2    0.49    2.43   0
  -6  -6  -2    4.13    1.70   0
   7  -6   2    5.02    2.02   0
   7   6  -2    5.10    1.85   0
   7   6   2    6.27    1.88   0
   7   6  -2    7.09    2.65   0
   7  -6  -2    7.57    2.68   0
  -7   6   2    6.47    2.66   0
  -7   6  -2    7.28    2.69   0
  -7  -6  -2    5.59    1.76   0
   8   6  -2    7.24    2.83   0
   8   6   2    4.92    2.92   0
   8  -6  -2    7.78    2.97   0
  -8   6   2    9.21    2.93   0
  -8  -6  -2    7.14    2.83   0
   8   6  -2    6.95    2.77   0
  -8   6  -2    2.24    1.99   0
   8  -6   2    7.76    2.03   0
   9   6  -2    1.87    2.11   0
   9   6   2    3.57    2.09   0
  -9   6   2   -1.22    3.14   0
   9  -6   2    0.62    3.07   0
   9  -6  -2    4.38    3.13   0
   9   6  -2   -1.22    3.04   0
  -9   6  -2   -0.40    2.16   0
  -9  -6  -2    1.77    2.12   0
   1   7   2   79.89    3.39   0
   1  -7   2   87.74    3.05   0
  -1  -7  -2   84.66    3.49   0
   1  -7  -2   87.15    4.68   0
  -1  -7   2   91.45    2.87   0
  -1   7   2   91.49    5.65   0
   1   7  -2   92.41    3.71   0
  -1   7  -2   90.48    3.02   0
   2   7  -2  262.04    4.13   0
  -2  -7  -2  270.53    4.20   0
   2  -7   2  283.94    4.59   0
  -2   7   2  266.62    6.60   0
   2  -7  -2  267.04    6.92   0
  -2  -7   2  268.65    4.04   0
  -2   7  -2  270.82    3.90   0
   2   7   2  252.58    3.74   0
   3   7  -2  179.30    3.57   0
   3  -7  -2  177.53    4.59   0
  -3   7  -2  186.04    3.18   0
  -3   7   2  168.14    4.36   0
  -3  -7  -2  173.86    2.98   0
   3   7   2  177.48    3.39   0
   3  -7   2  187.92    3.29   0
   3   7  -2  177.18    3.02   0
   4   7  -2  218.37    3.11   0
   4   7  -2  228.93    3.61   0
  -4  -7  -2  219.63    3.55   0
   4  -7  -2  223.72    4.42   0
  -4   7   2  215.13    4.27   0
  -4   7  -2  214.90    3.19   0
   4   7   2  207.44    2.98   0
   4  -7   2  230.33    3.89   0
  -5   7  -2   98.20    3.15   0
  -5   7   2   97.55    3.27   0
   5   7  -2   94.39    3.01   0
   5  -7  -2   98.03    3.48   0
   5  -7   2   94.94    3.22   0
   5   7  -2   98.45    3.08   0
  -5  -7  -2   97.31    2.83   0
   5   7   2   92.68    2.28   0
  -6  -7  -2   39.27    2.02   0
   6  -7  -2   45.54    2.30   0
   6   7  -2   48.55    2.78   0
   6  -7   2   49.58    2.26   0
  -6   7  -2   45.95    2.64   0
  -6   7   2   47.13    2.81   0
   6   7   2   53.42    2.71   0
   6   7  -2   52.84    2.76   0
   7  -7   2    3.56    2.69   0
  -7  -7  -2    1.41    1.77   0
  -7   7  -2   -0.11    1.88   0
   7   7  -2    2.61    2.61   0
   7   7  -2    3.21    2.62   0
   7  -7  -2    2.94    2.72   0
   7   7   2    1.09    2.55   0
  -7   7   2    0.07    2.63   0
   8  -7  -2   20.02    3.05   0
   8   7  -2   16.73    2.23   0
   8   7  -2   18.56    2.19   0
  -8   7  -2   22.60    2.90   0
  -8  -7  -2   19.26    2.27   0
  -8   7   2   18.97    2.30   0
   8   7   2   18.34    2.15   0
   8  -7   2   21.10    3.09   0
   9  -7   2    2.95    3.26   0
  -9  -7  -2    3.42    3.10   0
  -9   7   2    0.83    3.12   0
   9   7   2    2.19    3.11   0
   9   7  -2    1.20    2.28   0
   9   7  -2   -2.09    3.03   0
   9  -7  -2    0.58    3.20   0
  -9   7  -2    2.86    2.14   0
   0  -8   2 5198.87   15.42   0
   0   8  -2 5249.54   15.51   0
   0   8   2 5346.98   22.38   0
   0   8   2 5658.74   21.89   0
  -1   8  -2   26.68    3.24   0
   1  -8  -2   27.66    3.25   0
   1  -8   2   29.80    2.55   0
  -1  -8   2   28.10    2.88   0
   1   8   2   28.49    2.86   0
  -1   8   2   30.22    3.71   0
   1   8  -2   31.38    3.07   0
   2   8   2    4.08    1.75   0
  -2   8  -2    5.46    1.97   0
   2   8  -2    5.20    2.53   0
  -2  -8  -2    6.07    2.50   0
   2  -8  -2    4.80    2.96   0
  -2   8   2    5.11    3.17   0
  -2  -8   2    6.24    2.45   0
   2  -8   2    7.52    2.90   0
   3   8  -2  413.42    4.40   0
  -3  -8  -2  412.05    4.38   0
   3   8  -2  411.77    4.43   0
  -3   8  -2  432.56    4.79   0
   3  -8  -2  430.73    6.45   0
   3   8   2  393.73    3.96   0
  -3   8   2  391.45    6.02   0
   3  -8   2  418.37    4.40   0
   4  -8   2   15.77    2.06   0
   4   8   2   13.23    2.44   0
  -4  -8  -2   14.81    2.50   0
  -4   8  -2   15.41    2.48   0
   4   8  -2   17.25    2.50   0
   4   8  -2   16.95    2.33   0
  -4   8   2   12.81    3.09   0
   4  -8  -2   15.48    2.80   0
   5   8   2    6.79    1.68   0
   5   8  -2    7.66    2.53   0
  -5   8   2    6.50    2.46   0
   5  -8  -2    5.69    2.73   0
  -5  -8  -2    7.94    1.68   0
   5   8  -2    7.09    2.49   0
  -5   8  -2    6.74    2.59   0
   5  -8   2    4.87    2.83   0
  -6  -8  -2   -1.59    1.70   0
   6  -8  -2   -1.61    2.69   0
  -6   8  -2    0.74    1.66   0
   6   8   2    2.66    1.74   0
  -6   8   2   -1.03    2.45   0
   6   8  -2    0.75    1.77   0
   6   8  -2   -1.86    2.55   0
   6  -8   2    0.82    2.78   0
   7   8  -2    6.33    1.89   0
  -7  -8  -2    2.00    2.47   0
  -7   8   2    4.56    2.62   0
  -7   8  -2    4.28    2.60   0
   7  -8   2    5.74    2.78   0
   7   8  -2    5.33    1.84   0
   7   8   2    5.09    2.51   0
   7  -8  -2    3.72    2.74   0
  -8  -8  -2    9.45    2.79   0
   8   8  -2    7.09    2.83   0
   8   8   2    7.99    2.93   0
   8  -8   2   11.10    2.98   0
  -8   8   2   10.21    2.96   0
  -8   8  -2    5.39    2.77   0
   8  -8  -2    5.00    2.93   0
   8   8  -2    7.30    2.96   0
   9   8  -2   -0.77    3.18   0
   9   8   2   -0.64    2.21   0
   9  -8   2   -1.05    3.10   0
   1   9  -2   66.75    2.53   0
  -1  -9   2   65.83    2.38   0
   1  -9  -2   64.53    3.57   0
  -1   9  -2   63.18    3.28   0
   1  -9   2   62.38    3.41   0
   1   9   2   62.25    2.52   0
   1   9   2   62.72    3.08   0
  -1   9   2   66.13    4.00   0
   2   9   2   18.41    2.54   0
  -2  -9   2   16.13    1.87   0
   2   9  -2   15.63    1.94   0
  -2   9  -2   19.51    2.81   0
   2  -9   2   14.18    3.02   0
  -2   9   2   16.87    3.45   0
  -2  -9  -2   15.47    2.61   0
   2  -9  -2   16.71    3.62   0
  -3   9  -2  230.21    3.85   0
   3   9  -2  219.03    3.53   0
   3  -9   2  233.05    3.52   0
   3   9   2  215.57    3.44   0
   3   9  -2  231.96    3.16   0
  -3   9   2  216.34    4.77   0
   3  -9  -2  233.51    5.10   0
  -3  -9  -2  220.58    3.19   0
  -4   9   2   34.86    2.74   0
   4  -9  -2   37.83    3.04   0
   4   9  -2   38.60    2.59   0
   4  -9   2   36.98    2.86   0
  -4   9  -2   38.22    2.02   0
   4   9   2   32.57    2.60   0
   4   9  -2   37.38    1.93   0
  -4  -9  -2   37.44    2.59   0
   5   9  -2    1.01    2.48   0
   5   9  -2    1.20    1.67   0
  -5  -9  -2    2.39    2.31   0
  -5   9   2    1.34    2.48   0
   5   9   2   -0.56    1.60   0
  -5   9  -2    0.58    2.48   0
   5  -9  -2    0.19    2.64   0
   5  -9   2    0.44    2.62   0
  -6   9  -2   12.14    1.92   0
   6  -9  -2   11.18    2.72   0
   6  -9   2   10.79    2.72   0
   6   9  -2   13.53    2.60   0
  -6  -9  -2   11.20    1.82   0
   6   9   2   12.20    2.52   0
   6   9  -2   10.49    1.87   0
  -6   9   2   12.82    1.79   0
   7   9   2    4.87    2.57   0
   7   9  -2    2.44    2.65   0
   7  -9  -2   -0.29    2.79   0
  -7   9   2    1.15    2.68   0
   7  -9   2    1.24    1.96   0
  -7  -9  -2   -0.03    2.54   0
  -7   9  -2    2.59    2.59   0
   7   9  -2   -0.79    2.74   0
   8   9  -2    3.12    2.07   0
   8   9  -2    1.91    1.93   0
  -8   9  -2    2.31    1.96   0
   8  -9  -2    3.25    3.07   0
  -8   9   2    5.80    3.05   0
   8  -9   2    3.16    2.06   0
   8   9   2    4.09    1.97   0
  -8  -9  -2    0.39    2.86   0
   0  10   2  787.17    7.21   0
   0 -10   2  790.02    5.86   0
   0  10  -2  799.84    5.95   0
   1 -10  -2  118.34    4.11   0
  -1 -10   2  128.22    3.44   0
  -1  10   2  124.89    4.34   0
   1  10  -2  124.21    2.94   0
   1 -10   2  126.03    3.61   0
   1  10   2  118.31    3.04   0
  -1  10  -2  128.49    3.04   0
   1  10   2  117.57    3.01   0
  -2  10   2  392.57    6.36   0
  -2  10  -2  397.17    4.29   0
   2 -10   2  411.88    4.85   0
   2 -10  -2  389.42    6.48   0
   2  10   2  380.30    4.25   0
   2  10  -2  387.59    4.43   0
  -2 -10   2  411.02    4.38   0
  -3  10   2   20.46    3.32   0
   3  10   2   20.22    2.37   0
   3  10  -2   21.51    1.74   0
   3 -10  -2   21.27    3.17   0
  -3 -10  -2   22.52    1.78   0
  -3  10  -2   23.10    2.01   0
   3 -10   2   27.44    2.97   0
   3  10  -2   20.82    2.47   0
   4  10  -2   22.44    2.41   0
  -4 -10  -2   19.40    2.48   0
  -4  10  -2   22.03    2.50   0
  -4  10   2   19.65    2.68   0
   4  10  -2   20.37    1.91   0
   4  10   2   19.65    1.80   0
   4 -10  -2   19.43    2.98   0
   4 -10   2   19.03    2.06   0
   5 -10  -2    9.55    2.81   0
   5  10   2    9.09    2.33   0
   5  10  -2    9.51    1.73   0
   5 -10   2   10.22    2.06   0
  -5  10  -2    8.89    2.63   0
   5  10  -2    8.76    1.79   0
  -5  10   2   12.12    2.57   0
  -5 -10  -2    9.54    1.70   0
  -6  10  -2   12.25    2.47   0
   6  10   2   10.39    1.76   0
   6  10  -2   12.82    2.69   0
   6 -10   2   14.45    2.76   0
  -6 -10  -2   12.69    2.46   0
  -6  10   2   14.30    2.67   0
   6  10  -2   12.57    1.91   0
   6 -10  -2   12.20    2.86   0
   7 -10  -2    5.30    2.91   0
   7  10  -2    4.08    1.83   0
  -7  10  -2    5.46    2.64   0
   7 -10   2    6.75    2.74   0
  -7  10   2    3.77    2.72   0
   7  10  -2    2.66    1.83   0
  -7 -10  -2    5.81    2.62   0
   7  10   2    5.44    1.83   0
  -8  10   2    2.06    2.11   0
   8 -10   2    5.71    3.16   0
   8  10  -2    5.04    1.95   0
  -8 -10  -2    3.63    2.02   0
  -8  10  -2    2.37    2.94   0
   8 -10  -2    3.76    2.11   0
   8  10   2    2.84    2.04   0
   8  10  -2    2.24    2.15   0
   1 -11  -2  487.72    6.47   0
  -1  11  -2  502.41    5.21   0
   1  11   2  469.34    5.31   0
   1  11   2  475.68    5.29   0
   1  11  -2  503.63    4.56   0
   1 -11   2  500.18    5.23   0
  -1  11   2  498.25    6.93   0
  -1 -11   2  471.86    4.44   0
  -2  11  -2  258.93    3.65   0
  -2  11   2  251.43    5.24   0
   2  11   2  234.74    3.51   0
  -2 -11   2  241.77    3.20   0
   2  11  -2  252.59    3.33   0
   2 -11  -2  245.63    5.20   0
   2  11   2  227.18    3.43   0
   2 -11   2  248.05    3.65   0
  -3  11   2   32.03    3.44   0
  -3  11  -2   34.15    2.08   0
   3  11  -2   34.23    1.88   0
   3  11  -2   32.36    1.92   0
   3  11   2   29.25    2.32   0
  -3 -11  -2   33.14    1.82   0
   3 -11  -2   32.85    3.84   0
   3 -11   2   35.62    3.05   0
   4  11  -2   16.75    1.84   0
   4 -11   2   17.40    2.87   0
  -4 -11  -2   19.43    1.84   0
   4 -11  -2   18.21    2.98   0
   4  11   2   17.55    1.68   0
  -4  11   2   16.79    2.64   0
  -4  11  -2   17.96    2.56   0
   4  11  -2   18.64    2.41   0
  -5  11   2    1.98    2.42   0
   5  11  -2    0.96    1.62   0
   5  11  -2    2.37    2.29   0
   5 -11   2   -0.47    1.93   0
  -5  11  -2    0.03    2.38   0
   5  11   2   -0.10    1.63   0
  -5 -11  -2    1.87    1.61   0
   5 -11  -2    2.68    2.71   0
   6 -11  -2    1.57    2.95   0
   6  11   2    5.82    2.38   0
  -6 -11  -2   -1.22    2.51   0
  -6  11   2   -1.02    2.66   0
   6  11  -2    2.47    1.88   0
   6 -11   2    3.24    2.67   0
   6  11  -2   -1.97    2.57   0
  -6  11  -2    1.51    2.50   0
  -7  11   2    0.26    1.96   0
   7 -11   2    1.26    2.97   0
   7 -11  -2   -0.87    2.76   0
   7  11  -2   -3.55    2.66   0
   7  11  -2    1.84    1.82   0
  -7 -11  -2   -0.03    1.84   0
  -7  11  -2   -0.08    2.76   0
   7  11   2    3.21    2.58   0
   8 -11   2    3.00    2.21   0
  -8 -11  -2    0.09    2.71   0
   8 -11  -2    2.57    3.05   0
  -8  11   2    1.69    3.08   0
  -8  11  -2    2.23    2.95   0
   8  11  -2    1.95    2.85   0
   8  11  -2    0.07    2.81   0
   8  11   2    1.69    2.89   0
   0 -12   2  394.59    4.56   0
   0  12   2  388.15    5.20   0
   0  12  -2  400.58    4.19   0
   0 -12  -2  365.44    5.08   0
   1  12   2    1.32    1.79   0
   1 -12   2    2.87    2.12   0
   1  12  -2    0.13    2.63   0
   1  12   2    0.59    1.70   0
  -1  12   2    0.20    2.88   0
  -1  12  -2    3.79    3.04   0
  -1 -12   2    1.64    2.40   0
   1 -12  -2    2.07    2.42   0
  -2  12  -2   33.69    3.05   0
   2  12   2   33.02    2.69   0
   2 -12  -2   37.53    3.15   0
  -2 -12   2   34.97    1.95   0
   2 -12   2   37.35    2.35   0
   2  12  -2   40.30    2.68   0
   2  12   2   33.53    2.66   0
  -2  12   2   35.95    3.04   0
  -3  12  -2    3.26    1.89   0
  -3  12   2    3.62    2.50   0
   3  12  -2    4.17    1.70   0
   3 -12  -2    4.39    2.86   0
   3 -12   2    4.71    2.78   0
   3  12   2    6.16    1.63   0
   3  12   2    3.31    1.59   0
   4  12  -2    1.88    2.26   0
   4  12  -2   -2.31    2.22   0
   4  12   2    1.93    2.25   0
  -4  12   2    1.93    2.47   0
  -4  12  -2    0.24    2.47   0
   4 -12  -2    1.64    2.87   0
   4 -12   2    1.32    2.06   0
  -5 -12  -2   -0.94    2.37   0
   5  12  -2    3.90    2.40   0
   5 -12   2    1.32    2.90   0
   5  12  -2   -0.28    2.32   0
   5 -12  -2   -0.46    2.81   0
  -5  12   2    1.87    3.02   0
  -5  12  -2    0.61    2.56   0
   5  12   2   -1.75    2.34   0
   6  12   2    3.90    1.65   0
   6  12  -2    7.21    2.54   0
  -6 -12  -2    6.59    2.49   0
   6 -12   2    5.71    2.85   0
  -6  12   2    3.49    2.69   0
  -6  12  -2    3.95    1.86   0
   6  12  -2    4.31    2.55   0
   6 -12  -2    5.33    3.00   0
   7 -12  -2    1.12    2.75   0
   7  12  -2    0.25    2.76   0
  -7 -12  -2   -0.78    1.93   0
  -7  12  -2   -0.56    2.76   0
   7  12   2    0.30    2.53   0
   7 -12   2    1.86    2.08   0
  -7  12   2    0.48    2.73   0
   7  12  -2   -0.76    1.96   0
   8 -12   2   -0.19    3.01   0
   8 -12  -2    0.22    3.09   0
   8  12  -2    2.89    2.95   0
   8  12  -2    0.58    2.01   0
  -8  12   2    0.81    3.04   0
   8  12   2    1.96    2.69   0
  -8  12  -2    1.56    2.03   0
   1 -13  -2  402.69    5.39   0
   1  13   2  417.64    4.85   0
   1  13  -2  417.69    4.47   0
   1 -13   2  439.39    4.77   0
  -1 -13   2  414.65    4.38   0
  -1  13   2  427.02    5.32   0
  -1  13  -2  434.24    4.34   0
   1  13   2  404.76    4.53   0
  -2 -13   2  795.67    5.09   0
   2  13   2  797.88    5.95   0
   2 -13  -2  817.27    8.20   0
   2 -13   2  811.30    5.63   0
   2  13   2  803.50    5.63   0
  -2  13   2  828.64    7.94   0
   2  13  -2  824.42    5.54   0
  -2  13  -2  813.74    5.60   0
   3  13   2   57.43    2.02   0
   3 -13  -2   57.23    3.40   0
   3  13   2   59.18    2.65   0
   3 -13   2   60.46    2.41   0
   3  13  -2   63.63    2.68   0
  -3  13  -2   61.95    2.91   0
  -3  13   2   55.69    3.10   0
   4 -13  -2   23.99    3.04   0
  -4  13   2   24.36    2.63   0
   4 -13   2   23.65    2.03   0
   4  13   2   25.34    2.47   0
   4  13  -2   25.84    1.82   0
   4  13   2   24.94    1.80   0
  -4  13  -2   23.19    2.63   0
   4  13  -2   24.61    2.50   0
  -5  13   2   -1.13    2.61   0
   5  13   2   -1.81    2.36   0
   5  13  -2    2.37    1.75   0
   5  13  -2    3.23    2.40   0
  -5  13  -2   -0.06    2.42   0
   5 -13   2    2.29    2.91   0
   5 -13  -2    0.63    3.00   0
  -6  13   2    0.08    2.64   0
   6  13  -2    0.46    1.80   0
   6 -13   2   -1.97    2.78   0
   6  13   2    2.58    1.67   0
  -6  13  -2   -0.87    2.58   0
   6 -13  -2    0.73    2.99   0
   6  13  -2    1.08    2.55   0
   7  13  -2   -1.13    2.75   0
  -7  13  -2    1.05    1.87   0
   7  13   2    0.13    2.64   0
   7  13  -2   -1.03    2.74   0
  -7  13   2    0.03    2.70   0
   7 -13   2    1.08    2.89   0
   7 -13  -2   -1.30    2.87   0
   8  13   2    0.08    2.84   0
  -8  13  -2   -1.83    3.00   0
   8  13  -2    3.85    2.96   0
   8  13   2    0.04    1.97   0
  -8  13   2   -0.79    2.12   0
   8 -13   2    0.30    2.19   0
   8 -13  -2   -0.48    3.16   0
   8  13  -2    0.70    2.09   0
   0 -14  -2   23.93    2.60   0
   0  14  -2   26.75    2.19   0
   0  14   2   24.75    2.17   0
   0 -14   2   27.16    2.54   0
  -1 -14   2   48.92    2.02   0
   1  14   2   48.12    2.26   0
   1 -14   2   52.14    3.02   0
  -1  14  -2   48.26    3.15   0
   1  14  -2   53.02    2.80   0
   1  14   2   49.55    2.84   0
  -1  14   2   51.21    3.28   0
   1 -14  -2   49.83    2.94   0
   2  14   2  362.79    3.89   0
   2  14  -2  386.06    3.75   0
  -2 -14   2  365.02    3.65   0
   2 -14   2  373.01    3.98   0
   2  14   2  365.19    3.93   0
   2 -14  -2  366.60    5.33   0
  -2  14   2  384.60    5.50   0
  -2  14  -2  382.27    4.06   0
   3  14   2   11.12    2.39   0
   3  14   2   11.11    2.44   0
  -3  14   2   11.43    2.62   0
   3 -14  -2   11.55    2.90   0
  -3  14  -2   11.34    2.82   0
   3 -14   2   11.93    2.21   0
   3  14  -2   12.33    1.83   0
   4  14   2   27.08    1.82   0
  -4  14   2   27.14    2.66   0
  -4  14  -2   28.01    2.03   0
   4  14  -2   29.14    1.82   0
   4 -14  -2   28.52    3.05   0
   4  14   2   27.06    2.46   0
   4 -14   2   34.12    2.94   0
   4  14  -2   26.57    1.85   0
   5  14   2    9.17    1.73   0
   5  14  -2   10.37    2.49   0
  -5  14   2    5.89    2.54   0
   5  14  -2    6.38    1.76   0
   5 -14  -2    5.96    3.06   0
  -5  14  -2    5.97    2.61   0
   5  14   2    5.46    1.77   0
   5 -14   2    7.65    2.95   0
  -6  14   2   36.16    2.96   0
  -6  14  -2   34.20    2.14   0
   6  14  -2   35.18    2.66   0
   6  14   2   29.98    2.04   0
   6 -14  -2   38.96    3.26   0
   6 -14   2   36.58    2.26   0
   6  14   2   34.46    2.63   0
   6  14  -2   35.92    2.75   0
  -7  14  -2    1.18    2.84   0
   7  14   2    0.90    2.70   0
   7  14  -2    4.81    2.75   0
   7  14   2    0.67    2.64   0
   7  14  -2    0.16    1.94   0
  -7  14   2   -0.13    2.83   0
   7 -14  -2    1.73    3.16   0
   7 -14   2    0.21    2.01   0
   8  14   2    3.30    2.88   0
   8  14   2   -0.26    2.94   0
  -8  14   2   -0.02    3.12   0
   8  14  -2    1.55    3.10   0
   8  14  -2    0.49    2.99   0
  -8  14  -2    0.51    3.11   0
   8 -14  -2    0.47    3.27   0
   8 -14   2    1.83    3.21   0
   1  15   2    2.74    2.42   0
  -1 -15   2    0.88    2.22   0
   1  15   2    0.26    1.58   0
   1  15  -2    0.66    1.77   0
   1 -15  -2   -0.48    2.27   0
  -1  15  -2    1.68    1.96   0
  -1  15   2    0.41    2.76   0
   1 -15   2    0.51    2.61   0
   2  15  -2   11.21    1.90   0
  -2  15   2   14.28    2.97   0
   2  15   2   12.79    2.49   0
   2 -15  -2   12.73    2.80   0
  -2 -15   2   10.18    1.69   0
   2  15   2    9.01    1.74   0
   2 -15   2   10.65    2.80   0
  -2  15  -2   12.08    2.04   0
   3 -15   2   25.86    2.11   0
   3  15   2   25.06    1.94   0
  -3  15  -2   25.66    2.85   0
   3  15  -2   25.94    2.61   0
   3 -15  -2   26.06    2.96   0
  -3  15   2   25.56    2.91   0
   3  15   2   22.96    2.55   0
  -4  15  -2    1.69    2.56   0
   4  15  -2    2.07    2.28   0
   4  15  -2    2.76    2.37   0
   4 -15   2    0.39    2.93   0
  -4  15   2    1.35    2.49   0
   4  15   2   -0.97    1.60   0
   4  15   2    1.15    1.64   0
   4 -15  -2    2.73    2.81   0
  -5  15   2    4.87    2.58   0
   5 -15  -2    3.43    2.94   0
   5  15  -2    4.04    1.75   0
   5 -15   2    4.09    2.80   0
  -5  15  -2    3.77    2.71   0
   5  15   2    5.26    1.75   0
   5  15  -2    3.60    1.76   0
   5  15   2    6.69    1.76   0
   6  15   2    1.59    1.74   0
   6  15  -2    3.21    1.83   0
  -6  15   2    1.19    2.68   0
   6  15   2    1.05    2.60   0
   6 -15  -2    0.50    2.97   0
  -6  15  -2    1.77    2.63   0
   6 -15   2    2.45    1.98   0
   6  15  -2    3.24    1.84   0
   7  15  -2    0.34    2.01   0
   7  15   2    0.19    2.69   0
   7 -15  -2    0.35    3.07   0
  -7  15  -2    0.54    2.83   0
  -7  15   2    2.16    2.85   0
   7 -15   2    1.20    2.25   0
   7  15  -2    1.09    2.06   0
   7  15   2   -1.37    2.70   0
  -8  15   2    7.48    3.09   0
   8  15   2    5.04    2.93   0
   8 -15  -2    6.24    3.36   0
  -8  15  -2    5.84    3.08   0
   8  15   2    6.09    2.13   0
   8 -15   2    6.94    3.35   0
   8  15  -2    1.62    3.16   0
   8  15  -2    1.66    2.19   0
   0 -16  -2  323.07    4.40   0
   0  16  -2  343.92    4.11   0
   0 -16   2  336.55    3.54   0
   0  16   2  361.95    4.65   0
   1 -16  -2    0.23    2.32   0
   1  16   2    0.27    2.38   0
   1  16  -2    1.35    1.80   0
  -1 -16   2   -1.84    2.26   0
   1  16   2    0.82    1.78   0
  -1  16  -2   -3.37    2.79   0
  -1  16   2   -0.72    2.75   0
   1 -16   2    1.22    2.54   0
   2  16  -2   29.70    2.70   0
  -2 -16   2   32.95    1.79   0
  -2  16   2   34.68    3.07   0
   2 -16   2   29.42    2.12   0
   2  16   2   33.25    2.68   0
   2 -16  -2   31.92    2.84   0
   2  16   2   29.34    1.98   0
  -2  16  -2   32.90    2.18   0
   3  16   2  102.62    3.05   0
   3 -16   2  101.10    2.55   0
   3 -16  -2  106.83    4.01   0
  -3  16   2  102.70    3.47   0
   3  16  -2  101.97    2.39   0
  -3  16  -2  104.74    2.70   0
   3  16   2  100.26    3.03   0
   4  16  -2    9.41    1.84   0
   4  16  -2   11.28    1.78   0
   4  16   2    9.74    1.73   0
  -4  16  -2    8.96    2.74   0
   4  16   2   11.23    1.74   0
   4 -16  -2   12.78    2.88   0
  -4  16   2    9.89    2.65   0
   4 -16   2    9.73    2.09   0
   5 -16   2    5.16    2.02   0
  -5  16  -2    4.28    2.65   0
   5  16  -2    5.51    2.41   0
   5  16   2    5.68    1.69   0
   5  16   2    4.11    1.70   0
   5 -16  -2    5.19    2.80   0
   5  16  -2    3.43    2.48   0
  -5  16   2    4.49    2.77   0
   6  16  -2    7.50    1.86   0
   6  16   2    8.26    1.86   0
  -6  16   2    9.27    2.78   0
   6  16  -2    9.37    2.71   0
  -6  16  -2    7.55    2.76   0
   6  16   2    6.34    2.63   0
   6 -16  -2    9.42    3.09   0
   6 -16   2    8.38    2.99   0
  -7  16  -2    4.55    3.05   0
  -7  16   2    2.15    2.96   0
   7  16   2    0.87    2.77   0
   7  16  -2    3.52    2.07   0
   7 -16  -2    4.14    3.13   0
   7 -16   2    3.53    3.18   0
   7  16  -2    5.62    2.79   0
   7  16   2    4.03    2.71   0
  -8  16   2   10.46    3.25   0
   8  16  -2    8.74    2.30   0
   8 -16   2    9.69    3.32   0
   8  16   2   10.52    3.10   0
   8  16  -2    8.40    2.33   0
   8 -16  -2   10.08    3.43   0
   8  16   2    7.05    2.13   0
  -8  16  -2   10.70    3.13   0
   1 -17  -2   21.71    1.95   0
   1  17  -2   20.48    1.94   0
  -1  17   2   21.50    2.97   0
  -1 -17   2   20.65    1.82   0
   1 -17   2   21.95    2.83   0
  -1  17  -2   22.60    2.92   0
   1  17   2   21.11    1.93   0
   1  17   2   22.13    1.86   0
   2  17   2   -0.51    2.48   0
  -2 -17   2   -0.20    2.33   0
   2 -17   2    0.99    2.85   0
  -2  17  -2   -1.26    2.87   0
   2  17   2   -2.04    2.54   0
  -2  17   2    0.64    1.99   0
   2 -17  -2   -0.22    2.55   0
   2  17  -2    0.60    2.55   0
  -3  17  -2   71.10    2.34   0
   3  17   2   66.47    2.73   0
   3 -17  -2   65.80    3.14   0
   3 -17   2   75.74    3.06   0
   3  17   2   68.51    2.21   0
   3  17  -2   67.42    2.89   0
  -3  17   2   70.02    3.16   0
  -4  17   2    5.37    2.71   0
   4  17  -2    7.34    2.54   0
   4 -17  -2    6.60    2.95   0
   4  17   2    7.48    2.45   0
   4 -17   2    5.82    2.14   0
  -4  17  -2    6.45    1.92   0
   4  17  -2    7.28    1.78   0
   4  17   2    5.50    2.49   0
   5  17   2    5.94    1.77   0
   5 -17   2    6.25    2.18   0
   5  17  -2    9.21    1.78   0
   5  17   2   10.31    2.55   0
   5 -17  -2    6.84    2.98   0
   5  17  -2    3.72    1.83   0
  -5  17  -2    7.65    1.92   0
  -5  17   2    7.72    2.79   0
   6  17  -2   56.35    2.97   0
   6  17  -2   44.52    2.13   0
  -6  17   2   46.42    3.37   0
  -6  17  -2   49.39    2.33   0
   6  17   2   51.97    2.26   0
   6 -17  -2   52.61    3.46   0
   6 -17   2   57.08    3.19   0
   6  17   2   48.90    2.19   0
  -7  17  -2    1.35    2.92   0
   7  17   2    1.76    2.73   0
   7  17   2   -0.39    2.03   0
  -7  17   2    2.29    2.99   0
   7  17  -2    1.32    1.92   0
   7 -17  -2    2.37    3.08   0
   7  17  -2   -1.43    2.92   0
   7 -17   2    0.99    2.19   0
   0  18  -2  120.61    3.34   0
   0  18   2  117.80    2.74   0
   0 -18  -2  112.45    3.16   0
   0 -18   2  115.89    3.13   0
   1 -18  -2    0.88    2.51   0
   1  18   2   -0.93    2.26   0
  -1  18  -2   -5.03    2.95   0
   1  18   2   -1.51    2.41   0
   1  18  -2   -0.72    1.86   0
   1 -18   2   -1.59    2.61   0
  -1  18   2    2.80    2.93   0
  -1 -18   2    1.40    1.70   0
   2  18   2   10.33    2.56   0
  -2 -18   2    7.13    1.68   0
   2  18   2    8.39    1.87   0
   2 -18   2    4.00    2.73   0
  -2  18  -2    8.33    2.10   0
   2 -18  -2    8.59    1.80   0
   2  18  -2   11.15    1.87   0
  -2  18   2    9.08    2.87   0
  -3  18   2    2.63    2.71   0
   3 -18  -2    0.94    2.69   0
   3  18  -2    3.47    2.45   0
   3  18   2    1.95    1.82   0
  -3  18  -2    5.05    2.83   0
   3 -18   2    2.57    2.10   0
   3  18   2    2.71    1.89   0
   4  18  -2    1.52    2.45   0
   4  18   2    0.63    2.49   0
   4  18   2    2.23    2.52   0
  -4  18  -2    1.74    1.86   0
  -4  18   2    1.49    2.61   0
   4 -18   2    3.22    3.06   0
   4 -18  -2    0.41    2.86   0
   4  18  -2    0.21    1.81   0
  -5  18  -2   18.28    2.06   0
   5 -18   2   22.27    3.01   0
   5  18  -2   20.16    2.59   0
   5 -18  -2   23.31    3.07   0
   5  18   2   19.99    1.88   0
   5  18   2   19.66    2.66   0
  -5  18   2   19.95    2.88   0
   5  18  -2   19.49    2.65   0
   6  18  -2    1.84    1.84   0
   6  18   2    3.07    1.84   0
   6  18  -2    5.91    2.77   0
  -6  18  -2    2.37    1.99   0
   6  18   2    4.92    2.73   0
   6 -18  -2    1.35    3.02   0
   6 -18   2    2.29    2.13   0
  -6  18   2    1.96    2.85   0
   7 -18   2    7.44    3.05   0
  -7  18  -2    4.21    2.95   0
   7 -18  -2    0.95    3.19   0
   7  18   2    6.32    2.72   0
   7  18   2    4.24    2.07   0
   7  18  -2    2.36    2.00   0
  -7  18   2    0.55    2.97   0
   7  18  -2    3.80    2.02   0
  -1  19  -2   38.20    3.13   0
   1  19   2   38.01    2.78   0
   1 -19   2   33.48    2.09   0
  -1 -19   2   37.32    2.55   0
   1 -19  -2   34.54    2.73   0
   1  19   2   33.68    2.58   0
  -1  19   2   34.45    2.45   0
   1  19  -2   40.00    2.96   0
   2  19   2    0.21    1.90   0
  -2 -19   2   -0.78    1.60   0
   2 -19   2   -0.37    1.96   0
   2 -19  -2   -0.52    2.52   0
   2  19  -2   -0.41    1.78   0
   2  19   2    3.22    2.44   0
  -2  19   2   -0.93    2.93   0
  -2  19  -2    3.03    2.88   0
   3  19  -2    2.91    1.85   0
   3 -19  -2    3.17    2.65   0
  -3  19   2    2.44    2.77   0
   3 -19   2    1.60    2.80   0
   3  19   2    7.81    2.63   0
   3  19   2    3.51    2.65   0
  -3  19  -2    3.54    2.88   0
   4  19   2   14.19    1.82   0
   4  19  -2   16.14    2.64   0
  -4  19   2   15.48    2.84   0
   4 -19  -2   16.96    2.97   0
   4 -19   2   14.97    3.00   0
  -4  19  -2   15.15    2.13   0
   4  19   2   12.18    2.69   0
   4  19  -2   17.53    2.50   0
  -5  19  -2   -0.72    1.93   0
   5 -19  -2    2.24    3.59   0
   5  19   2   -0.04    1.87   0
   5  19   2    3.36    1.76   0
   5  19  -2    2.61    1.82   0
   5 -19   2   -0.55    2.91   0
   5  19  -2    3.02    1.88   0
  -5  19   2    0.84    2.78   0
  -6  19  -2    6.42    2.10   0
  -6  19   2    8.47    2.96   0
   6 -19   2    9.00    3.06   0
   6  19   2   11.38    1.94   0
   6  19   2    6.65    2.80   0
   6  19  -2   11.63    2.70   0
   6  19  -2   10.50    2.01   0
   6 -19  -2   11.05    3.16   0
  -7  19  -2    1.49    2.98   0
  -7  19   2    1.40    3.10   0
   7  19   2   -0.10    2.03   0
   7 -19   2    3.20    3.14   0
   7 -19  -2    1.22    3.19   0
   7  19  -2    2.09    2.94   0
   7  19  -2    0.72    2.94   0
   7  19   2   -0.77    2.87   0
   0  20  -2    6.14    2.82   0
   0 -20  -2    5.16    1.81   0
   0 -20   2    7.44    1.96   0
   0  20   2    4.34    2.05   0
  -1  20   2   66.77    3.37   0
   1 -20   2   64.30    2.38   0
   1  20   2   63.94    2.77   0
   1  20  -2   66.81    2.93   0
  -1  20  -2   67.87    3.33   0
   1  20   2   60.73    2.27   0
  -1 -20   2   64.28    2.71   0
   1 -20  -2   65.01    3.04   0
   2 -20   2    3.49    1.99   0
  -2 -20   2   -0.37    2.29   0
   2  20   2    1.56    1.84   0
  -2  20  -2    0.37    2.14   0
   2 -20  -2    0.96    2.59   0
  -2  20   2    2.64    3.07   0
   2  20  -2   -0.64    1.78   0
   2  20   2    3.07    1.90   0
  -3  20  -2    5.32    2.06   0
   3  20  -2    5.34    2.61   0
  -3  20   2    6.30    2.95   0
   3 -20   2    5.49    2.02   0
   3  20   2    7.77    2.61   0
   3 -20  -2    5.15    2.64   0
   3  20   2    2.90    1.81   0
   4  20  -2  128.46    3.13   0
   4  20  -2  131.71    3.17   0
   4 -20  -2  131.73    4.42   0
   4  20   2  131.25    3.24   0
   4  20   2  130.01    3.24   0
  -4  20   2  124.15    3.76   0
  -4  20  -2  139.55    3.44   0
   4 -20   2  131.64    3.59   0
   5 -20   2   22.83    2.19   0
   5  20   2   20.46    1.95   0
   5  20  -2   18.87    1.93   0
   5 -20  -2   24.06    3.13   0
  -5  20   2   20.44    3.01   0
   5  20   2   25.07    2.63   0
   5  20  -2   23.34    2.74   0
  -5  20  -2   19.35    2.22   0
  -6  20   2    1.70    2.98   0
   6  20   2    3.90    2.72   0
   6  20  -2    7.43    2.73   0
   6  20   2    3.96    1.99   0
   6 -20  -2    4.02    3.07   0
  -6  20  -2    1.04    2.03   0
   6  20  -2    3.49    1.96   0
   6 -20   2    4.86    3.05   0
  -7  20  -2   -1.62    3.04   0
   7  20   2    2.80    2.89   0
  -7  20   2    2.96    3.20   0
   7 -20  -2    2.37    3.28   0
   7 -20   2    3.28    3.23   0
   7  20  -2    1.35    2.00   0
   7  20  -2   -0.79    2.05   0
   7  20   2    2.21    1.95   0
   1  21  -2   39.82    3.05   0
   1 -21   2   39.66    2.94   0
  -1  21  -2   37.72    3.11   0
   1  21   2   42.43    2.68   0
   1  21   2   37.38    2.15   0
  -1  21   2   38.62    3.15   0
  -1 -21   2   39.36    2.79   0
   1 -21  -2   35.84    2.78   0
   2  21   2   55.16    2.13   0
   2  21   2   50.72    2.29   0
  -2  21  -2   56.03    2.36   0
   2  21  -2   60.48    2.98   0
   2 -21  -2   52.48    3.15   0
  -2 -21   2   56.30    2.04   0
   2 -21   2   56.18    2.26   0
  -2  21   2   53.93    3.33   0
  -3  21   2   58.06    3.30   0
  -3  21  -2   59.15    3.16   0
   3 -21  -2   58.92    3.19   0
   3  21   2   58.14    2.88   0
   3  21   2   54.72    2.91   0
   3 -21   2   63.24    2.46   0
   3  21  -2   60.39    2.84   0
   4 -21   2   11.15    2.85   0
  -4  21   2    9.13    3.02   0
  -4  21  -2    9.31    2.87   0
   4 -21  -2   10.86    2.94   0
   4  21   2    8.90    1.94   0
   4  21  -2    8.37    2.56   0
   4  21   2    8.33    2.75   0
   4  21  -2    8.89    1.97   0
   5  21   2    4.27    2.01   0
  -5  21   2    1.40    2.88   0
   5  21   2    4.72    1.80   0
   5  21  -2    3.48    1.93   0
   5  21  -2    1.57    1.88   0
  -5  21  -2    0.87    2.79   0
   5 -21  -2    1.14    2.92   0
   5 -21   2    0.75    2.92   0
   6  21  -2   19.04    2.90   0
   6 -21  -2   16.47    3.26   0
   6  21  -2   12.59    2.10   0
  -6  21  -2   15.59    3.00   0
   6  21   2   15.00    2.94   0
   6  21   2   14.71    2.92   0
   6 -21   2    9.72    3.21   0
  -6  21   2   14.00    3.22   0
   7  21   2    3.00    2.09   0
   7  21  -2    2.99    2.97   0
  -7  21   2    0.08    3.93   0
   7 -21  -2    1.71    3.29   0
   7 -21   2    2.66    3.27   0
  -7  21  -2    3.60    3.11   0
   0 -22   2   48.17    2.75   0
   0 -22  -2   51.57    2.72   0
   0  22   2   53.91    3.11   0
   0  22  -2   61.19    3.16   0
   1 -22   2   95.32    2.49   0
  -1 -22   2   97.40    2.42   0
   1  22   2  103.62    3.34   0
  -1  22   2  106.88    3.46   0
   1  22   2   99.42    3.16   0
   1 -22  -2   95.15    3.10   0
   1  22  -2  107.26    3.34   0
  -1  22  -2  102.56    2.65   0
   2  22   2  140.68    3.25   0
  -2  22   2  152.94    3.92   0
   2 -22  -2  142.68    3.82   0
  -2 -22   2  144.93    3.18   0
   2 -22   2  145.50    3.41   0
   2  22  -2  147.84    3.41   0
  -2  22  -2  148.92    2.84   0
   2  22   2  148.11    2.72   0
  -3  22  -2   11.67    2.10   0
  -3  22   2    9.46    2.77   0
   3  22  -2    7.00    1.89   0
   3  22   2   12.00    2.81   0
   3 -22  -2    6.14    2.78   0
   3 -22   2   10.10    2.87   0
   3  22   2    9.58    2.66   0
  -4  22  -2    9.38    2.05   0
   4  22   2   13.90    2.65   0
   4  22   2   11.57    2.67   0
  -4  22   2   11.76    2.93   0
   4  22  -2    8.79    2.65   0
   4 -22   2   11.08    2.88   0
   4  22  -2   11.21    2.70   0
   4 -22  -2    8.94    2.94   0
   5  22  -2    7.72    2.67   0
   5 -22  -2    5.92    3.04   0
  -5  22  -2    7.17    2.81   0
  -5  22   2    3.22    2.95   0
   5  22  -2    2.41    2.71   0
   5  22   2    3.92    2.76   0
   5  22   2    4.23    2.78   0
   5 -22   2    3.57    2.20   0
   6 -22  -2   -0.65    3.02   0
   6  22   2    1.55    2.02   0
   6  22  -2   -0.39    2.83   0
  -6  22   2    0.02    3.06   0
   6  22  -2   -0.07    2.03   0
   6  22   2   -0.23    2.03   0
  -6  22  -2    1.42    2.96   0
   6 -22   2   -1.99    3.03   0
  -1 -23   2   14.78    1.95   0
   1 -23   2   14.34    2.80   0
   1  23  -2   13.86    3.01   0
   1  23   2   16.88    2.91   0
  -1  23   2   14.42    2.35   0
   1  23   2   11.61    2.59   0
  -1  23  -2   16.31    2.93   0
   1 -23  -2   12.78    2.66   0
   2 -23  -2   15.71    2.85   0
  -2  23   2   19.54    3.05   0
  -2  23  -2   18.56    2.30   0
   2  23   2   18.49    2.17   0
   2 -23   2   16.07    2.74   0
  -2 -23   2   15.39    1.84   0
   2  23  -2   21.30    2.89   0
   2  23   2   15.50    2.71   0
  -3  23  -2   15.56    2.77   0
   3 -23   2   19.98    2.71   0
   3  23   2   18.58    2.81   0
   3  23  -2   14.49    2.03   0
   3  23   2   19.22    2.76   0
   3 -23  -2   16.04    2.86   0
  -3  23   2   19.30    3.02   0
   4  23   2   32.78    2.90   0
  -4  23   2   29.74    3.07   0
   4 -23   2   31.23    2.29   0
   4 -23  -2   28.48    3.16   0
   4  23  -2   32.28    2.14   0
  -4  23  -2   30.58    3.05   0
   4  23  -2   27.19    2.80   0
   4  23   2   31.70    2.81   0
   5  23  -2    3.93    2.70   0
   5 -23   2    2.58    2.96   0
  -5  23  -2   -1.41    2.10   0
   5  23  -2    2.47    2.66   0
   5 -23  -2    3.88    2.94   0
  -5  23   2    1.77    2.96   0
   5  23   2   -1.88    2.88   0
   5  23   2   -0.24    2.85   0
  -6  23  -2    0.93    2.25   0
   6 -23   2    1.30    3.12   0
   6 -23  -2    1.42    3.16   0
   6  23   2    1.46    2.03   0
   6  23  -2    3.97    2.90   0
   6  23   2   -0.31    2.15   0
  -6  23   2    2.87    3.14   0
   6  23  -2    0.30    2.87   0
   0  24  -2   28.83    2.16   0
   0 -24   2   25.05    2.14   0
   0  24   2   28.30    3.00   0
   1  24   2   57.76    2.35   0
   1 -24  -2   54.28    3.02   0
   1  24   2   62.54    2.30   0
   1 -24   2   56.00    2.33   0
   1  24  -2   57.28    3.21   0
  -1 -24   2   53.17    2.21   0
  -1  24   2   60.81    3.35   0
  -1  24  -2   58.13    3.20   0
   2  24  -2   84.16    3.06   0
  -2 -24   2   80.45    2.96   0
   2  24   2   74.95    3.17   0
  -2  24   2   83.82    3.47   0
   2 -24  -2   75.09    3.37   0
   2 -24   2   81.41    3.23   0
   2  24   2   80.90    3.15   0
  -2  24  -2   83.46    2.55   0
  -3  24  -2    1.41    2.89   0
   3  24   2    1.51    1.84   0
   3  24   2    1.28    1.99   0
   3 -24   2    1.81    2.82   0
   3  24  -2   -0.70    2.70   0
   3 -24  -2    1.06    2.73   0
  -3  24   2    1.01    2.07   0
   4  24   2   12.66    2.08   0
   4 -24   2   13.11    2.16   0
   4  24   2   12.91    2.08   0
  -4  24  -2   17.19    2.13   0
   4  24  -2   11.22    1.98   0
   4 -24  -2   12.67    3.03   0
  -4  24   2   13.61    3.05   0
   4  24  -2   14.15    2.68   0
   5 -24  -2    0.78    2.92   0
  -5  24  -2    0.26    2.94   0
   5  24   2    1.56    2.04   0
   5 -24   2    2.52    3.03   0
  -5  24   2   -0.76    2.99   0
   5  24   2    0.99    2.92   0
   5  24  -2   -0.85    1.96   0
   5  24  -2    0.17    2.73   0
  -6  24  -2    0.45    3.20   0
   6 -24   2    1.48    2.42   0
   6  24  -2   -0.34    2.89   0
   6  24   2   -1.96    2.95   0
   6  24   2   -0.50    3.06   0
   6 -24  -2    0.84    3.22   0
  -6  24   2   -0.43    3.20   0
   6  24  -2   -3.86    3.00   0
   1  25   2   27.97    2.80   0
   1  25   2   28.71    3.00   0
   1  25  -2   26.31    2.30   0
   1 -25  -2   27.08    2.76   0
   1 -25   2   30.67    2.79   0
  -1 -25   2   26.94    2.84   0
  -1  25   2   28.66    3.10   0
  -1  25  -2   31.11    2.23   0
   2 -25  -2   17.41    2.81   0
  -2  25  -2   16.86    2.12   0
   2  25   2   15.84    1.99   0
  -2 -25   2   19.02    2.70   0
   2  25   2   13.20    2.89   0
   2 -25   2   13.09    2.06   0
   2  25  -2   13.73    2.07   0
  -2  25   2   19.89    3.04   0
  -3  25  -2    4.45    3.10   0
   3 -25   2    5.53    2.71   0
   3  25  -2    7.74    2.81   0
  -3  25   2    3.36    3.04   0
   3 -25  -2    4.26    1.97   0
   3  25   2    1.80    1.94   0
   3  25   2    5.53    1.91   0
   4  25   2   22.31    2.20   0
   4 -25  -2   23.36    3.11   0
  -4  25   2   23.71    3.15   0
   4  25  -2   19.25    2.07   0
   4  25   2   22.92    2.20   0
   4  25  -2   19.60    2.92   0
   4 -25   2   21.39    3.11   0
  -4  25  -2   25.90    3.18   0
   5  25   2    3.88    2.04   0
   5  25  -2    1.36    2.89   0
  -5  25  -2    0.87    2.09   0
   5 -25  -2    0.39    3.85   0
   5 -25   2    0.73    2.17   0
  -5  25   2    1.30    3.21   0
   5  25   2   -1.13    2.06   0
   5  25  -2    3.75    2.82   0
   0  26  -2   10.57    2.96   0
   0  26   2   13.41    2.28   0
   0 -26   2   12.66    1.97   0
   1 -26  -2    4.02    1.90   0
   1  26   2    4.24    2.14   0
   1 -26   2    3.57    1.88   0
   1  26   2    4.77    2.65   0
   1  26  -2    4.23    1.99   0
  -1  26   2    7.61    3.02   0
  -1  26  -2    4.71    3.06   0
  -1 -26   2    4.10    2.67   0
   2  26   2   12.65    1.98   0
   2 -26  -2    9.60    2.03   0
   2  26  -2   13.06    2.07   0
  -2  26  -2   13.46    2.93   0
   2 -26   2   11.70    2.01   0
   2  26   2    9.81    2.03   0
  -2  26   2   15.28    3.10   0
  -2 -26   2    8.36    1.91   0
  -3  26  -2    0.88    3.00   0
  -3  26   2    1.06    3.11   0
   3 -26   2    1.05    2.90   0
   3  26   2    2.86    2.88   0
   3  26  -2   -3.36    2.07   0
   3  26  -2   -0.20    1.99   0
   3  26   2    1.92    1.93   0
   3 -26  -2    1.29    2.78   0
  -4  26   2    0.94    3.06   0
   4  26   2    2.66    2.91   0
  -4  26  -2    2.58    3.02   0
   4  26  -2   -1.80    2.80   0
   4 -26  -2    1.47    2.97   0
   4 -26   2    4.36    3.04   0
   4  26  -2    2.36    2.00   0
   4  26   2    2.71    2.06   0
   5 -26  -2   -0.07    3.25   0
  -5  26   2    2.37    3.19   0
   5  26   2    2.30    3.03   0
   5  26  -2    1.89    2.88   0
   5  26   2    0.21    3.05   0
   5  26  -2   -1.03    2.84   0
  -5  26  -2   -0.04    3.12   0
   5 -26   2    1.86    2.26   0
   1  27   2    5.34    2.85   0
   1  27  -2    2.45    2.10   0
   1  27   2    2.14    1.94   0
  -1 -27   2    1.18    2.66   0
  -1  27   2    4.86    2.97   0
   1 -27   2    2.39    2.75   0
   1 -27  -2    1.49    1.89   0
  -1  27  -2    3.02    2.07   0
   2 -27  -2   -1.37    2.73   0
   2  27   2   -0.17    2.77   0
  -2 -27   2    0.20    2.70   0
  -2  27  -2    0.04    3.07   0
   2  27   2    0.52    2.89   0
   2  27  -2   -1.86    2.06   0
   2 -27   2    3.89    2.89   0
  -2  27   2    0.16    2.07   0
  -3  27  -2    3.42    3.10   0
   3 -27  -2   -1.25    2.95   0
  -3  27   2    1.81    3.06   0
   3  27  -2   -1.87    2.08   0
   3  27   2    1.99    2.88   0
   3  27   2    4.31    2.76   0
   3  27  -2   -1.60    2.84   0
   3 -27   2   -0.49    1.98   0
   4 -27  -2    1.68    3.00   0
  -4  27  -2    2.78    3.08   0
   4  27   2    1.16    2.92   0
   4 -27   2   -1.29    3.06   0
   4  27  -2   -0.60    2.11   0
   4  27  -2    1.84    3.00   0
   4  27   2    1.41    2.07   0
  -4  27   2    0.36    3.05   0
   5  27  -2   -1.43    2.13   0
   5  27  -2   -0.15    2.07   0
  -5  27  -2    2.24    3.23   0
   5 -27  -2    0.00    3.18   0
  -5  27   2   -1.14    3.98   0
   5  27   2    2.02    3.02   0
   5 -27   2    0.56    3.19   0
   0  28   2    3.59    2.75   0
   0  28   2    1.19    2.94   0
   0 -28   2    2.01    2.76   0
   0  28  -2    1.52    2.13   0
   1 -28   2    1.30    2.71   0
   1  28   2    0.25    2.08   0
  -1  28   2    2.49    2.98   0
  -1  28  -2    5.12    2.97   0
   1  28   2   -0.31    2.75   0
  -1 -28   2   -2.50    2.83   0
   1 -28  -2   -0.04    1.90   0
   1  28  -2   -0.69    2.21   0
   2 -28   2    1.01    2.05   0
  -2 -28   2    3.43    1.95   0
   2  28  -2    2.71    2.10   0
   2  28   2    1.89    2.93   0
   2 -28  -2    2.52    2.86   0
  -2  28   2    2.40    3.14   0
   2  28   2    0.36    2.85   0
  -2  28  -2    4.84    3.07   0
   3 -28   2   -0.08    1.97   0
  -3  28  -2    1.85    3.03   0
   3  28   2    3.50    2.06   0
   3  28  -2   -0.44    2.12   0
   3  28   2    2.24    2.81   0
   3  28  -2    2.21    2.20   0
   3 -28  -2   -1.55    3.00   0
  -3  28   2    2.99    3.17   0
   4 -28   2    5.25    3.21   0
  -4  28   2   11.81    3.25   0
   4  28  -2   11.02    2.30   0
   4  28   2   11.40    2.35   0
   4  28   2   10.58    2.25   0
  -4  28  -2   10.24    3.16   0
   4  28  -2   10.44    2.94   0
   4 -28  -2   10.53    3.10   0
  -1 -29   2    0.49    2.00   0
  -1  29   2    0.68    3.10   0
   1  29   2    3.49    3.07   0
   1 -29   2   -0.94    2.09   0
   1  29  -2    0.75    2.11   0
  -1  29  -2    4.11    2.22   0
   1  29   2    1.25    2.03   0
   1 -29  -2    0.18    2.06   0
   2  29   2    0.94    2.07   0
  -2 -29   2    0.72    2.07   0
   2 -29   2    1.35    2.96   0
   2 -29  -2    2.76    3.01   0
   2  29   2    1.83    2.21   0
  -2  29   2    0.45    2.19   0
  -2  29  -2    0.81    2.28   0
   2  29  -2    1.68    2.19   0
  -3  29   2    3.15    3.17   0
  -3  29  -2    3.08    3.23   0
   3 -29   2   -1.88    3.05   0
   3  29  -2   -1.62    3.08   0
   3  29   2    1.27    2.95   0
   3 -29  -2    0.38    3.06   0
   3  29   2    0.27    3.06   0
   3  29  -2   -0.34    3.00   0
   4 -29   2    5.87    3.24   0
   4 -29  -2    2.59    3.22   0
   4  29   2    3.15    2.32   0
   4  29  -2    4.95    2.13   0
   0  30   2    1.77    2.21   0
   0  30  -2    4.56    3.10   0
   0  30   2    1.70    2.13   0
   0 -30   2    4.34    2.80   0
  -1 -30   2    4.38    2.01   0
  -1  30   2    7.68    3.16   0
   1  30   2    4.42    2.25   0
   1 -30   2    4.83    3.04   0
   1 -30  -2    3.91    2.00   0
  -1  30  -2   10.07    3.18   0
   1  30   2    5.07    2.97   0
   1  30  -2    4.14    2.22   0
   2  30   2    4.54    2.98   0
   2 -30   2    3.77    2.09   0
   2  30  -2   -0.07    3.11   0
   2 -30  -2    3.29    3.06   0
  -2 -30   2    2.73    2.96   0
  -2  30   2    1.94    3.25   0
   2  30   2    3.42    3.10   0
  -2  30  -2    4.25    3.16   0
  -3  30  -2    2.12    2.39   0
   3  30  -2    0.72    2.09   0
  -3  30   2    0.89    3.32   0
   3 -30   2   -0.33    3.17   0
   3  30   2   -2.71    3.14   0
   3 -30  -2    1.03    3.16   0
   3  30  -2    3.79    3.11   0
   3  30   2   -1.16    2.13   0
  -1 -31   2   -1.05    2.05   0
   1  31  -2   -2.43    2.24   0
   1 -31   2   -0.80    2.98   0
   1  31   2    2.67    3.10   0
   1  31   2   -0.74    2.97   0
  -1  31   2    2.47    3.17   0
  -1  31  -2    0.02    3.21   0
   2 -31   2   -3.00    3.17   0
  -2  31  -2    2.54    2.36   0
   2  31   2   -1.55    2.35   0
  -2  31   2    0.79    3.25   0
   2  31  -2    3.29    3.18   0
   2  31   2   -1.93    2.22   0
   2 -31  -2    2.66    3.07   0
   0 -32   2    3.17    2.14   0
   0  32   2    4.36    3.27   0
   0  32   2    4.33    3.07   0
   0  32  -2    5.29    2.30   0
   1 -32   2    2.56    2.11   0
   1  32   2    1.03    2.28   0
  -1 -32   2    2.51    2.25   0
   1   1   3  364.25    5.58   0
   1  -1   3  363.73    5.46   0
  -1  -1   3  374.86    6.63   0
  -1   1   3  383.87    8.16   0
   1   1  -3  387.68    6.97   0
  -1  -1  -3  360.85    5.55   0
  -1   1  -3  362.12    5.09   0
   1  -1  -3  392.62    8.11   0
   2  -1  -3    7.49    2.97   0
  -2  -1   3    7.40    2.80   0
   2   1  -3    8.27    2.97   0
   2   1   3    8.17    2.76   0
   2  -1   3    5.60    2.82   0
  -2   1  -3    7.67    2.68   0
   2  -1  -3    8.68    2.85   0
  -2  -1  -3    6.92    2.59   0
   3  -1   3  126.05    3.29   0
   3   1  -3  119.22    3.07   0
   3   1   3  118.20    3.22   0
   3   1  -3  125.10    3.55   0
  -3  -1  -3  121.13    3.19   0
  -3   1  -3  119.83    3.22   0
   3  -1  -3  120.01    3.74   0
   3  -1  -3  117.40    3.70   0
   4  -1   3  187.79    3.37   0
   4   1  -3  188.95    3.72   0
   4  -1  -3  181.68    3.83   0
   4   1   3  183.17    2.90   0
  -4  -1  -3  189.47    3.31   0
  -4   1  -3  187.50    3.32   0
   4   1  -3  180.37    3.33   0
   5   1  -3   88.40    3.02   0
  -5   1  -3   87.04    2.36   0
   5   1   3   90.07    2.85   0
   5   1  -3   82.99    2.96   0
   5  -1   3   87.08    2.33   0
  -5  -1  -3   86.12    2.83   0
  -5   1   3   86.36    2.61   0
   5  -1  -3   89.18    3.10   0
  -6   1  -3   13.65    1.74   0
   6   1  -3   15.79    2.48   0
   6   1  -3   15.99    1.85   0
   6   1   3   17.93    2.49   0
  -6  -1  -3   18.86    2.46   0
   6  -1   3   19.29    2.55   0
  -6   1   3   19.32    2.65   0
   6  -1  -3   12.62    2.62   0
   7   1  -3   19.30    2.73   0
  -7  -1  -3   19.69    2.63   0
   7  -1  -3   15.78    2.01   0
   7   1   3   17.57    2.59   0
   7  -1   3   20.24    2.77   0
  -7   1  -3   17.75    2.69   0
   7   1  -3   18.53    1.97   0
  -8   1  -3   -0.42    2.00   0
   8  -1  -3    0.39    2.86   0
   8  -1   3    5.72    2.75   0
   8   1  -3    0.12    2.02   0
  -8  -1  -3    5.06    2.80   0
   8   1   3    5.41    2.78   0
   8   1  -3    2.14    2.75   0
   9  -1  -3   -1.16    3.00   0
   9  -1   3   -0.12    3.08   0
   9   1   3    1.16    2.20   0
   9  -1  -3    2.52    3.04   0
  -9   1  -3    0.86    2.95   0
   9   1  -3    0.51    2.17   0
  -9  -1  -3   -0.48    2.15   0
   9   1  -3   -1.21    2.11   0
   0   2   3   52.94    4.41   0
   0  -2  -3   50.60    4.04   0
   0  -2   3   52.71    4.48   0
   0   2  -3   53.91    4.46   0
   1  -2   3  293.14    5.20   0
   1   2   3  264.71    4.61   0
  -1   2   3  283.45    8.22   0
  -1   2  -3  287.48    4.53   0
   1   2  -3  294.88    5.75   0
   1  -2  -3  278.75    8.49   0
  -1  -2   3  292.89    5.58   0
  -1  -2  -3  265.39    4.94   0
  -2  -2   3  320.36    4.78   0
  -2  -2  -3  314.95    4.22   0
   2  -2  -3  339.34    7.04   0
   2   2  -3  335.26    5.16   0
  -2   2  -3  328.91    4.64   0
   2   2   3  326.40    4.28   0
   2  -2  -3  331.11    6.85   0
   2  -2   3  344.28    4.77   0
  -3  -2  -3  241.09    3.77   0
   3  -2   3  259.35    3.94   0
   3  -2  -3  246.77    4.88   0
   3  -2  -3  247.16    4.81   0
   3   2   3  244.29    3.43   0
   3   2  -3  247.03    4.33   0
  -3   2  -3  235.84    3.38   0
   3   2  -3  259.41    4.37   0
   4   2   3  268.19    3.38   0
   4  -2   3  270.58    3.70   0
  -4  -2  -3  263.64    3.35   0
  -4   2  -3  270.47    3.65   0
   4  -2  -3  266.03    4.45   0
  -4   2   3  291.99    4.61   0
   4   2  -3  279.94    4.23   0
   4   2  -3  288.90    4.20   0
   5  -2  -3  154.48    3.22   0
   5   2  -3  167.12    3.50   0
  -5   2   3  165.58    3.74   0
  -5   2  -3  174.25    3.39   0
   5   2  -3  154.61    2.88   0
   5   2   3  162.77    2.72   0
  -5  -2  -3  156.56    2.70   0
   5  -2   3  172.77    3.38   0
   6  -2   3    3.89    1.83   0
  -6  -2  -3    4.16    2.40   0
   6   2   3    6.10    2.45   0
  -6   2   3    5.90    1.88   0
   6   2  -3    4.03    1.76   0
   6   2  -3    4.06    2.46   0
   6  -2  -3    4.69    2.50   0
  -6   2  -3    4.89    1.65   0
   7   2  -3   -0.47    1.87   0
   7  -2   3    3.11    1.91   0
  -7   2  -3   -0.54    1.81   0
   7  -2  -3    1.41    1.86   0
   7   2  -3   -1.07    2.55   0
  -7  -2  -3    0.42    2.64   0
  -7   2   3   -1.00    2.57   0
   7   2   3    0.26    2.73   0
   8  -2   3    7.05    2.87   0
   8   2   3    1.43    2.04   0
  -8  -2  -3    2.76    2.06   0
  -8   2  -3   -0.37    2.90   0
   8   2  -3    1.47    2.74   0
   8  -2  -3    2.55    2.82   0
   8   2  -3    0.12    1.99   0
  -9  -2  -3    7.73    3.04   0
  -9   2  -3    3.65    2.26   0
   9  -2   3    0.91    3.14   0
   9  -2  -3    4.99    3.17   0
   9  -2  -3    3.81    2.27   0
   9   2  -3    4.42    2.24   0
   9   2  -3    6.00    2.27   0
   9   2   3    2.34    3.14   0
  -1   3   3   11.24    5.15   0
  -1   3  -3    9.11    2.40   0
   1   3   3   10.33    2.98   0
  -1  -3   3    9.99    2.38   0
   1   3  -3    9.83    3.64   0
  -1  -3  -3   10.68    2.81   0
   1  -3   3   12.72    2.34   0
   1  -3  -3   10.75    5.25   0
  -2   3  -3  114.73    3.44   0
  -2  -3  -3  108.01    3.35   0
   2   3   3  111.78    2.85   0
   2  -3  -3  121.18    5.25   0
   2   3  -3  113.80    3.64   0
   2  -3  -3  113.61    5.19   0
  -2  -3   3  113.91    3.58   0
   2  -3   3  112.92    2.96   0
   3  -3   3  558.61    5.11   0
   3   3  -3  541.58    5.65   0
  -3   3  -3  522.35    4.64   0
   3   3  -3  545.35    5.29   0
   3   3   3  523.43    5.06   0
  -3  -3  -3  525.95    4.95   0
   3  -3  -3  532.73    6.99   0
   4  -3  -3  268.86    4.61   0
   4   3  -3  278.19    4.13   0
   4  -3   3  268.72    3.38   0
  -4  -3  -3  273.37    3.39   0
   4   3   3  269.11    3.33   0
  -4   3   3  285.08    4.69   0
   4   3  -3  278.20    4.06   0
  -4   3  -3  283.76    3.73   0
   5   3   3  101.92    2.91   0
   5  -3   3   98.21    3.03   0
   5   3  -3   98.72    2.95   0
  -5  -3  -3  100.49    2.82   0
  -5   3   3  100.04    3.31   0
  -5   3  -3   94.18    2.45   0
   5   3  -3   93.26    2.98   0
   5  -3  -3   99.34    3.26   0
  -6  -3  -3    5.35    1.82   0
   6   3  -3    8.84    1.75   0
  -6   3  -3    9.83    1.83   0
   6  -3   3    8.79    2.63   0
   6   3  -3    8.33    2.51   0
  -6   3   3    8.15    1.87   0
   6   3   3    7.32    2.55   0
   6  -3  -3    7.73    2.55   0
   7   3   3    3.02    2.54   0
  -7  -3  -3   -0.86    1.88   0
   7  -3   3    2.48    1.95   0
  -7   3  -3    0.31    1.92   0
   7  -3  -3    1.16    2.59   0
  -7   3   3   -0.82    2.54   0
   7   3  -3    1.28    2.53   0
   7   3  -3    0.73    2.62   0
   8  -3  -3    4.35    2.12   0
  -8  -3  -3    2.16    2.88   0
   8  -3   3    7.49    2.83   0
   8   3   3    4.21    2.03   0
   8   3  -3    3.63    2.85   0
  -8   3  -3    5.85    1.95   0
  -8   3   3    1.30    2.85   0
   8   3  -3    3.86    2.06   0
  -9   3  -3    0.68    3.10   0
   9   3   3   -1.39    3.01   0
   9   3  -3   -0.20    2.14   0
  -9  -3  -3   -0.47    2.20   0
   9  -3  -3    0.83    3.20   0
   9   3  -3    0.19    2.09   0
   9  -3   3    3.68    2.12   0
   0   4   3  287.30    6.59   0
   0  -4   3  301.58    4.69   0
   0   4  -3  305.89    4.74   0
   0  -4  -3  283.74    6.59   0
   1   4  -3  465.41    5.88   0
  -1   4  -3  468.65    5.71   0
  -1  -4  -3  419.17    5.66   0
  -1  -4   3  445.73    5.70   0
   1   4   3  432.20    5.97   0
   1  -4   3  465.90    5.91   0
   2  -4   3  190.22    3.37   0
   2  -4  -3  185.00    6.88   0
  -2   4  -3  191.56    3.29   0
   2   4  -3  183.51    3.97   0
   2  -4  -3  197.19    7.04   0
  -2  -4  -3  181.35    3.80   0
  -2  -4   3  183.16    3.49   0
   2   4   3  180.54    3.82   0
  -3   4  -3   98.84    3.06   0
   3  -4   3  102.50    3.19   0
   3   4  -3  100.80    2.74   0
  -3   4   3  102.44    3.84   0
   3   4  -3  106.76    3.23   0
   3   4   3   95.83    2.47   0
  -3  -4  -3   97.53    2.97   0
   3  -4  -3   96.77    3.85   0
   4   4  -3   88.18    2.99   0
   4  -4  -3   85.87    3.28   0
  -4  -4  -3   84.52    2.28   0
   4   4   3   80.88    2.27   0
  -4   4  -3   87.36    2.84   0
   4   4  -3   85.34    3.03   0
  -4   4   3   87.34    3.26   0
   4  -4   3   88.02    2.88   0
  -5   4  -3  106.72    2.57   0
   5  -4   3  119.44    3.23   0
  -5   4   3  108.90    2.95   0
   5   4  -3  111.24    2.49   0
   5   4  -3  110.88    3.03   0
   5  -4  -3  113.36    3.49   0
   5   4   3  102.40    2.39   0
  -5  -4  -3  106.10    2.40   0
  -6   4   3   73.51    3.01   0
  -6  -4  -3   65.07    2.19   0
   6  -4  -3   70.42    3.07   0
  -6   4  -3   66.33    2.24   0
   6  -4   3   72.74    2.37   0
   6   4   3   71.12    2.82   0
   6   4  -3   68.36    2.31   0
   6   4  -3   74.33    2.97   0
   7   4  -3   21.15    2.70   0
   7  -4   3   24.72    2.82   0
   7   4  -3   20.78    2.70   0
  -7  -4  -3   22.19    1.93   0
   7  -4  -3   22.84    2.83   0
  -7   4   3   24.33    2.14   0
  -7   4  -3   24.27    2.82   0
   7   4   3   23.47    2.66   0
   8  -4   3    0.62    2.89   0
   8   4  -3    1.53    1.85   0
   8   4  -3    2.22    2.04   0
   8  -4  -3   -0.08    1.99   0
  -8  -4  -3    2.62    1.96   0
  -8   4  -3    5.23    2.83   0
  -8   4   3    0.67    2.88   0
   8   4   3    1.52    2.84   0
  -9  -4  -3    2.23    3.08   0
   9   4   3    2.03    2.25   0
   9  -4   3   -0.64    2.28   0
   9   4  -3    5.58    3.06   0
  -9   4  -3    1.39    2.15   0
   9   4  -3   -0.94    3.13   0
   9  -4  -3   -3.42    3.14   0
  -1   5  -3    7.58    2.23   0
   1   5   3    4.96    2.66   0
  -1  -5   3    6.21    2.80   0
   1   5  -3    4.98    2.19   0
   1  -5   3    7.37    2.34   0
  -1  -5  -3    6.61    2.75   0
   2  -5   3  152.87    3.14   0
   2   5   3  150.93    3.55   0
   2  -5  -3  160.55    7.66   0
   2  -5  -3  155.20    7.91   0
   2   5  -3  159.52    3.82   0
  -2   5  -3  156.12    3.55   0
  -2  -5  -3  149.20    3.59   0
  -2  -5   3  152.93    3.60   0
   3   5   3  722.03    5.58   0
  -3   5  -3  746.75    5.68   0
   3  -5   3  763.37    5.87   0
   3  -5  -3  728.91    9.37   0
   3   5  -3  771.11    6.19   0
  -3   5   3  742.11    8.88   0
  -3  -5  -3  693.83    5.29   0
   3   5  -3  786.88    6.23   0
   4   5  -3   55.16    2.73   0
   4  -5   3   51.44    2.15   0
  -4   5  -3   52.64    2.07   0
   4  -5  -3   53.79    3.60   0
   4   5  -3   53.61    2.13   0
  -4   5   3   53.42    3.11   0
   4   5   3   53.08    2.66   0
  -4  -5  -3   53.35    2.03   0
  -5   5  -3   29.07    2.67   0
   5   5  -3   29.36    2.50   0
  -5  -5  -3   29.98    2.49   0
   5  -5   3   28.23    2.83   0
   5  -5  -3   27.43    2.76   0
  -5   5   3   27.43    2.71   0
   5   5   3   26.63    1.88   0
   5   5  -3   25.92    2.60   0
  -6   5   3    5.49    2.52   0
   6  -5  -3    6.68    2.57   0
   6  -5   3   10.08    2.63   0
  -6   5  -3    8.01    1.76   0
  -6  -5  -3    8.36    1.77   0
   6   5   3    9.16    2.44   0
   6   5  -3    8.39    1.94   0
   6   5  -3    9.56    1.88   0
   7   5   3    4.39    1.78   0
   7  -5  -3    7.19    2.77   0
   7  -5   3    4.11    2.72   0
   7   5  -3    5.88    2.63   0
  -7   5   3    3.48    2.58   0
   7   5  -3    8.44    2.59   0
  -7  -5  -3    3.07    1.88   0
  -7   5  -3    5.81    2.66   0
   8  -5  -3    3.47    3.01   0
   8   5  -3    5.75    2.02   0
   8  -5   3    6.19    3.01   0
   8   5   3    6.81    1.99   0
  -8   5   3    7.10    2.95   0
  -8   5  -3    5.59    1.94   0
  -8  -5  -3    3.76    1.96   0
   8   5  -3    4.79    2.86   0
   9  -5   3    5.77    2.26   0
   9   5   3    2.15    3.18   0
  -9  -5  -3    2.62    2.26   0
   9   5  -3    3.06    3.07   0
  -9   5   3    2.26    2.23   0
   9  -5  -3    1.62    3.24   0
   9   5  -3    2.09    3.05   0
  -9   5  -3    4.51    2.14   0
   0  -6  -3    5.87    2.90   0
   0   6   3    4.99    2.85   0
   0  -6   3    5.61    2.33   0
   0   6  -3    6.84    2.24   0
   1  -6   3    5.63    2.23   0
   1   6  -3    5.04    2.94   0
  -1  -6  -3    4.34    2.55   0
  -1   6  -3    5.74    3.02   0
  -1  -6   3    3.66    1.92   0
   1   6   3    5.26    2.66   0
  -2  -6  -3   77.55    3.03   0
   2   6  -3   76.07    3.28   0
   2   6   3   78.74    2.99   0
  -2   6  -3   84.04    2.55   0
  -2  -6   3   81.20    3.10   0
   2  -6   3   82.22    3.29   0
   3   6  -3   28.15    2.84   0
  -3  -6  -3   26.25    1.92   0
   3  -6   3   30.47    2.16   0
   3   6  -3   29.72    2.78   0
  -3   6  -3   27.92    2.68   0
   3  -6  -3   28.57    3.31   0
  -3   6   3   28.11    3.13   0
   3   6   3   28.89    2.57   0
   4   6   3   29.25    1.94   0
  -4  -6  -3   28.83    2.53   0
   4   6  -3   30.92    1.97   0
   4  -6  -3   29.55    2.86   0
  -4   6  -3   32.73    2.45   0
  -4   6   3   28.86    2.79   0
   4   6  -3   31.18    1.99   0
   4  -6   3   30.16    2.03   0
   5   6  -3   15.04    2.59   0
   5   6  -3   14.72    2.67   0
  -5  -6  -3   13.61    1.74   0
   5  -6  -3   14.83    2.57   0
   5  -6   3   15.17    2.76   0
  -5   6  -3   15.16    1.79   0
  -5   6   3   14.14    2.59   0
   5   6   3   15.33    2.39   0
   6  -6  -3    5.36    2.71   0
   6   6   3    7.75    2.49   0
  -6  -6  -3   10.02    2.53   0
   6   6  -3    6.83    1.74   0
   6  -6   3    6.96    2.73   0
   6   6  -3    4.94    2.50   0
  -6   6   3    6.32    2.45   0
  -6   6  -3    3.40    1.80   0
  -7   6   3   31.25    2.98   0
   7  -6   3   34.99    2.20   0
   7  -6  -3   33.70    2.35   0
   7   6  -3   32.23    2.23   0
  -7   6  -3   35.63    2.13   0
   7   6   3   34.29    2.70   0
  -7  -6  -3   32.16    2.01   0
   7   6  -3   37.56    2.88   0
   8  -6   3    5.10    2.88   0
   8   6  -3    3.16    2.86   0
  -8   6  -3    6.78    2.91   0
   8   6  -3    1.10    2.83   0
  -8  -6  -3    3.97    2.77   0
   8   6   3    3.21    2.83   0
   8  -6  -3    5.57    2.90   0
  -8   6   3    2.87    2.84   0
   9  -6   3    3.76    2.34   0
   9  -6  -3    5.32    2.38   0
   9   6  -3    4.40    3.07   0
   9   6   3    2.54    3.18   0
  -1  -7   3  173.83    3.32   0
   1   7  -3  174.27    3.89   0
  -1  -7  -3  159.84    3.60   0
   1   7   3  154.69    3.94   0
  -1   7   3  156.28    7.84   0
  -1   7   3  181.49    7.98   0
   1  -7   3  174.80    3.38   0
  -1   7  -3  164.11    3.25   0
   2   7   3   11.92    1.93   0
   2   7  -3   12.52    2.79   0
  -2  -7  -3   11.01    2.54   0
  -2   7  -3   15.39    2.03   0
  -2   7   3   13.36    5.05   0
   2  -7  -3   12.97    5.46   0
  -2  -7   3   13.07    1.88   0
   2  -7   3   11.84    2.82   0
   3  -7   3  231.55    3.42   0
  -3   7  -3  242.17    3.68   0
  -3   7   3  231.58    6.01   0
   3   7  -3  232.70    3.42   0
  -3  -7  -3  228.85    3.62   0
   3   7   3  222.15    3.12   0
   3  -7  -3  246.17    6.36   0
   4  -7  -3   10.50    2.65   0
   4   7  -3   10.82    2.46   0
   4  -7   3    9.68    2.56   0
   4   7   3   11.39    2.27   0
   4   7  -3   10.77    2.40   0
  -4   7  -3   11.06    2.44   0
  -4   7   3    9.82    2.49   0
  -4  -7  -3   12.22    2.38   0
   5   7   3   69.63    2.70   0
   5  -7   3   68.44    3.22   0
   5   7  -3   60.81    2.16   0
  -5  -7  -3   64.25    2.68   0
  -5   7  -3   64.09    2.25   0
  -5   7   3   64.52    3.63   0
   5  -7  -3   66.14    3.25   0
   5   7  -3   60.38    2.85   0
  -6   7  -3   10.38    1.90   0
  -6   7   3    8.61    2.59   0
   6  -7   3    9.15    2.00   0
   6   7  -3    8.85    1.84   0
   6   7   3   10.82    2.53   0
   6  -7  -3    9.78    1.96   0
  -6  -7  -3   11.66    2.47   0
   6   7  -3   13.09    1.72   0
   7   7  -3    1.70    2.65   0
  -7   7   3   -0.16    2.71   0
   7   7  -3    0.67    2.69   0
   7  -7  -3    4.45    2.03   0
   7   7   3    4.54    2.60   0
  -7   7  -3   -1.04    2.72   0
   7  -7   3    4.87    2.85   0
  -7  -7  -3    2.67    1.86   0
   8   7   3   -0.73    1.93   0
  -8   7   3    2.29    2.98   0
   8   7  -3    0.98    2.92   0
  -8   7  -3    1.05    2.14   0
   8   7  -3   -1.45    2.85   0
  -8  -7  -3    0.48    2.09   0
   8  -7  -3    1.79    3.04   0
   8  -7   3    0.12    2.10   0
   0   8   3  341.81    5.99   0
   0  -8   3  355.53    4.32   0
   0   8  -3  367.53    4.33   0
   0   8   3  329.65    5.98   0
   1  -8   3  181.15    3.95   0
  -1   8   3  189.65    6.59   0
   1   8   3  160.57    3.49   0
  -1   8   3  162.35    6.62   0
  -1  -8  -3  167.41    3.57   0
   1   8  -3  177.90    3.81   0
  -1  -8   3  177.54    3.20   0
  -1   8  -3  182.73    3.86   0
  -2   8  -3    0.63    2.66   0
  -2   8   3    1.16    4.08   0
   2  -8  -3    0.37    4.27   0
   2   8  -3   -1.04    2.59   0
   2   8   3   -1.39    2.39   0
  -2  -8   3   -0.18    2.41   0
  -2  -8  -3   -1.33    1.67   0
   2  -8   3    3.88    2.00   0
   3  -8  -3   42.28    4.20   0
  -3   8   3   39.69    3.75   0
   3   8   3   37.73    1.92   0
  -3   8  -3   41.83    2.02   0
  -3  -8  -3   43.88    2.55   0
   3   8  -3   43.31    2.58   0
   3  -8   3   40.04    2.91   0
   4  -8   3   50.05    2.29   0
  -4   8   3   40.18    3.53   0
   4  -8  -3   44.08    3.72   0
   4   8  -3   41.79    2.72   0
  -4   8  -3   48.19    2.72   0
   4   8  -3   44.05    2.72   0
  -4  -8  -3   44.66    2.54   0
   4   8   3   45.12    2.50   0
   5   8   3    1.76    2.25   0
   5   8  -3    3.31    2.52   0
  -5   8  -3    0.80    1.71   0
  -5   8   3    2.89    2.38   0
   5  -8  -3    1.91    2.53   0
  -5  -8  -3    1.90    2.34   0
   5  -8   3    0.88    2.69   0
   5   8  -3    4.74    2.61   0
  -6   8  -3    3.01    2.52   0
   6   8  -3    1.13    2.45   0
   6   8  -3    2.56    2.48   0
   6  -8  -3    3.30    2.71   0
  -6   8   3    1.40    2.56   0
   6  -8   3    2.97    2.72   0
   6   8   3    0.13    1.71   0
  -6  -8  -3    2.70    2.43   0
   7   8  -3    9.60    2.02   0
   7   8  -3    8.89    2.03   0
  -7   8  -3    6.47    2.84   0
   7  -8   3    9.04    1.99   0
  -7  -8  -3    7.95    2.56   0
  -7   8   3    7.94    2.77   0
   7  -8  -3    9.44    2.08   0
   7   8   3   10.08    1.85   0
   8   8   3    7.69    2.80   0
   8  -8   3    6.41    2.15   0
   8   8  -3    6.76    2.15   0
   8  -8  -3    7.95    3.17   0
  -8  -8  -3    4.84    2.08   0
   8   8  -3    7.70    2.79   0
  -8   8  -3    7.75    2.99   0
  -8   8   3    4.75    2.93   0
  -1  -9  -3    3.84    2.52   0
  -1  -9   3    4.38    2.62   0
  -1   9   3    5.13    3.08   0
   1  -9   3    3.56    2.87   0
   1   9   3    4.31    2.40   0
  -1   9  -3    5.12    2.83   0
  -1   9   3    4.94    3.67   0
   1   9  -3    5.83    2.81   0
  -2   9  -3  839.88    6.12   0
  -2  -9  -3  746.04    5.84   0
  -2  -9   3  813.89    6.04   0
   2   9  -3  771.84    5.86   0
   2  -9   3  777.82    5.90   0
   2   9   3  714.54    5.71   0
  -2   9   3  789.23   12.72   0
   2  -9  -3  787.01   12.56   0
  -3   9  -3  169.92    3.40   0
  -3  -9  -3  154.55    3.26   0
   3   9  -3  159.92    2.75   0
   3  -9   3  165.31    2.90   0
   3   9   3  151.66    2.67   0
  -3  -9   3  156.99    2.79   0
   3  -9  -3  165.15    5.20   0
  -3   9   3  153.58    5.20   0
   4  -9  -3   30.96    3.65   0
   4   9  -3   31.43    1.99   0
  -4   9  -3   31.28    1.98   0
  -4  -9  -3   26.83    1.83   0
   4   9  -3   31.38    2.56   0
   4   9   3   28.93    2.54   0
  -4   9   3   28.16    2.80   0
   4  -9   3   28.66    2.18   0
   5  -9   3    2.64    2.77   0
  -5  -9  -3    3.64    2.27   0
   5   9  -3    3.11    2.47   0
  -5   9   3    1.74    2.34   0
   5   9  -3    4.93    2.48   0
   5   9   3    2.81    1.62   0
  -5   9  -3    3.26    1.72   0
   5  -9  -3    3.49    2.62   0
   6   9   3    6.67    2.41   0
   6  -9   3    9.40    2.73   0
   6  -9  -3    5.23    2.90   0
  -6   9   3    5.89    2.60   0
   6   9  -3    5.41    1.87   0
   6   9  -3    4.82    1.86   0
  -6  -9  -3    4.85    1.73   0
  -6   9  -3    5.66    2.53   0
  -7  -9  -3    0.86    2.65   0
   7  -9   3    3.69    2.75   0
  -7   9  -3    3.15    2.65   0
   7   9   3    7.69    2.58   0
   7  -9  -3    0.45    2.88   0
   7   9  -3    4.05    2.67   0
   7   9  -3    7.66    2.75   0
  -7   9   3    4.62    1.99   0
  -8   9   3   -0.07    2.16   0
   8  -9  -3    0.44    3.07   0
   8   9  -3    1.48    2.97   0
   8   9  -3    2.44    2.16   0
  -8   9  -3   -1.38    3.01   0
   8   9   3    0.87    2.07   0
   8  -9   3   -0.71    3.10   0
  -8  -9  -3    0.60    2.76   0
   0  10   3  590.40    7.11   0
   0 -10   3  659.94    5.22   0
   0  10  -3  633.74    5.56   0
   0  10   3  649.69    7.10   0
   1  10  -3 1381.01    7.12   0
   1 -10   3 1393.64    7.56   0
  -1  10   3 1389.97   12.68   0
  -1  10  -3 1346.87    7.13   0
   1  10   3 1216.64    8.18   0
  -1  10   3 1334.79   12.86   0
  -1 -10   3 1369.07    7.34   0
  -2  10  -3   12.94    2.11   0
  -2 -10  -3   13.64    2.60   0
   2  10  -3   11.31    2.60   0
  -2  10   3   11.93    3.70   0
   2  10   3    9.16    2.58   0
   2 -10  -3   10.46    3.57   0
   2 -10   3   11.56    2.05   0
  -2 -10   3   10.10    1.81   0
  -3  10   3    4.06    3.16   0
  -3  10  -3    5.67    2.43   0
   3  10  -3    3.57    1.75   0
  -3 -10   3    4.35    1.49   0
   3 -10  -3    4.15    3.67   0
   3 -10   3    3.76    1.79   0
  -3 -10  -3    4.71    1.67   0
   3  10   3    3.38    2.25   0
   4 -10  -3    0.03    3.41   0
   4  10  -3   -0.46    2.42   0
   4  10   3    0.06    2.22   0
  -4 -10  -3    1.81    1.63   0
  -4  10   3    1.14    2.96   0
  -4  10  -3    2.26    1.84   0
   4  10  -3   -0.49    2.37   0
   4 -10   3    2.04    2.05   0
  -5  10   3    0.65    2.41   0
   5 -10   3    3.07    2.84   0
   5 -10  -3    4.60    2.79   0
   5  10   3    1.70    2.31   0
   5  10  -3    5.67    2.59   0
  -5  10  -3    4.44    1.79   0
   5  10  -3    1.55    1.66   0
  -5 -10  -3    0.83    1.65   0
   6  10   3   -0.14    1.77   0
   6  10  -3    1.58    2.72   0
   6 -10   3    0.44    1.97   0
   6 -10  -3    1.51    2.87   0
  -6 -10  -3   -0.22    1.79   0
  -6  10  -3    0.96    1.71   0
  -6  10   3    0.30    2.67   0
   6  10  -3    5.60    2.62   0
   7 -10   3    1.89    2.04   0
   7 -10  -3    0.90    2.86   0
   7  10  -3    0.09    2.62   0
  -7 -10  -3    6.38    2.60   0
  -7  10  -3    0.48    2.67   0
   7  10  -3    3.28    2.60   0
  -7  10   3    1.89    2.85   0
   7  10   3    1.83    2.65   0
  -8 -10  -3    4.47    2.04   0
   8 -10   3    1.90    3.18   0
  -8  10  -3    2.89    2.02   0
   8  10  -3    4.03    3.01   0
   8  10  -3    2.63    2.88   0
   8 -10  -3    5.71    3.12   0
  -8  10   3    1.31    3.03   0
   8  10   3    4.51    2.04   0
   1  11   3  869.12    7.03   0
  -1 -11   3  961.54    6.20   0
   1 -11   3  936.87    5.89   0
   1  11  -3  923.72    5.82   0
  -1  11   3  942.37    9.75   0
  -1  11   3  931.89    9.76   0
  -1  11  -3  980.20    6.06   0
   1  11   3  882.51    6.88   0
  -2  11  -3  116.87    3.33   0
  -2 -11   3  110.44    2.44   0
  -2 -11  -3  116.54    2.72   0
   2  11  -3  116.28    3.06   0
   2 -11  -3  110.58    4.90   0
   2  11   3  107.49    2.68   0
   2 -11   3  118.24    2.71   0
  -2  11   3  118.08    5.00   0
   3  11  -3   48.65    2.70   0
   3  11   3   40.66    2.55   0
  -3 -11  -3   48.92    2.59   0
  -3 -11   3   50.20    2.52   0
   3 -11  -3   48.65    4.10   0
  -3  11  -3   48.56    2.86   0
   3 -11   3   50.00    2.86   0
  -3  11   3   46.81    3.72   0
   4  11  -3   15.71    2.56   0
   4  11   3   14.46    1.65   0
   4  11  -3   16.93    1.88   0
  -4  11  -3   17.08    1.89   0
  -4  11   3   15.55    2.65   0
   4 -11  -3   14.06    3.01   0
  -4 -11  -3   15.49    1.75   0
   4 -11   3   18.55    2.97   0
   5 -11   3    5.93    2.05   0
   5  11  -3    4.21    1.86   0
   5  11  -3    7.42    2.55   0
  -5  11  -3    6.09    2.47   0
   5  11   3    4.48    1.63   0
  -5  11   3    4.34    2.60   0
  -5 -11  -3    4.70    2.31   0
   5 -11  -3    6.96    2.91   0
   6 -11   3    4.98    2.84   0
   6 -11  -3    7.62    3.03   0
   6  11  -3   13.99    2.59   0
   6  11  -3    8.11    1.84   0
  -6  11   3    6.18    2.74   0
   6  11   3    9.17    2.44   0
  -6  11  -3    7.18    2.61   0
  -6 -11  -3    7.30    1.80   0
   7 -11   3    0.55    2.83   0
   7 -11  -3   -0.63    3.09   0
  -7  11  -3   -3.58    2.73   0
   7  11  -3   -2.14    1.94   0
  -7 -11  -3   -0.43    2.57   0
  -7  11   3    2.07    2.72   0
   7  11  -3    0.39    1.94   0
   7  11   3   -3.08    1.80   0
   8 -11   3   -0.94    2.25   0
   8 -11  -3    1.66    3.06   0
   8  11  -3    0.43    2.98   0
  -8  11  -3   -0.63    3.05   0
  -8 -11  -3    2.26    2.03   0
  -8  11   3    1.34    2.93   0
   8  11  -3    3.00    2.95   0
   8  11   3    4.66    2.85   0
   0  12   3 1525.32    9.75   0
   0  12  -3 1641.78    7.77   0
   0 -12   3 1578.98    7.60   0
   0  12   3 1628.96    9.90   0
   1  12   3  500.77    5.23   0
  -1 -12   3  538.83    4.45   0
   1  12  -3  530.39    4.89   0
   1 -12   3  573.21    5.09   0
  -1  12   3  551.64    7.20   0
   1  12   3  520.60    5.40   0
  -1  12  -3  555.86    4.65   0
  -2  12  -3    5.23    1.93   0
  -2  12   3    5.19    3.55   0
  -2 -12   3    2.69    1.63   0
   2  12  -3    7.28    2.45   0
   2 -12   3    5.25    2.05   0
   2 -12  -3    5.41    3.27   0
   2  12   3    4.28    1.74   0
  -3  12  -3   33.69    2.13   0
   3 -12  -3   33.36    3.74   0
  -3 -12   3   34.28    1.84   0
   3  12   3   31.26    1.88   0
  -3  12   3   28.44    3.42   0
   3 -12   3   33.48    3.05   0
  -3 -12  -3   35.80    2.63   0
   3  12  -3   31.54    1.91   0
  -4  12  -3    3.65    2.67   0
  -4  12   3    2.63    2.96   0
   4  12  -3    2.54    2.32   0
   4  12   3    3.25    2.27   0
  -4 -12  -3    2.42    2.36   0
   4  12  -3    3.16    2.57   0
   4 -12  -3    2.78    3.46   0
   4 -12   3    7.28    2.91   0
   5  12   3    0.08    2.39   0
  -5 -12  -3    2.57    1.70   0
   5  12  -3    4.12    2.55   0
  -5  12  -3    1.94    2.50   0
  -5  12   3    3.35    2.58   0
   5  12  -3    3.46    1.73   0
   5 -12  -3    3.95    2.89   0
   5 -12   3    2.80    2.00   0
  -6  12   3    0.59    2.58   0
   6  12  -3    3.40    2.61   0
   6  12  -3   -1.69    2.55   0
  -6 -12  -3   -1.82    1.75   0
  -6  12  -3    2.83    2.60   0
   6 -12  -3   -0.82    2.94   0
   6 -12   3   -1.82    2.82   0
   6  12   3    0.46    1.78   0
   7  12   3    0.30    1.85   0
  -7  12   3    2.60    2.87   0
   7 -12  -3    2.53    2.96   0
   7 -12   3   -1.23    2.11   0
  -7  12  -3    1.66    1.98   0
   7  12  -3    0.51    1.94   0
  -7 -12  -3    2.53    1.90   0
   7  12  -3   -0.18    2.76   0
  -8  12   3   -0.49    3.02   0
   8  12  -3   -0.65    2.08   0
  -8  12  -3   -0.57    2.97   0
  -8 -12  -3    3.22    2.86   0
   8  12  -3    2.44    2.16   0
   8  12   3    2.58    2.79   0
   8 -12   3   -0.93    3.16   0
   8 -12  -3   -0.53    3.18   0
   1  13   3  155.49    3.13   0
   1  13   3  153.20    3.15   0
   1  13  -3  165.09    2.91   0
  -1  13  -3  168.76    2.92   0
   1 -13   3  173.92    3.58   0
  -1  13   3  168.95    5.09   0
  -1 -13   3  159.90    2.76   0
  -2  13  -3   80.93    3.05   0
   2 -13  -3   80.02    4.17   0
   2 -13   3   81.45    3.11   0
   2  13  -3   80.77    2.95   0
  -2 -13   3   86.28    2.78   0
  -2  13   3   85.30    3.92   0
   2  13   3   80.83    2.36   0
   2  13   3   79.07    2.89   0
   3 -13  -3   32.40    3.16   0
   3  13  -3   30.81    1.90   0
  -3  13   3   31.07    3.47   0
  -3 -13   3   26.41    1.86   0
   3  13   3   30.00    2.55   0
   3 -13   3   29.63    3.01   0
  -3  13  -3   35.84    2.75   0
  -4  13  -3    0.16    1.86   0
  -4  13   3    0.29    2.85   0
   4  13  -3    1.89    2.45   0
  -4 -13  -3    0.52    1.77   0
   4  13  -3   -0.20    1.61   0
   4  13   3   -0.22    1.66   0
   4 -13  -3   -0.23    3.58   0
   4 -13   3    2.07    2.98   0
   5  13   3    1.20    1.70   0
   5  13  -3    1.04    1.80   0
  -5 -13  -3    1.10    1.71   0
  -5  13   3    0.10    2.52   0
  -5  13  -3    0.35    1.70   0
   5 -13  -3    1.11    2.89   0
   5  13  -3   -0.17    1.76   0
   5 -13   3   -0.45    2.09   0
   6  13   3    4.65    1.77   0
   6  13  -3    4.57    1.92   0
  -6 -13  -3    4.26    2.52   0
   6  13  -3    5.71    2.64   0
  -6  13   3    6.31    2.70   0
  -6  13  -3    2.95    2.59   0
   6 -13  -3    5.81    2.93   0
   6 -13   3    5.09    2.01   0
  -7  13  -3   -0.55    2.85   0
   7  13   3    1.67    1.79   0
   7  13  -3   -0.84    2.77   0
  -7  13   3    0.29    2.89   0
  -7 -13  -3    2.86    1.82   0
   7  13  -3    1.07    1.94   0
   7 -13  -3   -0.43    3.12   0
   7 -13   3    0.43    2.94   0
   8 -13  -3   -0.23    3.24   0
  -8 -13  -3    1.38    2.03   0
  -8  13  -3    1.73    2.96   0
   8  13  -3    0.54    2.09   0
   8  13  -3    1.05    2.10   0
   8  13   3   -3.78    2.87   0
   8 -13   3    1.12    3.17   0
  -8  13   3    1.62    3.12   0
   0 -14   3    2.65    2.43   0
   0  14   3   -1.40    2.33   0
   0  14   3    1.44    2.28   0
   0  14  -3    1.70    2.56   0
   1 -14   3  358.89    3.73   0
  -1 -14   3  352.03    3.57   0
   1  14   3  352.10    4.47   0
   1  14  -3  362.90    4.16   0
  -1  14   3  364.57    5.51   0
   1  14   3  333.19    4.38   0
   1 -14  -3  327.79    5.34   0
  -1  14  -3  383.02    4.29   0
   2 -14  -3   11.72    2.69   0
  -2  14   3   13.46    2.97   0
   2  14   3   11.90    1.74   0
   2  14  -3   10.54    2.67   0
  -2 -14   3   10.57    2.40   0
   2 -14   3   15.37    2.02   0
   2  14   3   12.77    2.43   0
  -2  14  -3   12.42    2.59   0
   3  14   3   14.39    2.48   0
   3  14  -3   14.22    2.55   0
   3 -14   3   12.74    3.07   0
   3 -14  -3   12.63    2.88   0
  -3  14  -3   14.36    2.05   0
  -3  14   3   13.42    3.28   0
  -3 -14   3   11.10    2.31   0
   3  14   3   14.25    1.88   0
   4  14  -3   30.80    2.51   0
   4  14  -3   29.53    1.93   0
  -4  14  -3   27.71    2.91   0
   4  14   3   29.21    2.53   0
   4 -14   3   29.37    2.30   0
   4 -14  -3   27.90    3.31   0
  -4  14   3   27.36    3.39   0
   5  14  -3    2.42    2.47   0
   5  14  -3    1.08    2.51   0
  -5  14   3    1.60    2.67   0
   5  14   3   -0.40    1.69   0
   5 -14  -3   -0.47    3.48   0
  -5  14  -3    2.81    2.60   0
   5 -14   3    0.86    2.76   0
   6  14  -3   -0.64    1.86   0
   6  14   3   -0.80    1.82   0
   6  14  -3    1.68    2.58   0
  -6  14  -3    1.59    1.90   0
   6 -14  -3    0.33    2.93   0
  -6  14   3    0.74    2.73   0
   6 -14   3    3.54    2.83   0
   7  14   3    3.52    2.74   0
  -7  14   3    2.77    2.90   0
   7  14  -3    3.92    1.95   0
   7 -14  -3    4.27    3.12   0
   7  14  -3    3.62    2.08   0
   7 -14   3    6.27    3.01   0
  -7  14  -3    6.01    2.81   0
   8  14  -3    3.13    3.06   0
  -8  14   3    2.61    3.21   0
  -8  14  -3    5.53    3.15   0
   8 -14  -3    5.22    3.41   0
   8  14  -3    2.34    3.10   0
   8 -14   3    4.85    2.30   0
   8  14   3    6.20    2.88   0
   1  15   3   22.94    2.65   0
  -1 -15   3   23.26    2.45   0
   1 -15   3   25.00    2.00   0
   1  15  -3   24.13    2.13   0
  -1  15   3   24.04    3.02   0
   1 -15  -3   20.81    2.65   0
   1  15   3   22.40    2.47   0
  -1  15  -3   24.18    2.77   0
   2  15   3   38.71    2.01   0
   2 -15  -3   39.81    2.98   0
  -2 -15   3   38.65    1.91   0
   2  15  -3   47.50    2.88   0
   2  15   3   40.85    2.61   0
   2 -15   3   44.27    3.04   0
  -2  15   3   41.98    3.28   0
  -2  15  -3   45.25    3.04   0
   3  15   3    8.18    1.79   0
  -3  15  -3    7.40    2.80   0
   3 -15  -3    6.61    3.25   0
   3  15  -3    8.18    2.46   0
  -3  15   3    5.96    2.72   0
  -3 -15   3    8.81    2.31   0
   3 -15   3    8.23    2.20   0
   3  15   3    7.21    2.64   0
   4 -15   3   14.22    2.27   0
   4  15   3   15.50    2.60   0
   4  15  -3   16.85    2.53   0
   4  15   3   12.13    2.48   0
   4 -15  -3   13.60    3.10   0
  -4  15  -3   13.20    1.98   0
  -4  15   3   13.51    3.28   0
   4  15  -3   12.93    1.76   0
   5  15  -3   13.63    1.83   0
  -5  15   3   13.22    2.78   0
   5  15   3   13.38    2.51   0
  -5  15  -3   13.69    2.64   0
   5 -15  -3   12.95    3.66   0
   5  15  -3   15.62    1.89   0
   5 -15   3   11.65    2.88   0
   5  15   3   11.95    1.75   0
   6  15  -3   11.86    1.92   0
   6  15  -3    8.89    2.72   0
  -6  15   3   13.16    2.92   0
  -6  15  -3    6.63    2.81   0
   6  15   3    8.84    1.88   0
   6 -15  -3   13.04    3.16   0
   6 -15   3    8.29    2.08   0
   7  15   3    7.94    1.95   0
   7  15   3    4.80    1.91   0
   7  15  -3    5.02    2.08   0
  -7  15   3    7.35    3.04   0
   7 -15   3    7.30    2.11   0
   7  15  -3    7.91    2.90   0
  -7  15  -3    6.05    2.92   0
   7 -15  -3    5.00    3.97   0
  -8  15  -3   -0.19    3.09   0
   8  15  -3    2.98    3.15   0
   8  15   3   -4.24    2.97   0
  -8  15   3    3.47    3.99   0
   8  15  -3    2.32    3.08   0
   8 -15  -3    1.26    3.29   0
   8 -15   3   -2.25    2.31   0
   8  15   3    0.42    2.92   0
   0  16   3  121.96    3.34   0
   0  16   3  131.81    3.56   0
   0 -16   3  131.79    3.08   0
   0  16  -3  132.27    3.39   0
   1 -16   3   34.96    2.15   0
   1 -16  -3   30.80    2.77   0
   1  16  -3   34.01    2.85   0
  -1  16   3   37.42    3.15   0
  -1 -16   3   33.75    2.61   0
   1  16   3   33.49    2.02   0
  -1  16  -3   40.64    3.02   0
   1  16   3   33.82    2.70   0
   2  16   3   -0.29    1.65   0
  -2 -16   3    2.56    2.31   0
   2 -16  -3    0.42    2.43   0
   2  16   3    1.39    2.27   0
   2  16  -3   -1.46    2.56   0
   2 -16   3    0.67    1.98   0
  -2  16   3    0.42    3.43   0
  -2  16  -3   -0.24    2.86   0
   3  16   3   12.48    2.62   0
   3  16  -3   17.53    2.55   0
  -3 -16   3   17.93    2.33   0
  -3  16  -3   15.90    3.01   0
   3 -16   3   14.41    3.10   0
  -3  16   3   17.62    3.33   0
   3 -16  -3   17.74    3.33   0
   3  16   3   15.12    2.65   0
   4  16   3   13.23    2.50   0
   4  16  -3   14.28    2.44   0
   4  16   3   13.63    2.49   0
  -4  16   3   12.09    3.21   0
   4 -16   3   15.66    2.85   0
   4 -16  -3   11.84    3.52   0
   4  16  -3   14.35    2.56   0
  -4  16  -3   13.19    1.87   0
   5  16  -3   -1.31    2.55   0
   5 -16  -3    0.51    2.69   0
  -5  16  -3   -0.75    1.84   0
   5  16   3   -0.85    2.49   0
   5  16  -3    0.42    1.92   0
   5  16   3    0.72    1.68   0
   5 -16   3    1.40    2.18   0
  -5  16   3    2.13    3.34   0
   6  16  -3    5.92    2.66   0
   6  16   3    4.77    1.89   0
   6  16  -3    5.48    1.95   0
  -6  16   3    4.52    2.86   0
   6  16   3    4.62    2.66   0
   6 -16  -3    6.74    3.76   0
  -6  16  -3    4.79    2.80   0
   6 -16   3    2.18    2.87   0
  -7  16   3   14.78    3.11   0
   7 -16  -3   15.25    3.27   0
   7  16   3   18.15    2.86   0
   7  16  -3   14.55    2.97   0
   7  16   3   16.18    2.11   0
   7 -16   3   15.30    3.13   0
  -7  16  -3   16.02    3.12   0
   7  16  -3   17.52    2.95   0
   1 -17  -3   20.55    2.58   0
  -1 -17   3   20.87    2.46   0
   1  17   3   20.72    2.46   0
   1 -17   3   21.04    1.93   0
   1  17  -3   23.87    2.74   0
  -1  17   3   20.63    3.02   0
  -1  17  -3   25.80    2.27   0
   1  17   3   20.85    2.37   0
   2  17   3    0.73    2.20   0
   2 -17   3    2.33    2.72   0
   2 -17  -3    0.74    2.36   0
   2  17  -3   -2.06    2.58   0
   2  17   3   -0.37    2.25   0
  -2 -17   3   -0.39    2.29   0
  -2  17   3   -1.96    2.74   0
  -2  17  -3   -0.30    2.09   0
  -3  17  -3    4.36    2.74   0
  -3  17   3    6.38    2.58   0
  -3 -17   3    5.67    2.29   0
   3  17   3    5.55    1.71   0
   3 -17  -3    4.98    2.59   0
   3  17  -3    7.20    1.83   0
   3 -17   3    8.64    2.07   0
   3  17   3    9.20    2.61   0
   4  17  -3   11.67    2.47   0
   4  17   3    7.11    1.85   0
  -4  17  -3    9.83    2.63   0
   4  17  -3    7.79    1.84   0
   4 -17  -3    8.43    3.52   0
  -4  17   3    8.71    3.32   0
   4 -17   3   11.18    2.19   0
   4  17   3    8.91    2.62   0
   5  17  -3   34.52    2.04   0
   5 -17  -3   35.16    3.35   0
  -5  17   3   32.13    3.01   0
   5  17   3   33.42    2.06   0
   5  17  -3   35.37    2.70   0
   5  17   3   31.49    1.96   0
  -5  17  -3   32.77    2.14   0
   5 -17   3   34.44    3.02   0
   6  17   3    4.14    2.78   0
   6  17  -3   -2.76    2.03   0
   6  17  -3    1.91    2.64   0
   6  17   3    2.44    2.01   0
  -6  17   3    1.14    2.74   0
   6 -17  -3    1.54    2.94   0
  -6  17  -3    0.37    2.89   0
   6 -17   3    2.09    2.96   0
   7  17   3    2.70    2.84   0
   7 -17   3   -2.59    2.26   0
   7 -17  -3    1.41    3.20   0
   7  17  -3    2.60    3.03   0
   7  17   3    1.37    1.99   0
  -7  17  -3    4.13    3.01   0
  -7  17   3    1.28    3.01   0
   7  17  -3    0.21    2.04   0
   0  18   3    1.54    2.46   0
   0 -18   3    2.24    2.39   0
   0  18   3    2.57    2.80   0
   0  18  -3   -0.15    1.92   0
   1  18   3   12.75    2.27   0
   1  18   3   17.56    2.63   0
  -1 -18   3   12.51    2.44   0
   1 -18   3    9.49    2.75   0
  -1  18   3   12.24    3.00   0
   1  18  -3   14.35    1.99   0
   1 -18  -3   10.65    2.42   0
  -1  18  -3   15.54    2.02   0
   2  18   3    2.37    2.35   0
   2  18   3   -0.42    1.70   0
  -2 -18   3    0.36    1.62   0
   2 -18  -3   -0.53    2.40   0
   2  18  -3    0.85    1.78   0
   2 -18   3   -1.20    2.74   0
  -2  18   3    1.40    2.86   0
  -2  18  -3    3.53    2.84   0
  -3  18   3   -0.28    3.33   0
   3  18   3    0.46    2.53   0
   3  18  -3    2.48    1.82   0
  -3  18  -3   -0.10    2.01   0
   3 -18   3    1.70    2.94   0
   3 -18  -3    1.00    2.63   0
  -3 -18   3    0.45    2.36   0
   3  18   3    1.73    1.86   0
   4  18  -3   -1.05    2.41   0
  -4  18  -3    0.18    2.64   0
   4 -18   3    3.04    2.78   0
  -4  18   3   -0.55    2.54   0
   4  18   3    2.33    2.57   0
   4  18  -3   -0.96    1.76   0
   4 -18  -3   -0.61    2.66   0
   4  18   3    2.71    1.84   0
   5  18  -3    4.23    2.68   0
  -5  18   3    2.18    3.31   0
   5  18   3    0.28    1.88   0
  -5  18  -3   -1.32    1.96   0
   5 -18  -3    0.36    2.89   0
   5 -18   3   -1.55    2.07   0
   5  18  -3    0.75    2.62   0
   5  18   3    1.80    1.74   0
   6  18   3    5.89    2.58   0
  -6  18   3    4.41    3.02   0
   6  18  -3   11.47    2.75   0
   6  18  -3    6.55    2.75   0
   6  18   3    9.26    2.83   0
   6 -18  -3    5.37    3.17   0
  -6  18  -3    6.93    2.79   0
   6 -18   3    8.51    3.06   0
  -7  18  -3   13.66    3.20   0
   7  18  -3   13.18    2.16   0
   7  18   3   10.05    2.91   0
   7  18   3   11.13    2.17   0
   7 -18  -3   16.35    3.35   0
   7  18  -3   12.57    3.00   0
   7 -18   3    9.33    3.21   0
  -7  18   3   12.88    3.12   0
   1  19   3    1.24    1.70   0
  -1  19  -3    2.68    1.99   0
   1  19  -3    2.47    2.66   0
  -1  19   3    1.37    2.87   0
   1  19   3    2.86    2.65   0
   1 -19   3   -0.12    2.58   0
   1 -19  -3   -1.25    2.44   0
  -1 -19   3   -0.64    2.37   0
   2 -19  -3   15.88    3.17   0
   2  19   3   16.94    1.85   0
   2  19   3   14.20    2.61   0
   2  19  -3   15.93    1.95   0
   2 -19   3   14.24    2.85   0
  -2 -19   3   13.97    2.33   0
  -2  19  -3   17.33    2.16   0
  -2  19   3   15.32    2.99   0
   3  19   3   61.55    2.21   0
   3 -19  -3   67.60    3.29   0
   3  19  -3   70.56    2.26   0
   3  19   3   65.96    2.21   0
  -3  19  -3   67.39    2.41   0
  -3 -19   3   66.74    2.77   0
   3 -19   3   65.10    3.15   0
  -3  19   3   67.10    3.93   0
   4  19  -3   10.68    2.59   0
  -4  19   3    8.87    3.35   0
   4  19   3    9.38    2.66   0
  -4  19  -3    7.80    2.10   0
   4 -19  -3    7.94    2.74   0
   4 -19   3    7.73    2.07   0
   4  19   3    5.53    1.93   0
   4  19  -3   13.87    2.61   0
  -5  19  -3    5.53    2.04   0
   5  19  -3    3.80    2.66   0
   5 -19  -3    5.31    2.91   0
   5  19   3    0.17    2.71   0
   5 -19   3    7.06    2.92   0
   5  19   3    2.41    2.71   0
   5  19  -3    3.45    1.88   0
  -5  19   3    3.01    3.43   0
  -6  19  -3    2.50    2.90   0
   6  19   3    7.38    2.00   0
   6  19   3    6.35    2.71   0
   6  19  -3    6.96    2.95   0
  -6  19   3    3.14    2.91   0
   6  19  -3    3.57    1.85   0
   6 -19  -3    5.03    3.04   0
   6 -19   3    4.39    2.19   0
   7  19  -3   -0.13    2.22   0
   7  19   3    2.14    2.16   0
   7  19   3    3.97    2.97   0
   7  19  -3   -0.30    2.19   0
   7 -19  -3    2.09    3.31   0
   7 -19   3    1.32    2.24   0
  -7  19   3    1.37    3.20   0
  -7  19  -3    2.47    3.11   0
   0 -20   3   41.34    2.01   0
   0  20  -3   41.36    2.98   0
   0  20   3   38.91    2.79   0
   0  20   3   38.22    2.41   0
   1 -20  -3    1.74    2.56   0
   1  20   3    3.48    2.64   0
   1 -20   3   -0.61    1.80   0
  -1  20   3    3.73    2.91   0
   1  20  -3    4.95    2.62   0
  -1 -20   3    2.07    1.64   0
   1  20   3    1.10    2.33   0
  -1  20  -3    2.26    1.93   0
   2 -20  -3    8.21    2.60   0
  -2 -20   3    9.83    1.74   0
   2  20   3    6.72    2.55   0
   2 -20   3    7.51    2.90   0
   2  20   3    7.59    2.38   0
   2  20  -3    9.85    1.95   0
  -2  20   3    7.32    3.07   0
  -2  20  -3   12.75    2.93   0
  -3  20  -3    9.21    2.77   0
  -3 -20   3    7.46    1.78   0
   3  20   3    9.18    1.90   0
  -3  20   3    8.83    2.87   0
   3  20   3   11.77    2.61   0
   3 -20   3    7.90    2.06   0
   3 -20  -3    7.61    2.71   0
   3  20  -3    8.67    2.64   0
   4  20  -3   10.33    1.82   0
   4  20  -3   15.53    2.61   0
  -4  20  -3    8.68    2.00   0
   4 -20   3   11.45    2.87   0
   4  20   3    9.76    2.71   0
   4  20   3   13.83    2.69   0
  -4  20   3   11.03    3.43   0
   4 -20  -3   11.54    2.92   0
   5  20  -3   23.66    2.80   0
   5  20   3   27.92    2.93   0
   5 -20  -3   30.37    3.22   0
  -5  20  -3   28.30    3.08   0
   5  20   3   21.08    2.88   0
   5 -20   3   27.46    2.33   0
   5  20  -3   26.27    2.08   0
  -5  20   3   29.02    3.80   0
   6 -20  -3    9.08    3.11   0
   6 -20   3   10.72    3.03   0
  -6  20   3    7.51    2.95   0
   6  20   3    7.76    2.09   0
   6  20  -3    6.27    2.07   0
   6  20  -3   10.80    2.92   0
  -6  20  -3   10.01    2.90   0
   6  20   3    6.93    2.09   0
   7  20  -3    0.16    3.03   0
   7  20  -3    3.44    2.96   0
  -7  20   3    1.80    3.92   0
   7 -20   3    2.09    3.40   0
   7 -20  -3    0.53    3.39   0
   7  20   3   -1.23    2.97   0
   7  20   3    1.90    2.09   0
  -7  20  -3    1.08    3.14   0
  -1  21  -3   18.32    2.13   0
   1 -21   3   14.26    2.63   0
  -1 -21   3   18.47    1.84   0
   1  21   3   21.59    2.72   0
   1  21   3   16.89    2.53   0
   1  21  -3   17.37    2.04   0
  -1  21   3   21.42    2.97   0
  -2 -21   3   39.22    1.99   0
   2  21  -3   40.87    2.17   0
   2  21   3   43.76    2.08   0
   2 -21   3   44.73    2.92   0
   2  21   3   39.07    1.98   0
   2 -21  -3   38.11    2.91   0
  -2  21   3   40.76    3.30   0
  -2  21  -3   36.93    3.12   0
  -3  21  -3    0.68    1.99   0
   3  21  -3    7.08    2.65   0
   3  21   3    3.27    1.73   0
   3  21   3    1.47    2.61   0
  -3  21   3    2.64    2.81   0
   3 -21   3    1.09    2.11   0
   3 -21  -3    1.54    2.66   0
  -3 -21   3    3.74    1.68   0
   4  21  -3   15.92    2.64   0
   4  21  -3    6.09    1.98   0
  -4  21   3   12.41    3.55   0
  -4  21  -3   14.62    2.88   0
   4 -21  -3   10.53    2.87   0
   4 -21   3   14.59    2.96   0
   4  21   3   12.43    2.78   0
   4  21   3   12.38    2.72   0
   5  21  -3    3.75    1.86   0
   5  21  -3    5.37    2.70   0
  -5  21  -3    5.57    2.93   0
  -5  21   3    3.01    2.97   0
   5 -21  -3    3.93    3.01   0
   5  21   3    4.05    2.01   0
   5 -21   3    5.67    3.04   0
   5  21   3    3.81    2.01   0
   6  21   3    1.38    2.18   0
   6  21  -3   -0.49    1.98   0
  -6  21   3    0.32    2.95   0
  -6  21  -3    1.00    2.06   0
   6 -21  -3    1.08    3.03   0
   6  21  -3    1.37    2.75   0
   6  21   3    1.30    2.94   0
   6 -21   3    2.16    2.25   0
   0  22   3  122.77    3.35   0
   0 -22   3  133.78    3.17   0
   0  22   3  131.60    3.76   0
   0  22  -3  128.34    3.44   0
   1  22   3   25.06    2.76   0
  -1 -22   3   29.70    2.00   0
  -1  22  -3   30.18    2.25   0
   1 -22   3   31.67    2.84   0
   1  22  -3   33.52    3.02   0
  -1  22   3   31.97    3.22   0
   1  22   3   30.01    2.77   0
   2  22  -3   -1.73    1.86   0
   2 -22  -3   -0.29    2.70   0
  -2 -22   3    1.45    2.47   0
   2 -22   3    3.30    2.69   0
   2  22   3    0.14    2.59   0
  -2  22   3   -0.69    2.98   0
   2  22   3    1.16    1.96   0
  -2  22  -3    1.89    2.81   0
  -3  22  -3    2.91    2.84   0
   3  22   3    2.79    2.53   0
   3 -22  -3    0.34    2.67   0
   3  22  -3    2.17    2.57   0
   3  22   3    2.12    2.79   0
   3 -22   3   -1.27    2.80   0
  -3 -22   3    1.73    2.38   0
  -3  22   3   -0.56    2.84   0
   4  22  -3    5.94    2.57   0
   4  22   3    0.43    2.74   0
   4 -22  -3    3.77    3.49   0
   4 -22   3    3.26    2.10   0
   4  22  -3    3.44    1.98   0
  -4  22   3    1.63    2.93   0
  -4  22  -3    6.45    1.91   0
   4  22   3    4.58    2.65   0
   5 -22  -3    1.27    2.91   0
   5  22  -3   -1.25    1.98   0
   5  22  -3    0.88    1.92   0
   5  22   3   -0.41    2.05   0
   5 -22   3    1.89    2.99   0
  -5  22  -3    3.42    2.03   0
   5  22   3    5.32    2.79   0
  -5  22   3    2.50    2.88   0
   6  22   3   -0.61    3.05   0
  -6  22   3    0.48    3.08   0
   6  22  -3   -0.65    2.92   0
   6 -22  -3    1.45    3.79   0
   6  22  -3    0.84    2.03   0
  -6  22  -3    0.99    3.03   0
   6 -22   3   -2.11    3.17   0
   6  22   3    0.96    2.08   0
   1  23   3    1.71    2.90   0
   1  23   3    1.04    2.62   0
  -1 -23   3   -0.40    1.82   0
   1  23  -3    3.48    2.79   0
  -1  23   3    1.02    2.71   0
  -1  23  -3    2.59    2.95   0
   1 -23   3    2.06    2.65   0
   2  23   3   23.34    2.06   0
   2 -23   3   22.21    2.03   0
   2  23  -3   22.47    2.11   0
   2  23   3   23.78    2.71   0
   2 -23  -3   20.80    2.91   0
  -2 -23   3   21.78    1.84   0
  -2  23   3   22.11    3.16   0
  -2  23  -3   26.75    2.96   0
   3  23   3    9.52    2.63   0
  -3 -23   3    9.14    1.82   0
  -3  23   3   10.43    2.93   0
   3 -23  -3    8.06    2.74   0
   3  23  -3    8.27    2.73   0
   3 -23   3   10.00    2.87   0
  -3  23  -3   12.64    2.85   0
   3  23   3   11.08    2.77   0
   4  23  -3   -1.12    2.67   0
  -4  23   3    1.01    2.84   0
   4 -23   3   -0.37    2.13   0
  -4  23  -3    0.86    2.85   0
   4  23   3    1.20    2.76   0
   4 -23  -3    1.18    2.68   0
   4  23  -3   -1.20    2.70   0
   4  23   3    2.38    2.00   0
   5  23   3    2.55    1.93   0
  -5  23  -3   -1.10    2.93   0
   5  23  -3    2.97    1.91   0
   5 -23   3    2.08    2.12   0
   5  23   3   -0.51    2.89   0
   5 -23  -3    1.50    2.99   0
  -5  23   3    1.06    2.91   0
   5  23  -3    3.63    2.01   0
   6  23  -3    1.10    2.07   0
  -6  23   3    1.63    3.69   0
   6  23   3   -0.65    3.07   0
   6 -23   3    2.55    3.18   0
   6 -23  -3    0.79    3.12   0
   6  23   3    1.06    2.98   0
  -6  23  -3    4.50    3.00   0
   6  23  -3    0.63    2.88   0
   0  24   3   44.75    3.17   0
   0  24  -3   40.94    3.13   0
   0 -24   3   46.10    2.21   0
   0  24   3   38.04    2.91   0
   1  24   3   26.83    2.76   0
   1 -24   3   27.89    2.89   0
  -1  24   3   27.72    3.18   0
   1  24   3   25.45    2.87   0
   1  24  -3   33.52    2.82   0
  -1  24  -3   30.29    3.01   0
  -1 -24   3   25.95    1.99   0
   2  24  -3    3.51    2.02   0
   2 -24   3    3.83    2.00   0
   2 -24  -3    4.25    2.67   0
   2  24   3    4.05    1.98   0
   2  24   3    4.60    2.63   0
  -2 -24   3    4.70    2.58   0
  -2  24   3    4.77    3.03   0
  -2  24  -3    2.66    2.92   0
   3 -24  -3    4.59    2.76   0
  -3  24  -3    6.27    2.96   0
   3  24   3    6.86    1.96   0
   3 -24   3    3.81    2.84   0
   3  24   3    5.31    2.78   0
   3  24  -3    4.36    2.74   0
  -3 -24   3    5.59    2.58   0
  -3  24   3    6.47    2.91   0
  -4  24  -3    4.51    2.01   0
   4 -24  -3    1.96    2.77   0
   4  24   3    3.57    2.83   0
  -4  24   3    3.31    2.98   0
   4  24  -3    0.93    1.93   0
   4  24  -3    3.75    2.79   0
   4 -24   3    1.82    2.92   0
   4  24   3    5.73    2.78   0
   5  24   3    3.08    2.09   0
   5 -24   3    0.76    2.22   0
   5  24  -3   -0.70    2.03   0
   5 -24  -3   -0.34    3.07   0
   5  24   3    1.47    2.06   0
  -5  24   3    1.04    3.80   0
  -5  24  -3    1.50    3.02   0
   5  24  -3    3.46    2.01   0
   6 -24  -3    0.21    3.27   0
   6  24   3    0.69    2.10   0
   6  24  -3    0.43    2.13   0
   6 -24   3    3.51    3.28   0
   1  25   3    3.06    2.67   0
   1 -25   3    1.93    2.70   0
   1  25  -3    2.28    2.01   0
  -1  25   3    4.55    2.93   0
   1  25   3    1.61    2.93   0
  -1  25  -3    2.43    2.16   0
  -1 -25   3    5.61    2.62   0
   2 -25  -3    5.08    2.76   0
  -2 -25   3    3.35    2.66   0
   2  25   3    5.04    2.66   0
   2  25   3    6.43    2.08   0
   2 -25   3    5.78    2.79   0
   2  25  -3    6.18    2.03   0
  -2  25   3    7.09    3.21   0
  -2  25  -3    3.93    2.99   0
  -3  25  -3   16.31    2.15   0
  -3 -25   3   12.80    2.01   0
  -3  25   3   14.69    3.21   0
   3 -25  -3   12.67    3.05   0
   3  25  -3   13.53    2.18   0
   3  25   3   14.87    2.90   0
   3 -25   3    9.86    2.11   0
   3  25   3   10.50    2.01   0
  -4  25  -3    7.93    2.12   0
  -4  25   3    7.43    3.05   0
   4  25  -3   11.87    2.85   0
   4 -25   3    5.27    3.01   0
   4  25   3    7.63    2.84   0
   4  25   3    5.43    2.95   0
   4 -25  -3    7.82    2.98   0
   4  25  -3    9.32    1.98   0
   5  25   3    7.54    2.97   0
   5 -25  -3    5.32    3.11   0
  -5  25  -3    5.92    3.08   0
   5  25  -3    9.97    2.94   0
   5 -25   3    8.58    3.16   0
   5  25  -3    6.84    2.05   0
   5  25   3    3.18    2.95   0
  -5  25   3    3.31    4.01   0
   0  26   3    3.42    2.73   0
   0  26   3    0.54    2.95   0
   0  26  -3    3.78    2.91   0
   0 -26   3    4.00    2.70   0
  -1 -26   3   18.85    2.73   0
  -1  26   3   12.64    3.17   0
   1 -26   3   11.00    2.01   0
   1  26   3   14.24    2.75   0
  -1  26   3   14.44    2.85   0
   1  26  -3   11.50    2.10   0
  -1  26  -3   18.23    3.08   0
   1  26   3   15.02    2.13   0
  -2 -26   3    8.08    1.91   0
   2  26   3   12.54    2.79   0
   2  26   3    8.69    2.94   0
   2  26  -3   10.32    2.12   0
  -2  26  -3   12.40    3.05   0
  -2  26   3   10.47    2.36   0
   2 -26  -3   11.32    2.83   0
   2 -26   3   11.84    2.90   0
  -3  26  -3    9.11    2.09   0
  -3  26   3   10.41    3.14   0
   3 -26  -3   10.63    2.95   0
   3  26   3    6.63    2.89   0
   3  26   3    9.31    2.02   0
   3 -26   3    9.78    2.02   0
   3  26  -3    7.97    2.12   0
  -4  26  -3    7.78    3.15   0
   4  26   3   12.11    2.93   0
  -4  26   3    7.48    2.98   0
   4  26  -3    6.18    2.07   0
   4 -26   3    5.99    3.06   0
   4  26  -3    8.15    2.86   0
   4 -26  -3    5.38    2.96   0
   4  26   3    4.17    2.99   0
  -5  26  -3    5.21    2.22   0
   5  26  -3    7.86    2.94   0
   5  26  -3    3.89    2.07   0
   5 -26  -3    0.78    3.17   0
   5  26   3    3.41    3.06   0
  -5  26   3    1.88    3.92   0
   5 -26   3    3.03    3.18   0
   5  26   3    6.77    3.10   0
   1  27   3    1.48    1.93   0
  -1 -27   3   -2.62    2.75   0
   1 -27   3    2.97    2.72   0
  -1  27   3    1.04    2.83   0
   1  27   3   -0.12    2.91   0
   1  27  -3   -2.33    2.92   0
  -1  27   3   -1.19    3.00   0
  -1  27  -3    2.34    2.97   0
   2 -27  -3   -0.14    2.77   0
   2  27  -3    2.81    2.07   0
  -2  27  -3    1.43    3.06   0
  -2 -27   3    2.89    2.75   0
   2  27   3    0.82    2.86   0
   2  27   3    0.13    2.75   0
  -2  27   3    0.47    3.06   0
   2 -27   3    0.45    1.99   0
  -3  27  -3    3.09    2.04   0
   3 -27   3    4.08    2.08   0
   3  27   3    5.02    1.88   0
  -3  27   3    3.92    3.14   0
   3  27  -3    2.89    2.10   0
   3  27   3    2.86    2.11   0
   3 -27  -3    2.96    2.96   0
  -4  27  -3    5.46    3.15   0
   4  27   3    2.64    2.10   0
  -4  27   3    1.00    3.09   0
   4 -27   3    2.37    3.08   0
   4  27  -3   -0.32    2.07   0
   4  27  -3    4.60    2.94   0
   4 -27  -3    2.19    3.04   0
   4  27   3    2.11    2.95   0
   0 -28   3    2.50    2.83   0
   0  28  -3    6.98    2.19   0
   0  28   3    1.17    2.21   0
   0  28   3    3.72    2.90   0
   1  28   3    2.49    2.77   0
  -1 -28   3    0.01    2.89   0
   1  28   3    0.33    3.01   0
  -1  28   3    1.85    3.10   0
  -1  28   3    0.78    2.87   0
  -1  28  -3   -0.34    3.00   0
   1  28  -3    5.03    2.92   0
   1 -28   3   -0.58    1.96   0
   2 -28   3   -0.55    2.89   0
   2  28   3    0.01    2.80   0
   2 -28  -3    0.15    2.95   0
   2  28   3    1.57    2.83   0
   2  28  -3    1.43    2.14   0
  -2  28   3    1.44    2.20   0
  -2  28  -3    1.16    2.05   0
  -2 -28   3    0.03    2.87   0
  -3  28  -3    0.77    2.24   0
  -3  28   3    1.83    3.08   0
   3  28  -3    0.40    2.20   0
   3  28   3   -0.32    2.08   0
   3  28   3    1.19    2.14   0
   3 -28  -3    2.51    3.11   0
   3 -28   3    2.28    3.02   0
   4 -28  -3    0.78    3.12   0
  -4  28  -3    1.94    3.22   0
   4 -28   3   -2.34    3.24   0
  -4  28   3   -0.00    3.16   0
   4  28  -3    2.95    2.19   0
   4  28   3   -0.19    2.24   0
   4  28  -3    1.11    2.07   0
   4  28   3   -1.84    2.24   0
   1  29   3    1.43    2.88   0
  -1  29   3    1.29    3.03   0
  -1  29   3    0.53    2.86   0
  -1 -29   3    1.07    2.80   0
   1 -29   3    3.50    2.84   0
   1  29  -3    1.87    3.00   0
  -1  29  -3    1.41    3.10   0
   1  29   3    0.87    2.14   0
   2 -29   3    2.44    2.06   0
   2  29  -3    1.99    2.16   0
   2  29   3    1.40    2.11   0
   2  29   3    1.36    2.07   0
  -2  29   3   -1.07    3.42   0
  -2 -29   3   -1.34    2.14   0
  -2  29  -3    2.81    3.14   0
  -3  29  -3   -1.39    3.19   0
  -3  29   3    1.87    3.33   0
   3  29   3    0.24    2.12   0
   3  29  -3    3.96    2.09   0
   3 -29   3    2.01    3.11   0
   3 -29  -3    0.44    3.12   0
   3  29   3    3.06    3.16   0
   0 -30   3    5.25    2.04   0
   0  30   3    1.75    3.32   0
   0  30   3    4.49    3.10   0
   0  30  -3    4.38    3.07   0
   1 -30   3   -1.35    2.96   0
  -1 -30   3    0.13    2.98   0
  -1  30  -3    1.94    3.16   0
   1  30  -3   -1.42    2.21   0
  -1  30   3    0.34    3.09   0
   1  30   3    1.39    3.16   0
  -1  30   3    3.68    3.45   0
   1  30   3   -1.26    2.04   0
   2 -30   3    3.63    3.04   0
   2  30   3    5.72    3.13   0
   2  30  -3    2.90    2.19   0
  -2 -30   3    2.51    2.06   0
   2  30   3    2.40    3.04   0
  -2  30   3    2.62    3.15   0
  -2  30  -3   -1.24    3.15   0
   3  30   3    2.34    3.13   0
   3 -30   3    3.70    2.15   0
   3 -30  -3    3.26    3.19   0
  -1  31   3   -0.74    3.01   0
   1  31  -3    0.58    2.31   0
  -1  31   3    0.68    3.20   0
   1 -31   3    1.19    2.15   0
   1  31   3    1.13    2.24   0
  -1  31  -3    1.77    2.28   0
   1  31   3    0.47    3.00   0
  -1 -31   3    3.48    3.15   0
  -2 -31   3    3.63    3.09   0
  -2  31   3    0.56    3.25   0
   2 -31   3    1.00    2.31   0
   2  31   3    0.48    3.10   0
   0   0  -4 6876.64   22.05   0
   0   0   4 6124.89   20.99   0
  -1   0   4  261.14    5.64   0
  -1   0  -4  254.11    4.51   0
   1   0   4  239.40    4.47   0
   1   0  -4  256.81    5.69   0
   2   0   4   -1.00    2.66   0
   2   0  -4    1.67    2.87   0
  -2   0  -4    0.72    2.52   0
  -2   0   4   -0.58    2.55   0
   3   0  -4 1170.06    8.61   0
   3   0  -4 1147.70    8.48   0
   3   0   4 1162.04    6.51   0
  -3   0  -4 1132.70    6.61   0
   4   0  -4   99.35    3.24   0
  -4   0  -4   97.57    2.91   0
   4   0   4   96.79    3.02   0
   4   0  -4   95.94    3.26   0
  -5   0  -4   89.75    2.27   0
   5   0   4   88.03    2.27   0
   5   0  -4   90.54    3.16   0
   5   0  -4   88.84    2.68   0
   6   0  -4   13.04    2.53   0
   6   0   4   15.10    2.61   0
  -6   0  -4   14.97    2.54   0
   6   0  -4   14.73    2.59   0
   7   0  -4    3.81    2.64   0
   7   0  -4    5.82    2.58   0
   7   0   4    6.35    2.60   0
  -7   0  -4    3.65    1.86   0
  -8   0  -4   -0.10    2.80   0
   8   0  -4    0.83    1.93   0
   8   0   4    0.07    2.01   0
   8   0  -4    0.33    2.87   0
   9   0   4    1.32    2.16   0
   9   0  -4    2.74    2.30   0
   1  -1   4 1558.12    9.07   0
   1   1   4 1555.21    9.44   0
  -1   1  -4 1547.30    9.06   0
  -1  -1   4 1439.84   10.37   0
   1   1  -4 1531.90   10.40   0
  -1   1   4 1499.62   12.08   0
   1  -1  -4 1557.51   12.44   0
  -1  -1  -4 1443.83    9.16   0
  -2  -1   4  523.08    6.29   0
  -2   1   4  545.92    7.29   0
   2  -1  -4  566.48    7.47   0
   2  -1   4  558.24    5.07   0
   2   1   4  537.11    5.36   0
  -2   1  -4  531.55    4.95   0
   2   1  -4  579.01    6.63   0
  -2  -1  -4  527.06    5.02   0
  -3  -1  -4    7.34    1.71   0
   3  -1  -4    7.16    2.76   0
   3  -1   4    6.19    2.51   0
   3   1  -4    5.27    2.59   0
   3   1   4    8.43    2.48   0
   3  -1  -4    7.53    2.45   0
   3   1  -4    7.24    2.47   0
  -3   1  -4    6.90    1.73   0
  -4   1  -4   18.66    2.42   0
   4  -1  -4   20.47    2.61   0
   4   1   4   19.08    1.80   0
  -4  -1  -4   18.44    2.46   0
   4   1  -4   20.07    2.54   0
   4  -1   4   21.97    2.52   0
   4  -1  -4   18.13    1.96   0
   4   1  -4   21.00    2.52   0
   5  -1  -4  216.76    4.06   0
   5   1  -4  218.02    3.92   0
   5   1   4  206.70    3.36   0
   5  -1  -4  210.60    3.91   0
   5  -1   4  217.69    3.38   0
   5   1  -4  211.67    3.93   0
  -5  -1  -4  215.90    3.41   0
  -5   1  -4  212.56    3.32   0
   6  -1  -4   12.63    2.49   0
  -6   1  -4   11.80    2.48   0
   6  -1   4   18.32    2.64   0
   6   1  -4   14.51    2.51   0
  -6  -1  -4   10.89    1.88   0
   6   1  -4   13.25    2.67   0
   6  -1  -4   13.46    2.52   0
   6   1   4   13.78    2.57   0
   7   1  -4    1.91    1.90   0
   7   1  -4    3.98    2.59   0
   7   1   4    0.49    2.57   0
   7  -1   4    0.65    2.66   0
  -7  -1  -4    2.93    1.84   0
   7  -1  -4    1.87    1.81   0
  -7   1  -4    0.95    2.71   0
   7  -1  -4    3.96    2.60   0
   8  -1  -4    1.70    1.98   0
  -8  -1  -4    1.29    1.92   0
   8  -1   4   -0.28    2.08   0
   8   1   4    2.88    2.90   0
   8   1  -4    0.46    2.03   0
  -8   1  -4    1.68    2.79   0
   8   1  -4    1.86    2.81   0
   8  -1  -4    0.92    2.90   0
   9   1   4   -0.90    3.15   0
   9  -1  -4    0.55    3.09   0
   9  -1   4   -1.76    3.21   0
   9   1  -4    0.87    3.14   0
   0   2   4 1412.15   11.11   0
   0  -2   4 1515.22    9.57   0
   0  -2  -4 1450.95   11.28   0
   0   2  -4 1443.60    9.46   0
   1  -2  -4   10.38    3.23   0
  -1   2  -4   13.45    2.73   0
  -1  -2   4   11.02    2.20   0
   1   2   4   10.31    2.01   0
  -1   2   4   10.37    3.32   0
   1   2  -4   11.75    3.20   0
  -1  -2  -4   11.45    1.91   0
   1  -2   4   10.93    2.17   0
  -2  -2   4  181.73    4.11   0
   2   2   4  187.38    3.79   0
   2  -2  -4  184.75    5.24   0
   2  -2   4  186.43    3.32   0
   2   2  -4  194.67    4.28   0
  -2   2  -4  185.45    3.21   0
  -2  -2  -4  174.34    3.21   0
   3  -2  -4 1625.50   11.66   0
   3  -2   4 1632.47    7.64   0
   3  -2  -4 1645.49   11.32   0
   3   2  -4 1645.05    9.17   0
  -3  -2  -4 1609.08    7.80   0
   3   2   4 1582.57    7.56   0
   3   2  -4 1688.97    9.53   0
  -3   2  -4 1625.08    7.64   0
   4   2   4   18.39    1.83   0
   4  -2  -4   21.02    2.60   0
   4   2  -4   19.20    2.61   0
  -4  -2  -4   19.25    2.42   0
   4   2  -4   20.15    2.48   0
   4  -2  -4   18.53    2.68   0
   4  -2   4   20.19    2.54   0
  -4   2  -4   17.73    1.75   0
   5   2   4   16.78    1.79   0
   5  -2   4   20.61    2.44   0
   5   2  -4   18.18    1.76   0
   5  -2  -4   20.10    2.61   0
  -5  -2  -4   17.04    1.79   0
   5  -2  -4   17.22    2.67   0
   5   2  -4   16.85    1.70   0
  -5   2  -4   20.77    1.74   0
   6  -2  -4   24.58    2.68   0
   6   2  -4   27.10    2.66   0
   6   2   4   24.97    1.93   0
   6   2  -4   26.52    2.76   0
  -6   2  -4   26.83    2.57   0
   6  -2   4   22.47    2.03   0
   6  -2  -4   24.45    2.10   0
  -6  -2  -4   21.38    1.93   0
   7   2  -4    4.32    2.74   0
   7   2  -4    7.54    1.85   0
  -7   2  -4   10.17    2.60   0
   7  -2   4    6.12    2.79   0
   7  -2  -4    7.41    1.87   0
   7   2   4    5.11    2.68   0
  -7  -2  -4    5.60    1.84   0
   7  -2  -4    5.82    2.62   0
   8  -2  -4    0.45    2.75   0
   8   2   4   -0.27    2.83   0
   8   2  -4    0.00    2.83   0
   8  -2  -4    0.34    2.83   0
  -8  -2  -4   -0.77    2.79   0
   8  -2   4    0.10    2.90   0
  -8   2  -4    1.78    1.96   0
   8   2  -4    1.60    2.91   0
  -1   3  -4  298.80    4.13   0
  -1  -3   4  287.82    4.35   0
   1   3   4  266.16    4.60   0
  -1   3   4  298.40    7.35   0
   1   3  -4  286.03    4.44   0
  -1  -3  -4  262.86    4.61   0
   1  -3  -4  286.94    7.29   0
   1  -3   4  301.32    4.66   0
  -2  -3   4   21.90    2.65   0
   2  -3   4   26.11    2.15   0
  -2   3  -4   22.82    2.02   0
   2   3   4   22.91    1.97   0
   2  -3  -4   24.60    3.52   0
   2   3  -4   26.00    2.92   0
  -2  -3  -4   21.11    2.61   0
   2  -3  -4   23.51    3.88   0
   3  -3   4   16.84    2.59   0
   3  -3  -4   14.04    2.95   0
  -3  -3  -4   18.86    2.43   0
   3   3  -4   16.30    2.81   0
   3  -3  -4   14.84    3.25   0
   3   3   4   15.67    2.38   0
  -3   3  -4   15.32    1.83   0
   3   3  -4   16.28    2.58   0
  -4  -3  -4   45.96    2.59   0
   4  -3  -4   44.80    2.80   0
   4   3  -4   48.23    2.77   0
   4  -3  -4   41.63    2.93   0
   4   3   4   40.77    2.56   0
   4   3  -4   44.30    2.16   0
   4  -3   4   44.47    2.80   0
  -4   3  -4   44.49    2.09   0
  -5   3  -4   44.82    2.03   0
   5  -3   4   47.27    2.10   0
   5  -3  -4   48.22    2.95   0
   5   3   4   47.63    2.01   0
  -5  -3  -4   52.97    2.58   0
   5   3  -4   44.58    2.18   0
   5  -3  -4   45.84    2.94   0
   5   3  -4   48.75    2.76   0
   6   3   4   -0.42    1.74   0
   6  -3  -4    0.75    2.54   0
   6  -3   4    0.41    2.63   0
   6   3  -4    1.58    2.51   0
  -6   3  -4   -1.28    2.46   0
   6  -3  -4    1.39    2.46   0
  -6  -3  -4    0.65    1.73   0
   6   3  -4    0.91    1.65   0
  -7  -3  -4   18.33    2.64   0
   7  -3   4   22.15    2.81   0
   7   3  -4   18.90    2.83   0
   7   3  -4   19.41    1.99   0
   7  -3  -4   17.68    2.91   0
  -7   3  -4   19.01    2.00   0
   7   3   4   18.25    1.92   0
   7  -3  -4   23.87    2.85   0
   8   3  -4   -1.38    2.05   0
   8   3   4    0.36    2.00   0
   8  -3  -4   -0.22    2.85   0
   8   3  -4    1.26    2.82   0
   8  -3   4    0.20    2.96   0
   8  -3  -4   -0.16    2.79   0
  -8   3  -4    1.59    2.91   0
  -8  -3  -4   -0.88    1.93   0
   0   4   4   15.52    3.11   0
   0  -4   4   15.05    3.14   0
   0   4  -4   15.86    3.02   0
   0  -4  -4   14.32    2.87   0
  -1   4  -4  140.27    3.65   0
   1   4  -4  146.16    3.96   0
   1   4   4  127.33    3.24   0
  -1   4   4  145.06    6.29   0
   1  -4  -4  127.04    5.96   0
  -1  -4   4  148.05    3.87   0
  -1  -4  -4  128.35    3.68   0
   1  -4   4  148.41    3.89   0
   2  -4   4    6.94    1.97   0
  -2  -4   4    5.55    2.52   0
  -2  -4  -4    8.81    2.57   0
  -2   4  -4    7.81    2.57   0
   2   4  -4    7.09    2.74   0
   2   4   4    6.06    1.90   0
   2  -4  -4    8.00    4.34   0
   2  -4  -4    6.34    3.61   0
   3  -4  -4   13.67    3.36   0
   3  -4  -4   15.21    3.40   0
   3   4  -4   17.65    2.69   0
  -3  -4  -4   12.58    1.74   0
  -3   4  -4   15.39    1.70   0
   3   4   4   13.96    2.41   0
   3  -4   4   13.82    1.86   0
   4   4  -4    3.25    2.34   0
   4  -4  -4    3.47    2.46   0
   4   4  -4    4.77    2.40   0
   4  -4   4    5.81    2.60   0
  -4  -4  -4    3.89    2.26   0
   4   4   4    5.35    2.32   0
  -4   4  -4    4.20    2.27   0
   4  -4  -4    4.36    2.91   0
  -5   4  -4   61.38    2.76   0
   5   4  -4   60.30    2.64   0
   5  -4  -4   63.62    3.10   0
   5   4  -4   64.53    2.23   0
   5   4   4   63.06    2.67   0
  -5  -4  -4   62.30    2.11   0
   5  -4  -4   62.71    3.04   0
   5  -4   4   63.18    2.92   0
  -6  -4  -4   41.48    2.65   0
   6   4  -4   44.04    2.90   0
   6  -4  -4   46.79    2.93   0
   6   4  -4   42.48    1.99   0
   6   4   4   39.46    2.05   0
   6  -4   4   45.96    2.92   0
   6  -4  -4   47.12    2.92   0
  -6   4  -4   41.71    2.81   0
  -7  -4  -4   33.77    2.77   0
   7   4   4   28.00    2.05   0
  -7   4  -4   28.73    2.10   0
   7  -4   4   30.56    2.19   0
   7  -4  -4   31.34    2.96   0
   7   4  -4   32.21    2.87   0
   7   4  -4   33.17    2.83   0
   7  -4  -4   27.67    3.11   0
   8   4  -4    2.54    1.98   0
   8  -4  -4    4.72    2.96   0
   8  -4   4    5.95    2.88   0
  -8  -4  -4    2.68    1.95   0
   8   4   4    3.32    2.84   0
  -8   4  -4    2.30    2.03   0
   8  -4  -4    2.08    2.09   0
   8   4  -4    1.89    2.93   0
  -1   5  -4    8.13    1.97   0
  -1  -5  -4    8.13    1.81   0
  -1  -5   4    6.98    2.80   0
   1  -5  -4    6.64    3.74   0
   1   5  -4    9.98    2.13   0
  -1   5   4    7.85    4.99   0
   1   5   4    8.72    2.51   0
   1  -5   4    8.54    2.11   0
  -2  -5   4  164.55    3.60   0
  -2   5  -4  166.22    3.46   0
   2   5  -4  170.59    3.74   0
  -2  -5  -4  155.53    3.54   0
   2  -5   4  159.02    3.61   0
   2   5   4  153.24    3.57   0
   3  -5   4    1.50    1.73   0
   3  -5  -4    0.84    3.12   0
   3   5  -4    1.35    2.65   0
  -3  -5  -4   -0.18    1.55   0
  -3  -5   4    0.14    2.38   0
   3  -5  -4    0.34    3.13   0
   3   5   4   -0.71    2.26   0
  -3   5  -4    1.54    1.59   0
   4  -5  -4    4.34    2.50   0
   4   5  -4    2.90    2.43   0
   4   5  -4    4.19    2.38   0
   4  -5   4    5.77    1.76   0
   4  -5  -4    2.38    2.50   0
  -4   5  -4    2.42    1.64   0
   4   5   4    3.87    1.60   0
  -4  -5  -4    3.29    2.29   0
   5  -5   4  143.42    3.35   0
   5   5  -4  135.70    3.23   0
   5   5  -4  136.57    3.20   0
   5  -5  -4  135.98    3.73   0
   5   5   4  132.82    3.03   0
  -5  -5  -4  140.25    3.03   0
  -5   5  -4  138.82    3.03   0
   6  -5   4   34.87    2.13   0
   6   5  -4   32.73    2.59   0
   6  -5  -4   29.96    3.10   0
   6   5  -4   32.98    2.80   0
   6   5   4   26.47    2.61   0
  -6   5  -4   28.26    2.75   0
  -6  -5  -4   28.61    2.57   0
   7  -5  -4   -0.23    2.74   0
   7   5  -4    2.62    2.66   0
   7  -5   4    2.35    1.94   0
  -7  -5  -4    1.86    2.53   0
  -7   5  -4   -3.04    2.68   0
   7   5  -4   -0.56    2.62   0
   7   5   4    1.01    2.53   0
   8  -5  -4    1.73    2.91   0
   8   5  -4    2.10    2.87   0
   8  -5   4   -0.41    2.99   0
  -8  -5  -4    2.02    2.76   0
   8   5  -4    2.29    2.05   0
   8  -5  -4    1.81    2.79   0
   8   5   4    0.86    1.97   0
  -8   5  -4    3.01    2.90   0
   0  -6   4   34.17    3.11   0
   0   6   4   26.53    2.96   0
   0   6  -4   29.56    3.09   0
   0  -6  -4   26.08    2.94   0
  -1   6  -4    1.53    1.88   0
  -1  -6   4    2.66    2.75   0
  -1  -6  -4    3.42    2.44   0
   1   6  -4    3.27    1.95   0
   1  -6   4    0.88    2.86   0
  -1   6   4    1.75    5.03   0
   1   6   4    1.46    2.41   0
  -2   6  -4    1.68    2.46   0
   2   6  -4    1.97    1.90   0
  -2  -6   4    2.12    1.81   0
  -2  -6  -4   -0.34    1.70   0
   2   6   4    1.18    2.40   0
   2  -6   4   -0.46    1.96   0
   3  -6   4  107.81    3.06   0
   3   6  -4  106.06    3.22   0
  -3   6  -4  103.74    2.97   0
   3  -6  -4  109.55    5.49   0
  -3  -6  -4  100.41    2.84   0
   3   6   4   99.89    3.03   0
   3  -6  -4  109.01    5.70   0
  -3  -6   4  108.78    3.12   0
   4  -6   4    5.60    1.83   0
   4   6  -4    5.49    1.75   0
   4  -6  -4    5.46    2.99   0
   4  -6  -4    4.67    2.60   0
  -4   6  -4    9.63    2.35   0
   4   6  -4    5.12    2.35   0
  -4  -6  -4    7.20    2.25   0
   4   6   4    3.86    2.24   0
  -5  -6  -4    6.98    1.66   0
   5   6  -4    5.04    2.50   0
   5  -6  -4    4.04    2.56   0
   5   6  -4    7.84    2.37   0
   5  -6   4    5.03    1.93   0
   5   6   4    4.04    2.32   0
  -5   6  -4    6.30    1.69   0
  -6   6  -4    1.77    1.84   0
  -6  -6  -4    3.69    2.46   0
   6  -6  -4    0.51    2.76   0
   6   6   4   -0.87    2.53   0
   6  -6   4    3.66    2.69   0
   6   6  -4    3.01    2.51   0
   6   6  -4    2.31    1.79   0
   7   6  -4   37.52    2.28   0
   7  -6   4   39.71    3.10   0
   7   6   4   37.73    2.85   0
   7   6  -4   40.30    2.29   0
  -7  -6  -4   44.22    2.84   0
   7  -6  -4   42.99    3.14   0
  -7   6  -4   34.99    2.27   0
   8  -6   4    9.69    2.96   0
   8   6  -4   11.34    3.03   0
   8   6  -4    7.19    2.96   0
   8  -6  -4   11.23    3.01   0
   8  -6  -4   11.63    3.09   0
  -8   6  -4    7.17    2.98   0
   8   6   4   13.52    2.91   0
  -8  -6  -4    7.35    1.99   0
  -1  -7  -4   38.84    2.80   0
  -1   7   4   40.58    5.58   0
  -1   7   4   43.63    5.72   0
  -1  -7   4   39.61    2.97   0
   1   7   4   37.83    2.21   0
   1  -7   4   43.95    3.10   0
   1   7  -4   41.94    2.30   0
  -1   7  -4   43.34    3.00   0
  -2   7  -4   23.12    2.00   0
  -2  -7   4   22.46    2.10   0
   2   7  -4   24.16    2.14   0
   2  -7   4   21.36    2.82   0
   2   7   4   19.71    1.96   0
  -2  -7  -4   22.72    1.96   0
   3  -7  -4    2.65    4.55   0
  -3  -7  -4    1.80    2.25   0
   3   7  -4    1.31    2.51   0
  -3   7  -4    2.53    1.69   0
   3  -7  -4    2.82    3.64   0
  -3  -7   4    2.59    1.72   0
   3   7   4    3.35    1.73   0
   3  -7   4    3.43    1.73   0
   4  -7   4    4.75    1.89   0
  -4  -7  -4    3.88    2.29   0
   4  -7  -4    5.22    3.23   0
   4   7  -4    6.97    2.58   0
  -4   7  -4    5.05    2.37   0
   4   7  -4    5.76    1.74   0
   4   7   4    7.11    2.31   0
  -5   7   4    6.51    2.57   0
   5   7  -4    7.59    1.77   0
  -5  -7  -4    7.06    2.42   0
   5  -7  -4    6.48    2.66   0
   5   7  -4    4.45    2.54   0
  -5   7  -4    7.61    1.72   0
   5   7   4    7.05    2.34   0
   5  -7   4    6.47    2.72   0
  -6   7  -4   37.11    2.17   0
   6  -7   4   34.80    2.23   0
   6  -7  -4   36.35    3.11   0
  -6  -7  -4   36.73    1.97   0
  -6   7   4   41.80    3.04   0
   6   7  -4   40.49    2.75   0
   6   7   4   39.40    2.64   0
   6   7  -4   35.37    2.02   0
   7  -7   4   -0.15    2.75   0
   7   7   4    0.21    1.83   0
   7   7  -4    0.62    1.87   0
   7  -7  -4   -0.85    2.87   0
   7   7  -4   -1.75    1.99   0
  -7  -7  -4    2.04    1.79   0
  -7   7   4   -0.38    1.95   0
  -7   7  -4    1.30    2.65   0
   8  -7   4    2.19    3.01   0
   8   7  -4    0.52    2.90   0
   8  -7  -4    0.57    3.03   0
  -8   7  -4    1.86    2.00   0
   8   7   4   -2.12    2.00   0
   8   7  -4    3.08    2.94   0
  -8  -7  -4    0.83    2.03   0
   0   8   4   97.91    3.77   0
   0  -8  -4  106.39    3.83   0
   0  -8   4  117.87    3.50   0
   0   8  -4  107.54    3.50   0
  -1   8   4  435.23   10.51   0
  -1  -8   4  399.34    4.65   0
  -1   8   4  398.39   10.38   0
  -1  -8  -4  394.66    5.32   0
   1   8  -4  401.78    4.76   0
   1  -8   4  411.53    4.71   0
   1   8   4  364.69    5.05   0
  -1   8  -4  404.49    4.64   0
   2   8   4   98.89    2.65   0
  -2   8  -4   99.93    3.07   0
  -2  -8  -4   99.03    3.17   0
   2   8  -4  103.54    3.20   0
  -2  -8   4  105.00    3.20   0
   2  -8   4  106.70    2.62   0
   3   8   4  103.86    3.03   0
  -3  -8   4  109.94    2.53   0
   3  -8  -4  115.72    7.56   0
  -3  -8  -4  105.83    2.51   0
  -3   8  -4  114.56    3.01   0
   3   8  -4  108.12    2.60   0
   3  -8  -4  110.22    8.06   0
   3  -8   4  108.06    2.59   0
   4  -8   4   20.29    2.81   0
   4   8  -4   19.95    2.53   0
   4   8  -4   21.13    2.66   0
   4  -8  -4   18.49    3.00   0
  -4  -8  -4   21.19    2.46   0
  -4   8  -4   17.78    1.77   0
  -4   8   4   18.50    3.30   0
   4   8   4   18.99    2.48   0
   5  -8   4   76.75    3.05   0
  -5  -8  -4   64.58    2.16   0
   5   8  -4   70.61    2.27   0
  -5   8  -4   68.84    2.83   0
  -5   8   4   74.85    3.48   0
   5   8   4   68.36    2.67   0
   5   8  -4   72.26    2.25   0
   5  -8  -4   72.15    4.23   0
   6   8  -4    1.48    2.52   0
   6  -8   4    0.37    2.80   0
   6  -8  -4    2.60    2.81   0
   6   8  -4    2.66    2.64   0
  -6  -8  -4    4.47    1.68   0
   6   8   4    0.96    1.76   0
  -6   8   4    3.74    2.55   0
  -6   8  -4    3.12    2.68   0
   7   8  -4   18.95    2.77   0
   7  -8   4   19.55    2.98   0
   7   8  -4   16.25    2.78   0
   7  -8  -4   17.91    3.18   0
  -7   8   4   18.03    3.10   0
  -7   8  -4   15.96    2.86   0
   7   8   4   19.08    2.71   0
  -7  -8  -4   12.53    1.96   0
   8  -8   4    7.89    2.20   0
   8   8  -4   10.09    2.19   0
  -8  -8  -4    9.26    2.92   0
   8   8  -4    8.24    2.22   0
   8  -8  -4   11.14    3.15   0
   8   8   4    9.81    2.92   0
  -8   8  -4   12.15    2.99   0
  -1  -9  -4  111.79    3.44   0
   1  -9   4  121.99    3.43   0
  -1  -9   4  112.56    3.47   0
  -1   9   4  125.95    6.16   0
   1   9   4  105.17    3.32   0
   1   9  -4  120.39    2.90   0
  -1   9  -4  123.98    2.77   0
  -1   9   4  109.81    5.85   0
  -2   9  -4    2.88    2.47   0
   2   9   4    1.24    1.70   0
   2   9  -4    0.61    1.96   0
  -2  -9   4    2.08    1.60   0
  -2  -9  -4    2.33    2.42   0
   2  -9   4    2.13    1.86   0
  -3  -9  -4   38.46    2.58   0
  -3   9  -4   37.02    2.61   0
   3   9  -4   33.42    2.07   0
   3   9   4   33.69    1.90   0
  -3  -9   4   34.88    2.58   0
   3  -9   4   36.14    2.14   0
   4   9   4   -1.08    1.63   0
  -4   9  -4    1.13    1.78   0
   4   9  -4    0.73    2.55   0
   4   9  -4   -0.08    2.50   0
  -4  -9  -4    3.00    2.37   0
  -4   9   4    1.42    2.98   0
   4  -9  -4    0.55    3.38   0
   4  -9   4   -0.97    2.71   0
   5  -9   4    3.32    1.94   0
   5  -9  -4    2.95    2.85   0
  -5   9  -4    1.05    2.52   0
   5   9  -4    2.88    2.66   0
  -5  -9  -4    3.00    2.34   0
   5   9  -4    2.33    1.70   0
  -5   9   4    0.94    3.17   0
   5   9   4    1.83    1.70   0
   6  -9   4   16.27    2.05   0
   6   9  -4   14.45    2.03   0
   6  -9  -4   13.42    2.87   0
   6   9  -4   13.38    2.75   0
  -6   9   4   16.68    2.65   0
  -6  -9  -4   10.94    1.82   0
   6   9   4   14.60    2.55   0
  -6   9  -4   16.47    2.75   0
   7   9  -4    3.52    2.04   0
   7  -9   4    2.23    2.00   0
  -7  -9  -4    3.88    1.85   0
   7  -9  -4    2.34    2.84   0
  -7   9  -4    2.61    2.77   0
   7   9  -4    0.73    2.93   0
  -7   9   4    2.27    2.90   0
   7   9   4    6.31    2.68   0
   8  -9   4    0.41    2.12   0
   8  -9  -4    0.77    3.06   0
   8   9  -4    1.29    2.05   0
  -8   9  -4    3.61    2.94   0
   8   9  -4    1.77    2.92   0
   8   9   4   -0.25    2.01   0
  -8  -9  -4   -2.24    2.08   0
   0  10   4    9.77    2.52   0
   0  10   4   10.51    2.42   0
   0 -10   4   10.95    2.72   0
   0  10  -4   11.33    2.81   0
  -1 -10  -4    3.13    1.70   0
  -1  10   4    2.36    3.25   0
   1 -10   4    2.84    1.96   0
   1  10  -4    3.00    1.94   0
   1  10   4    3.71    1.73   0
  -1 -10   4    4.41    2.53   0
  -1  10  -4    2.35    2.67   0
  -1  10   4    3.55    3.67   0
  -2  10  -4   25.20    2.59   0
  -2 -10   4   24.33    1.81   0
   2  10   4   25.31    2.56   0
   2  10  -4   25.68    2.74   0
   2 -10   4   28.22    2.02   0
  -2 -10  -4   23.25    1.97   0
   3  10   4   22.09    2.49   0
  -3  10  -4   24.33    2.56   0
   3  10  -4   22.07    2.02   0
  -3 -10   4   23.20    1.87   0
   3 -10   4   27.81    2.06   0
  -3 -10  -4   20.17    1.89   0
   4  10  -4    1.73    2.45   0
   4  10   4    0.79    2.27   0
  -4  10  -4    1.51    2.60   0
   4  10  -4    2.07    1.87   0
  -4  10   4    0.94    2.98   0
   4 -10  -4    0.82    3.53   0
  -4 -10  -4   -0.72    2.49   0
   4 -10   4    3.52    2.87   0
   5  10  -4   11.94    2.63   0
   5  10   4   12.52    1.75   0
  -5  10  -4   14.96    2.60   0
   5  10  -4   12.40    2.65   0
  -5  10   4   11.05    3.19   0
  -5 -10  -4   11.68    1.74   0
   5 -10   4   12.34    2.09   0
   5 -10  -4   13.58    3.58   0
   6 -10   4    2.88    2.85   0
   6 -10  -4    1.43    2.81   0
  -6 -10  -4    1.19    1.76   0
   6  10  -4    1.60    1.87   0
   6  10  -4    1.55    2.51   0
  -6  10  -4    0.92    1.83   0
   6  10   4    0.92    1.71   0
  -6  10   4    0.07    2.52   0
   7 -10   4   -2.53    3.02   0
  -7 -10  -4   -0.40    1.87   0
  -7  10  -4    0.24    1.84   0
   7 -10  -4   -0.37    3.04   0
   7  10  -4   -2.82    2.73   0
  -7  10   4    1.37    3.45   0
   7  10  -4   -0.20    1.92   0
   7  10   4    0.50    1.84   0
   8 -10   4    1.19    2.21   0
   8 -10  -4    1.88    3.15   0
  -8 -10  -4    1.13    1.94   0
   8  10  -4   -0.61    2.09   0
  -8  10  -4   -0.23    2.06   0
  -8  10   4    0.53    3.06   0
   8  10  -4    5.20    2.91   0
   8  10   4   -1.23    2.01   0
  -1 -11  -4  245.18    4.30   0
  -1 -11   4  245.11    3.65   0
   1 -11   4  246.95    3.81   0
  -1  11   4  256.30    6.42   0
   1  11  -4  242.36    3.26   0
  -1  11   4  216.36    6.08   0
  -1  11  -4  246.50    3.30   0
   1  11   4  218.05    3.73   0
  -2  11  -4   22.02    1.93   0
  -2 -11   4   22.83    1.87   0
   2  11   4   21.28    2.49   0
   2  11  -4   20.69    1.93   0
   2 -11   4   23.21    2.77   0
  -2 -11  -4   20.63    2.55   0
  -3  11   4    9.20    5.39   0
  -3 -11  -4    8.21    1.82   0
   3  11  -4   11.17    1.74   0
  -3  11  -4   10.01    1.74   0
   3  11   4    9.34    2.48   0
  -3 -11   4    6.51    2.28   0
   3 -11   4    9.61    2.13   0
   4  11   4    4.38    2.38   0
  -4 -11  -4    5.57    1.80   0
   4  11  -4    3.78    1.84   0
   4 -11  -4    5.37    3.69   0
   4  11  -4    5.72    2.57   0
  -4  11   4    5.56    3.20   0
   4 -11   4    4.82    2.93   0
  -4  11  -4    5.12    2.58   0
   5  11   4    3.48    2.42   0
  -5  11   4    0.90    2.50   0
   5  11  -4   -1.06    1.82   0
  -5 -11  -4    1.79    2.43   0
   5  11  -4    0.07    2.57   0
  -5  11  -4    2.15    1.80   0
   5 -11  -4    1.58    3.57   0
   5 -11   4    4.22    2.80   0
  -6  11   4    2.34    2.52   0
   6  11  -4    2.28    2.67   0
   6  11  -4    3.96    2.56   0
  -6 -11  -4    3.97    2.54   0
  -6  11  -4    3.53    2.63   0
   6  11   4    1.93    2.43   0
   6 -11   4    4.73    1.99   0
   6 -11  -4    3.24    2.85   0
   7 -11   4    1.73    2.87   0
   7 -11  -4    1.99    2.91   0
  -7  11  -4    0.33    2.74   0
  -7  11   4    2.47    2.83   0
   7  11  -4    2.21    2.73   0
  -7 -11  -4    2.34    1.84   0
   7  11  -4    1.80    2.86   0
   7  11   4    1.00    2.60   0
   8 -11   4   -1.67    2.21   0
   8 -11  -4   -0.15    3.20   0
  -8 -11  -4    1.48    2.88   0
   8  11  -4   -0.30    3.02   0
  -8  11  -4   -0.23    2.10   0
   8  11  -4    0.29    2.14   0
  -8  11   4   -0.08    2.99   0
   8  11   4    0.93    2.03   0
   0 -12   4    1.75    1.82   0
   0  12   4    1.33    2.34   0
   0  12  -4    2.14    1.93   0
   0  12   4    0.92    2.18   0
  -1  12   4    0.17    2.57   0
   1  12   4   -1.41    2.34   0
  -1 -12   4   -0.36    2.42   0
  -1  12   4    0.75    3.66   0
   1 -12   4    1.02    1.79   0
   1  12  -4   -3.58    1.85   0
   1  12   4    1.66    2.30   0
  -1  12  -4   -0.58    1.88   0
  -2  12  -4   12.35    2.58   0
  -2 -12   4    9.19    2.39   0
  -2 -12  -4   13.99    2.44   0
  -2  12   4   10.53    4.37   0
   2  12   4   12.05    2.40   0
   2  12  -4   13.47    2.63   0
   2 -12   4   13.04    2.70   0
  -2  12   4   10.28    4.09   0
  -3 -12  -4   -0.17    2.54   0
   3  12   4   -0.16    1.72   0
   3 -12  -4    0.67    4.16   0
   3  12  -4   -1.20    1.80   0
   3 -12   4   -3.44    2.74   0
  -3  12   4    0.72    4.06   0
  -3  12  -4    2.50    1.76   0
  -3 -12   4    1.16    2.34   0
  -4  12   4   13.11    3.36   0
   4  12  -4   13.54    1.86   0
   4  12   4   14.50    1.72   0
   4 -12  -4   15.08    3.75   0
  -4 -12  -4   17.70    1.78   0
   4  12  -4   14.88    1.72   0
   4 -12   4   15.31    2.06   0
  -4  12  -4   15.03    1.89   0
   5  12  -4    3.48    1.76   0
  -5 -12  -4    1.74    1.69   0
   5  12  -4    0.95    1.87   0
   5  12   4    0.58    1.78   0
  -5  12   4    3.04    2.51   0
  -5  12  -4    3.16    2.62   0
   5 -12  -4    3.58    3.67   0
   5 -12   4    2.96    2.02   0
   6  12   4   -0.38    2.42   0
  -6  12   4    0.88    2.66   0
   6  12  -4    3.23    2.57   0
  -6  12  -4    2.06    2.69   0
   6  12  -4   -1.43    2.68   0
   6 -12  -4    0.11    2.86   0
  -6 -12  -4    2.12    2.48   0
   6 -12   4    1.50    2.86   0
  -7  12  -4    1.65    2.82   0
  -7 -12  -4    3.33    2.71   0
   7  12  -4    2.02    2.06   0
   7  12  -4   -1.21    2.73   0
   7  12   4    0.78    2.61   0
  -7  12   4    4.05    2.89   0
   7 -12  -4    0.87    3.05   0
   7 -12   4   -0.23    2.00   0
   8  12  -4    3.20    3.03   0
  -8  12  -4   -0.88    2.94   0
  -8  12   4    0.09    3.11   0
   8  12  -4    2.38    2.08   0
   8  12   4    1.36    2.90   0
  -8 -12  -4   -3.16    2.95   0
   8 -12  -4    1.48    3.21   0
   8 -12   4    0.96    3.10   0
   1  13   4  322.53    4.43   0
  -1 -13   4  321.10    3.85   0
  -1  13   4  304.86    6.24   0
   1 -13   4  326.31    3.58   0
   1  13  -4  330.91    3.70   0
   1  13   4  295.57    4.36   0
  -1  13  -4  332.02    3.62   0
  -1  13   4  330.58    5.99   0
  -2  13  -4    7.31    1.91   0
  -2  13   4    8.57    3.85   0
   2  13  -4   10.13    1.85   0
  -2  13   4    7.68    3.61   0
   2  13   4    6.52    2.43   0
   2 -13   4    7.10    2.05   0
  -2 -13   4    8.68    1.67   0
  -3 -13   4   18.29    1.87   0
   3 -13  -4   19.69    4.33   0
  -3  13   4   18.44    3.93   0
  -3 -13  -4   20.30    2.55   0
   3  13   4   17.27    1.94   0
   3  13  -4   21.96    2.73   0
  -3  13  -4   21.13    1.94   0
   3 -13   4   18.41    2.94   0
   4  13   4    1.68    2.44   0
  -4 -13  -4    0.54    2.41   0
   4  13  -4    2.54    1.78   0
  -4  13  -4    0.17    2.51   0
   4 -13  -4   -0.68    4.12   0
   4  13  -4    0.52    2.37   0
   4 -13   4    0.24    2.91   0
  -4  13   4    0.88    3.59   0
  -5 -13  -4   14.68    1.81   0
   5  13   4   14.99    1.87   0
   5  13  -4   19.18    1.93   0
   5  13  -4   14.92    2.76   0
  -5  13  -4   16.53    1.91   0
   5 -13  -4   16.78    3.71   0
  -5  13   4   14.27    3.30   0
   5 -13   4   19.51    2.97   0
   6  13   4   15.47    1.97   0
   6  13  -4   18.67    2.71   0
   6  13  -4   14.20    2.77   0
  -6 -13  -4   19.40    2.72   0
  -6  13  -4   16.39    2.09   0
   6 -13  -4   17.46    3.16   0
   6 -13   4   17.61    2.21   0
  -6  13   4   17.30    2.95   0
   7  13  -4    5.70    2.04   0
  -7  13   4    6.97    3.58   0
   7 -13  -4    7.46    3.14   0
  -7 -13  -4    4.93    2.69   0
   7 -13   4    5.54    3.01   0
   7  13   4    4.76    2.79   0
  -7  13  -4    4.61    2.08   0
   7  13  -4    5.53    2.90   0
   8  13  -4   -1.45    3.11   0
  -8 -13  -4    2.38    2.14   0
   8  13  -4    1.50    2.12   0
  -8  13  -4    1.04    3.09   0
   8  13   4   -0.02    2.94   0
   8 -13  -4    2.01    3.29   0
  -8  13   4    0.45    3.17   0
   8 -13   4    3.81    3.23   0
   0  14   4    0.93    2.48   0
   0  14   4    1.07    2.43   0
   0 -14   4    1.37    1.87   0
   0  14  -4    5.71    2.71   0
  -1  14  -4    2.45    2.66   0
  -1  14   4    0.39    3.51   0
   1  14   4    2.03    1.75   0
  -1 -14   4    3.97    2.45   0
   1 -14   4    0.92    1.92   0
   1  14  -4    5.55    2.66   0
  -1  14   4    2.61    3.00   0
   1  14   4    1.54    2.36   0
  -2  14  -4   23.96    2.15   0
  -2  14   4   22.43    3.68   0
   2 -14   4   22.75    2.84   0
  -2 -14   4   23.46    1.77   0
   2  14   4   21.34    2.45   0
   2  14  -4   25.47    2.66   0
   2  14   4   19.32    1.82   0
  -2  14   4   22.78    3.31   0
   3 -14  -4    0.99    3.62   0
  -3 -14   4    2.21    1.57   0
   3  14  -4    5.53    2.57   0
   3  14   4   -0.85    2.44   0
   3 -14   4    1.41    1.88   0
  -3  14  -4    0.92    2.67   0
  -3  14   4    1.28    3.59   0
  -4 -14  -4   30.97    2.59   0
   4  14   4   26.60    1.86   0
  -4  14  -4   26.47    2.02   0
  -4  14   4   27.36    3.66   0
   4  14  -4   30.17    1.88   0
   4 -14  -4   25.87    3.85   0
   4 -14   4   26.72    3.17   0
   4  14  -4   30.75    2.66   0
   5  14   4   26.40    2.65   0
  -5  14   4   25.78    3.48   0
   5  14  -4   24.90    2.82   0
  -5 -14  -4   22.65    2.59   0
   5  14  -4   26.79    2.71   0
  -5  14  -4   22.90    2.03   0
   5 -14  -4   27.81    3.75   0
   5 -14   4   21.09    2.25   0
   6  14   4    2.23    1.85   0
   6  14  -4    0.47    1.86   0
  -6  14  -4    0.95    2.73   0
   6  14  -4    2.52    1.91   0
  -6 -14  -4    3.65    2.68   0
   6 -14  -4    1.99    3.05   0
  -6  14   4    2.13    3.44   0
   6 -14   4   -1.44    2.83   0
   7  14  -4    5.50    2.89   0
  -7 -14  -4    8.64    2.78   0
   7 -14  -4    6.80    3.15   0
   7 -14   4   11.84    3.02   0
  -7  14  -4    8.32    2.05   0
  -7  14   4    4.52    3.03   0
   7  14   4    2.38    2.72   0
   7  14  -4    8.11    2.06   0
  -8  14  -4    3.39    3.13   0
   8  14  -4   -0.55    3.21   0
   8  14  -4   -0.87    2.28   0
  -8  14   4   -0.39    3.19   0
  -8 -14  -4    3.93    2.95   0
   8 -14  -4    0.43    4.08   0
   8  14   4    7.15    2.95   0
   8 -14   4   -1.23    3.23   0
   1  15   4    2.78    2.39   0
  -1 -15   4    2.69    2.41   0
   1 -15   4    2.51    1.87   0
  -1  15   4    1.78    2.87   0
   1  15  -4    3.02    2.70   0
  -1  15  -4    0.20    2.65   0
  -1  15   4    3.26    2.45   0
   1  15   4    2.71    1.75   0
  -2 -15   4   16.93    2.39   0
   2  15   4   17.91    2.39   0
  -2  15   4   14.84    3.24   0
   2  15  -4   18.57    2.64   0
   2 -15   4   17.89    2.87   0
   2  15   4   18.63    2.32   0
  -2  15   4   14.73    2.95   0
  -2  15  -4   17.80    2.10   0
   3  15   4   37.14    2.64   0
  -3  15  -4   38.05    2.77   0
   3 -15  -4   36.67    3.84   0
  -3  15   4   36.67    3.82   0
   3  15   4   34.21    2.07   0
  -3 -15   4   37.50    1.97   0
   3 -15   4   37.33    2.98   0
   3  15  -4   38.53    2.70   0
   4  15   4    0.46    1.82   0
  -4  15  -4    0.98    1.91   0
   4 -15  -4    0.82    3.28   0
   4  15  -4    3.81    2.60   0
   4  15  -4    1.27    1.76   0
   4 -15   4    4.06    2.14   0
  -4  15   4    0.61    3.10   0
  -5  15   4    5.49    3.33   0
  -5 -15  -4    4.32    1.83   0
   5  15  -4    7.13    2.68   0
   5  15   4    2.40    2.58   0
   5  15  -4    3.84    1.83   0
  -5  15  -4    4.76    2.67   0
   5 -15  -4    6.07    3.61   0
   5 -15   4    5.98    2.92   0
   6  15  -4    6.14    2.09   0
  -6 -15  -4   10.07    2.72   0
   6  15  -4   11.27    2.76   0
   6  15   4    7.38    2.00   0
  -6  15   4    8.44    3.52   0
   6 -15  -4    9.44    3.68   0
  -6  15  -4    8.00    2.86   0
   6 -15   4   11.02    2.83   0
   7  15   4    0.21    2.80   0
   7  15  -4    1.10    2.00   0
   7  15  -4    3.20    2.81   0
  -7  15   4   -0.28    3.03   0
   7 -15  -4    0.57    3.83   0
   7 -15   4    2.64    2.18   0
  -7  15  -4    3.62    2.86   0
   0  16   4  128.91    3.55   0
   0  16   4  142.16    3.68   0
   0 -16   4  138.82    2.59   0
   0  16  -4  149.06    2.71   0
   1  16   4   12.18    2.40   0
  -1  16   4   11.11    3.02   0
  -1  16  -4    9.81    2.01   0
  -1 -16   4   10.61    2.48   0
   1  16   4   10.87    2.56   0
   1 -16   4   11.87    1.90   0
  -1  16   4   11.78    2.91   0
   1  16  -4    7.95    2.00   0
  -2  16   4    3.51    3.13   0
   2  16   4    4.59    2.33   0
  -2 -16   4    2.95    1.65   0
   2  16  -4    3.48    1.84   0
   2 -16   4    4.75    2.05   0
   2  16   4    1.29    1.62   0
  -2  16   4    2.94    3.59   0
  -2  16  -4    4.04    2.57   0
  -3  16  -4   24.16    2.71   0
   3 -16  -4   16.26    3.39   0
   3  16  -4   16.10    2.61   0
  -3  16   4   16.03    3.41   0
   3  16   4   16.89    1.94   0
   3 -16   4   15.12    2.09   0
  -3 -16   4   20.32    1.75   0
   3  16   4   14.68    1.93   0
   4  16   4   12.16    2.60   0
  -4  16  -4   15.42    2.82   0
  -4  16   4   13.69    3.34   0
   4 -16  -4   13.69    3.94   0
   4  16   4   13.97    2.58   0
   4  16  -4   14.67    2.67   0
   4 -16   4   13.16    3.04   0
  -5  16  -4   39.54    2.82   0
   5  16   4   39.16    2.81   0
   5 -16  -4   39.48    4.08   0
   5  16  -4   35.60    2.74   0
   5  16  -4   38.88    2.82   0
   5 -16   4   36.14    2.24   0
  -5  16   4   36.47    3.90   0
   6  16   4    2.72    1.82   0
  -6  16   4    1.81    3.43   0
  -6  16  -4    4.76    2.78   0
   6  16  -4    0.41    2.03   0
   6 -16  -4    1.92    2.99   0
   6  16  -4    3.20    2.79   0
   6 -16   4    2.24    2.15   0
   7  16   4   20.34    2.99   0
   7  16  -4   20.20    3.15   0
  -7  16   4   18.92    3.24   0
   7  16  -4   21.65    3.06   0
  -7  16  -4   16.43    3.03   0
   7 -16  -4   19.45    4.03   0
   7 -16   4   16.62    2.35   0
   1  17   4   12.54    2.40   0
  -1 -17   4   12.42    2.42   0
   1  17   4   15.33    2.49   0
  -1  17   4   10.96    2.49   0
   1 -17   4   10.92    2.00   0
  -1  17   4   12.73    2.89   0
   1  17  -4   14.21    2.71   0
  -1  17  -4   11.19    2.14   0
   2  17   4    1.00    2.35   0
  -2  17   4    0.71    3.15   0
   2  17  -4    2.61    1.83   0
   2 -17   4    3.40    1.94   0
  -2 -17   4    0.46    2.38   0
   2  17   4    1.88    2.35   0
  -2  17   4    0.69    3.62   0
  -2  17  -4    0.55    2.59   0
   3  17   4    2.53    2.57   0
  -3 -17   4    2.86    2.34   0
   3 -17  -4    1.21    3.05   0
  -3  17   4    1.67    3.17   0
   3  17  -4    1.90    2.66   0
   3  17   4    1.16    1.74   0
   3 -17   4    0.29    1.93   0
  -3  17  -4    3.47    2.62   0
  -4  17   4    6.37    3.34   0
  -4  17  -4    9.77    2.77   0
   4 -17  -4    7.74    3.39   0
   4  17   4   11.22    2.64   0
   4  17  -4    6.20    2.72   0
   4 -17   4   10.18    2.94   0
   4  17   4    6.73    1.90   0
   5  17   4   21.10    2.76   0
   5  17   4   23.50    2.77   0
   5  17  -4   22.76    2.08   0
   5 -17  -4   21.82    3.85   0
   5  17  -4   23.26    2.09   0
  -5  17  -4   21.13    2.85   0
  -5  17   4   22.59    3.55   0
   5 -17   4   27.47    3.01   0
   6  17   4    9.64    1.95   0
   6 -17  -4   11.17    3.92   0
   6  17  -4    6.05    2.90   0
   6  17   4    8.45    1.94   0
   6  17  -4    9.10    2.05   0
  -6  17  -4   12.29    2.83   0
   6 -17   4   11.47    3.08   0
  -6  17   4    8.88    3.61   0
   7  17   4    3.05    2.88   0
   7  17  -4   -0.42    3.03   0
   7  17  -4   -0.06    2.14   0
   7  17   4    2.77    2.15   0
   7 -17  -4    1.54    3.87   0
   7 -17   4   -0.69    3.19   0
  -7  17  -4    0.62    3.07   0
  -7  17   4    1.02    3.75   0
   0  18   4    3.51    2.57   0
   0  18   4    2.92    1.78   0
   0  18  -4    3.78    2.76   0
   0 -18   4    3.21    1.77   0
   1  18   4   15.37    2.52   0
   1  18   4   14.40    2.56   0
  -1 -18   4   18.03    2.41   0
   1 -18   4   17.42    2.71   0
  -1  18   4   13.93    2.50   0
  -1  18   4   13.51    3.55   0
   1  18  -4   13.05    1.91   0
  -1  18  -4   18.42    2.79   0
  -2 -18   4    1.49    1.66   0
   2  18   4   -1.56    2.37   0
  -2  18   4    2.19    3.12   0
   2  18  -4   -1.02    2.58   0
   2 -18   4    1.83    1.89   0
  -2  18   4    0.87    3.61   0
   2  18   4   -0.81    2.37   0
  -2  18  -4    1.29    1.99   0
   3  18   4   14.66    2.55   0
  -3  18  -4   17.40    2.85   0
  -3  18   4   15.72    3.39   0
   3 -18  -4   12.93    3.39   0
   3  18  -4   17.27    2.77   0
   3 -18   4   16.78    2.99   0
   3  18   4   14.29    1.81   0
  -3 -18   4   15.55    2.55   0
   4  18   4    2.33    2.62   0
   4 -18  -4    0.14    3.49   0
  -4  18  -4   -0.43    2.08   0
   4 -18   4    1.76    1.98   0
   4  18   4    0.94    1.80   0
  -4  18   4    1.29    3.14   0
   4  18  -4    3.65    2.60   0
   5  18   4    9.41    2.72   0
   5  18   4    5.76    2.76   0
   5  18  -4    4.22    1.86   0
   5 -18  -4    4.81    3.54   0
  -5  18  -4    7.25    2.69   0
  -5  18   4    4.44    3.40   0
   5  18  -4    6.29    1.92   0
   5 -18   4    3.69    2.10   0
   6  18   4    2.46    2.00   0
  -6  18   4    1.84    3.55   0
   6  18   4    1.42    2.80   0
   6  18  -4   -1.74    2.93   0
  -6  18  -4    1.45    2.91   0
   6 -18  -4    0.37    3.73   0
   6  18  -4    1.51    2.00   0
   6 -18   4    2.32    3.00   0
   7  18   4   10.47    2.12   0
   7  18   4   16.08    2.19   0
  -7  18   4   10.46    4.02   0
   7 -18  -4   18.47    4.19   0
   7  18  -4   17.77    2.23   0
   7 -18   4   15.68    3.33   0
   7  18  -4   13.30    3.12   0
  -7  18  -4   14.32    2.33   0
   1  19   4    2.28    2.44   0
   1  19   4    4.96    1.85   0
   1 -19   4    2.08    2.61   0
  -1  19   4    2.00    2.49   0
  -1  19   4    3.43    2.98   0
   1  19  -4    3.18    2.67   0
  -1  19  -4    1.62    2.79   0
  -1 -19   4    3.41    2.38   0
   2  19   4    0.87    1.70   0
   2 -19   4    2.06    1.89   0
   2  19  -4    0.50    2.73   0
  -2  19   4    1.66    2.58   0
  -2 -19   4    2.19    1.69   0
  -2  19   4    1.59    3.50   0
   2  19   4    1.91    1.67   0
  -2  19  -4    2.04    2.70   0
  -3  19   4    0.65    3.22   0
   3  19  -4    1.23    2.62   0
  -3  19  -4    2.05    1.90   0
   3 -19   4    2.86    2.81   0
   3  19   4   -1.28    1.66   0
   3 -19  -4   -0.54    3.15   0
  -3 -19   4    0.83    1.73   0
   3  19   4   -0.53    2.33   0
   4  19   4    5.99    2.55   0
  -4  19  -4    4.72    2.08   0
   4  19  -4    4.01    2.73   0
   4  19   4    3.47    1.92   0
   4 -19  -4    4.04    3.43   0
   4 -19   4    6.50    2.96   0
  -4  19   4    4.32    3.43   0
  -5  19  -4   27.05    2.97   0
   5  19   4   28.84    2.88   0
   5  19  -4   24.30    2.12   0
   5 -19  -4   25.03    3.88   0
  -5  19   4   26.54    3.71   0
   5 -19   4   24.95    2.39   0
   5  19  -4   24.36    2.77   0
   5  19   4   23.73    2.17   0
  -6  19   4    3.37    3.73   0
   6  19   4    2.62    2.06   0
   6  19   4    3.81    2.91   0
   6  19  -4    6.38    2.90   0
   6 -19  -4    2.59    3.16   0
  -6  19  -4    4.45    3.00   0
   6 -19   4    4.71    2.05   0
   6  19  -4   -0.07    2.83   0
   7  19   4    2.62    2.24   0
   7  19   4    7.16    2.93   0
   7  19  -4    1.65    2.25   0
   7 -19  -4    1.14    3.30   0
   7  19  -4    4.88    2.12   0
  -7  19   4    1.21    3.97   0
   7 -19   4    2.41    2.26   0
  -7  19  -4    1.92    2.14   0
   0  20   4   64.84    3.34   0
   0  20  -4   69.84    2.34   0
   0  20   4   54.84    2.99   0
   0 -20   4   65.51    2.80   0
   1  20   4    1.06    2.63   0
   1  20   4    2.46    2.40   0
   1 -20   4   -2.69    1.82   0
  -1  20  -4    2.53    2.79   0
  -1 -20   4    1.89    2.50   0
   1  20  -4    2.02    1.93   0
  -1  20   4    1.78    3.02   0
  -1  20   4    1.43    2.46   0
   2  20   4    2.08    2.63   0
  -2 -20   4    1.56    2.43   0
   2 -20   4    1.85    2.01   0
   2  20  -4    3.32    1.92   0
  -2  20   4    2.16    2.99   0
  -2  20   4    2.18    3.17   0
  -2  20  -4    4.24    2.85   0
   2  20   4    2.91    2.47   0
  -3  20  -4   27.09    2.86   0
  -3 -20   4   27.06    1.91   0
  -3  20   4   26.31    3.19   0
   3 -20  -4   23.07    3.06   0
   3  20  -4   21.50    2.83   0
   3 -20   4   28.82    3.02   0
   3  20   4   26.23    2.68   0
   3  20   4   26.73    2.78   0
   4 -20   4    7.80    2.85   0
   4 -20  -4    3.67    2.75   0
   4  20  -4    6.72    2.69   0
   4  20   4    9.70    2.66   0
   4  20   4    6.50    2.65   0
  -4  20   4    2.96    3.45   0
  -4  20  -4    3.42    2.82   0
   5  20   4    6.58    2.83   0
  -5  20   4    8.18    3.62   0
  -5  20  -4   10.17    1.99   0
   5 -20  -4    8.72    3.64   0
   5  20   4    6.48    1.99   0
   5  20  -4    6.42    2.18   0
   5 -20   4   14.01    3.07   0
   5  20  -4    8.76    2.65   0
   6  20   4    5.08    2.92   0
   6  20   4    4.02    2.05   0
   6  20  -4    2.19    2.89   0
   6 -20  -4    4.67    3.75   0
  -6  20  -4    3.64    2.17   0
   6 -20   4    2.07    3.18   0
   6  20  -4    4.50    2.08   0
  -6  20   4    3.65    3.67   0
   1  21   4    1.23    1.71   0
   1 -21   4    4.51    2.69   0
   1  21  -4    5.86    2.76   0
  -1  21   4    4.50    2.85   0
  -1  21   4    3.65    2.54   0
  -1 -21   4    1.55    2.47   0
  -1  21  -4    4.35    2.72   0
   1  21   4    4.12    2.65   0
   2  21   4   20.91    2.79   0
  -2 -21   4   20.36    1.83   0
  -2  21   4   24.01    3.36   0
   2 -21   4   22.54    2.13   0
   2  21  -4   27.24    2.01   0
  -2  21   4   25.27    3.02   0
  -2  21  -4   24.34    2.28   0
   2  21   4   25.29    1.97   0
   3 -21  -4    3.95    2.81   0
  -3  21  -4    4.26    1.93   0
   3  21   4    1.27    2.63   0
  -3  21   4    2.90    2.78   0
  -3 -21   4    3.02    2.39   0
   3  21  -4    5.23    2.54   0
   3 -21   4    3.55    2.01   0
   3  21   4    5.43    2.63   0
   4 -21  -4   -0.07    3.45   0
  -4  21  -4    3.02    2.70   0
   4  21  -4    3.17    2.65   0
   4  21   4    0.95    1.86   0
   4 -21   4    1.25    2.78   0
   4  21   4   -0.29    2.56   0
  -4  21   4    1.30    3.35   0
  -5  21   4    5.51    3.65   0
   5  21  -4    8.40    2.77   0
  -5  21  -4    7.21    2.15   0
   5 -21   4    8.67    3.06   0
   5 -21  -4    4.95    3.60   0
   5  21   4    6.11    2.74   0
   5  21  -4    8.87    2.81   0
   5  21   4    7.40    2.04   0
   6 -21  -4    0.56    3.73   0
   6  21   4    1.07    2.96   0
  -6  21  -4    2.39    2.16   0
   6 -21   4    2.05    3.15   0
   6  21  -4   -0.68    2.16   0
   6  21  -4   -0.34    2.09   0
  -6  21   4    0.96    3.76   0
   6  21   4    2.43    2.90   0
   0 -22   4   18.43    1.86   0
   0  22   4   13.53    2.27   0
   0  22  -4   20.09    2.80   0
   0  22   4   15.52    2.71   0
   1 -22   4   -0.69    1.93   0
  -1 -22   4    1.47    2.57   0
   1  22   4    0.21    1.85   0
   1  22   4    2.19    2.46   0
   1  22  -4   -0.23    1.87   0
  -1  22   4    2.13    2.75   0
  -1  22   4   -0.48    3.12   0
  -1  22  -4   -1.63    2.86   0
   2  22   4    5.16    1.83   0
  -2  22   4    7.68    2.59   0
   2  22   4    7.60    2.69   0
  -2 -22   4    8.07    2.53   0
   2 -22   4    6.68    2.86   0
   2  22  -4    5.67    2.72   0
  -2  22   4    6.98    2.98   0
  -2  22  -4    7.83    2.04   0
  -3  22  -4   76.07    3.23   0
   3 -22  -4   71.90    3.59   0
  -3 -22   4   70.58    2.30   0
   3  22   4   74.96    3.06   0
  -3  22   4   72.86    4.18   0
   3  22  -4   69.87    2.38   0
   3 -22   4   74.11    2.49   0
   3  22   4   70.89    3.08   0
   4 -22  -4    0.01    3.34   0
   4  22   4    0.51    2.00   0
  -4  22  -4    1.28    2.94   0
   4 -22   4    2.26    2.15   0
   4  22   4   -0.50    1.85   0
   4  22  -4    2.30    1.85   0
  -4  22   4    0.81    3.38   0
   4  22  -4    2.21    1.93   0
  -5  22   4    1.34    3.69   0
   5  22   4    2.52    2.00   0
   5 -22  -4    1.86    3.67   0
   5  22  -4    6.79    2.81   0
   5  22   4    1.82    2.00   0
   5 -22   4    4.95    2.08   0
  -5  22  -4    1.59    2.96   0
   5  22  -4    1.79    2.74   0
   6 -22  -4    0.85    3.83   0
   6  22  -4   -1.25    2.09   0
  -6  22  -4    5.36    3.08   0
   6  22   4    1.10    3.09   0
   6 -22   4    0.08    3.13   0
  -6  22   4    0.11    3.85   0
   6  22  -4    1.93    1.99   0
   6  22   4    1.77    2.07   0
   1  23   4   52.00    2.33   0
   1  23   4   46.29    2.95   0
  -1 -23   4   53.43    2.78   0
  -1  23   4   47.22    3.10   0
   1  23  -4   50.86    2.91   0
  -1  23   4   55.96    3.36   0
   1 -23   4   51.25    3.01   0
  -1  23  -4   57.90    3.14   0
  -2  23   4   11.94    3.53   0
   2  23   4   14.23    2.61   0
  -2 -23   4   17.21    2.62   0
   2  23  -4   15.18    2.83   0
   2  23   4   14.57    2.75   0
   2 -23   4   18.02    2.89   0
  -2  23   4   14.79    3.08   0
  -2  23  -4   14.79    2.10   0
  -3 -23   4    0.75    2.59   0
  -3  23  -4   -3.58    2.83   0
  -3  23   4    1.89    3.51   0
   3  23   4    1.39    1.99   0
   3 -23   4    2.45    2.80   0
   3  23  -4    2.72    1.95   0
   3 -23  -4    0.80    2.72   0
   3  23   4    0.83    1.93   0
  -4  23  -4    6.41    2.97   0
   4  23   4    4.68    2.03   0
   4 -23   4    4.62    2.06   0
  -4  23   4    6.44    3.50   0
   4  23  -4    3.80    1.94   0
   4  23   4    6.29    2.80   0
   4  23  -4    6.16    1.97   0
   4 -23  -4    6.12    3.43   0
  -5  23  -4   15.35    2.32   0
   5 -23  -4   15.87    3.83   0
   5  23  -4   17.74    2.94   0
   5  23   4   16.10    2.99   0
   5  23   4   15.40    3.03   0
   5 -23   4   17.27    2.26   0
  -5  23   4   15.31    3.85   0
   5  23  -4   19.47    2.92   0
   6  23   4    1.37    3.13   0
   6 -23  -4    2.93    3.97   0
   6  23  -4    5.39    2.22   0
   6 -23   4    1.82    2.36   0
   6  23   4    2.41    3.11   0
  -6  23   4    2.61    3.99   0
  -6  23  -4    2.41    2.36   0
   6  23  -4    0.59    2.10   0
   0 -24   4   50.06    2.90   0
   0  24   4   52.38    3.15   0
   0  24  -4   50.08    2.18   0
   0  24   4   44.05    3.01   0
   1 -24   4    3.12    1.92   0
  -1 -24   4   -0.23    2.59   0
   1  24   4    2.15    2.66   0
   1  24   4    5.63    2.77   0
  -1  24   4    2.36    2.71   0
   1  24  -4    0.04    2.79   0
  -1  24   4    0.53    2.93   0
  -1  24  -4    1.55    2.11   0
   2  24   4   11.64    2.83   0
  -2  24   4   14.22    2.83   0
   2  24   4   10.61    2.84   0
   2 -24   4   13.43    2.02   0
  -2  24  -4   15.60    2.07   0
  -2 -24   4   15.02    1.87   0
   2  24  -4    8.17    1.99   0
  -2  24   4   16.17    3.12   0
  -3  24  -4   27.74    2.25   0
   3 -24  -4   25.54    3.15   0
   3 -24   4   37.61    3.19   0
  -3  24   4   29.05    3.17   0
  -3 -24   4   26.53    2.04   0
   3  24   4   27.05    2.17   0
   3  24   4   28.17    2.94   0
   3  24  -4   26.72    2.08   0
   4 -24  -4    4.75    2.94   0
   4  24  -4    3.94    1.96   0
  -4  24  -4    5.32    2.99   0
   4  24   4    6.27    2.79   0
   4 -24   4    7.94    2.19   0
  -4  24   4    6.06    3.01   0
   4  24  -4    9.77    2.71   0
   4  24   4    3.66    2.88   0
  -5  24   4    2.07    3.74   0
   5  24   4    3.16    2.92   0
  -5  24  -4    1.39    3.11   0
   5  24   4    5.84    2.02   0
   5 -24   4    1.38    2.16   0
   5  24  -4    3.05    2.93   0
   5  24  -4    4.41    2.89   0
   5 -24  -4    1.29    3.59   0
   1 -25   4    7.17    2.84   0
  -1 -25   4    6.55    2.65   0
  -1  25   4    7.09    2.79   0
   1  25   4    7.41    1.99   0
   1  25  -4    5.77    2.14   0
  -1  25   4    9.14    3.09   0
   1  25   4    6.49    1.91   0
  -1  25  -4   11.17    2.16   0
   2  25   4    4.22    2.75   0
  -2 -25   4    2.60    1.81   0
   2  25   4    0.50    2.83   0
   2 -25   4   -1.75    2.81   0
   2  25  -4   -0.35    1.96   0
  -2  25   4    3.03    2.80   0
  -2  25   4    2.28    3.08   0
  -2  25  -4    2.65    2.11   0
   3  25   4    1.52    2.00   0
  -3  25  -4   -0.42    2.06   0
  -3 -25   4    3.61    2.73   0
   3  25  -4    0.65    1.94   0
  -3  25   4    0.24    2.97   0
   3 -25   4   -0.78    2.88   0
   3  25   4    2.86    2.74   0
   4 -25  -4    4.03    3.69   0
  -4  25  -4    1.91    2.25   0
   4  25  -4    4.02    2.09   0
   4 -25   4    0.53    2.08   0
  -4  25   4    3.22    3.75   0
   4  25  -4    4.05    2.84   0
   4  25   4    4.83    2.93   0
   4  25   4    4.56    2.16   0
   5 -25  -4    3.36    3.87   0
   5  25   4    3.42    3.05   0
  -5  25  -4    2.67    2.29   0
   5  25   4    3.09    2.19   0
   5 -25   4    0.84    2.34   0
   5  25  -4    5.04    2.04   0
   5  25  -4    6.51    2.94   0
  -5  25   4    2.53    3.19   0
   0 -26   4    1.30    1.93   0
   0  26   4    3.32    2.91   0
   0  26  -4    0.10    2.08   0
   0  26   4    0.12    2.69   0
  -1 -26   4    0.22    2.75   0
   1 -26   4   -1.39    1.97   0
   1  26   4    0.60    2.07   0
  -1  26   4    1.91    2.85   0
   1  26  -4    2.30    2.97   0
  -1  26   4   -0.16    3.25   0
  -1  26  -4    3.66    3.06   0
   1  26   4   -0.35    2.00   0
   2  26   4    1.18    1.94   0
  -2 -26   4    2.08    2.72   0
   2  26   4    3.94    2.87   0
   2 -26   4    4.98    2.74   0
  -2  26   4    0.08    2.85   0
   2  26  -4    2.34    1.96   0
  -2  26   4    1.82    3.08   0
  -2  26  -4    2.12    2.05   0
  -3  26  -4   17.20    2.36   0
  -3  26   4   21.48    3.31   0
  -3 -26   4   16.92    2.05   0
   3  26   4   19.10    2.16   0
   3 -26   4   23.98    3.13   0
   3  26  -4   18.11    2.18   0
   3  26   4   15.67    2.22   0
   4  26   4    2.18    2.10   0
  -4  26  -4    3.65    2.14   0
   4 -26  -4    1.42    3.63   0
   4 -26   4    3.80    2.23   0
   4  26  -4    5.30    2.08   0
   4  26   4    2.58    2.15   0
  -4  26   4    0.89    3.85   0
   4  26  -4   -1.13    2.03   0
   5 -26  -4    0.17    3.80   0
   1  27  -4    4.84    2.86   0
  -1 -27   4    1.50    1.86   0
   1 -27   4    3.33    2.78   0
   1  27   4    3.55    2.78   0
   1  27   4    3.14    2.88   0
  -1  27   4    2.16    2.86   0
  -1  27   4    1.58    3.11   0
  -1  27  -4    2.76    3.07   0
  -2 -27   4    2.01    2.77   0
   2  27   4   -0.69    2.07   0
   2 -27   4    2.61    2.08   0
  -2  27   4   -0.05    2.84   0
   2  27   4    2.02    3.06   0
   2  27  -4    3.61    3.07   0
  -2  27   4    0.45    3.00   0
  -2  27  -4    2.20    2.21   0
  -3  27  -4    3.69    2.14   0
  -3 -27   4    1.38    2.78   0
  -3  27   4    2.03    4.03   0
   3  27   4   -0.18    2.07   0
   3 -27   4   -0.08    2.15   0
   3  27   4   -0.92    2.02   0
   3  27  -4   -0.49    2.10   0
   4  27  -4    2.10    2.09   0
  -4  27  -4    3.68    3.22   0
   4 -27  -4    2.67    3.22   0
   4  27   4    2.46    2.20   0
   4 -27   4    0.38    3.17   0
  -4  27   4    2.76    3.84   0
   4  27   4    1.40    2.97   0
   4  27  -4    0.58    2.89   0
   0 -28   4    0.96    2.84   0
   0  28   4    3.54    3.05   0
   0  28  -4    1.30    3.01   0
   0  28   4    3.26    2.92   0
  -1 -28   4    3.80    2.02   0
   1  28   4    3.36    3.00   0
   1 -28   4   -0.46    2.05   0
   1  28   4    0.16    2.92   0
   1  28  -4    1.03    2.17   0
  -1  28   4    1.13    2.91   0
  -1  28   4    0.38    3.16   0
  -1  28  -4    1.67    2.17   0
  -2  28   4    2.53    3.18   0
  -2 -28   4    1.68    1.96   0
   2 -28   4   -0.56    2.86   0
   2  28   4    1.36    3.02   0
   2  28  -4    3.98    3.03   0
   2  28   4    2.72    1.97   0
  -2  28   4    0.66    3.27   0
  -2  28  -4    4.56    3.04   0
  -3  28  -4    1.62    2.20   0
  -3 -28   4    0.28    1.96   0
  -3  28   4   -0.19    4.14   0
   3  28  -4    1.29    2.09   0
  -3  28   4    1.94    3.00   0
   3  28   4    2.02    2.15   0
   3 -28   4    1.98    2.09   0
   3  28   4   -0.25    2.10   0
   4 -28   4    0.32    3.15   0
  -1 -29   4   -1.04    2.14   0
   1  29   4    0.89    3.03   0
   1 -29   4    1.88    2.13   0
  -1  29   4   -0.26    2.21   0
   1  29   4    2.49    2.90   0
   1  29  -4    1.27    2.16   0
  -1  29   4   -1.74    3.41   0
  -1  29  -4   -2.58    3.00   0
   2  29   4    3.48    3.17   0
  -2 -29   4    0.70    2.09   0
   2 -29   4    0.52    2.12   0
   2  29  -4    0.38    3.17   0
   2  29   4    0.45    3.03   0
  -2  29   4    0.32    3.06   0
  -2  29   4    2.07    3.24   0
  -2  29  -4    2.19    3.09   0
  -3  29  -4   -0.60    2.34   0
  -3 -29   4    1.17    2.90   0
  -3  29   4    1.39    3.16   0
   3  29   4   -0.16    2.26   0
   3 -29   4    5.07    3.08   0
  -3  29   4   -1.25    3.99   0
   3  29   4   -0.28    2.32   0
   3  29  -4    2.27    2.25   0
   0 -30   4    1.80    3.02   0
   0  30   4    0.28    3.03   0
   0  30  -4    1.25    3.28   0
   0  30   4    2.62    3.23   0
  -1 -30   4    1.23    2.03   0
  -1  30   4    0.91    3.13   0
   1 -30   4    0.00    2.94   0
  -1  30   4    0.12    3.28   0
   1  30   4   -1.08    3.05   0
   1  30   4    0.88    2.15   0
   1  30  -4    0.63    3.30   0
  -1  30  -4   -0.15    2.19   0
   2  30   4   -0.05    3.05   0
  -2 -30   4    0.58    2.92   0
   2  30  -4   -1.67    3.16   0
   2 -30   4   -0.54    3.09   0
   2  30   4    0.86    2.41   0
  -2  30   4    1.03    3.18   0
  -2  30   4    0.49    3.34   0
  -2  30  -4   -0.26    2.37   0
  -1 -31   4    0.74    2.14   0
   1 -31   4    0.89    2.22   0
   1  -1   5 1205.79    7.73   0
   1  -1  -5 1286.76   10.12   0
  -1   1  -5 1200.79    7.77   0
  -1  -1   5 1230.74    8.99   0
  -1   1   5 1241.33    9.92   0
  -1  -1  -5 1192.99    7.83   0
   1   1  -5 1304.19    9.25   0
   1   1   5 1235.10    8.04   0
  -2   1   5    2.99    2.52   0
  -2  -1   5    3.67    2.41   0
   2   1   5    3.69    2.62   0
   2  -1   5    4.96    2.59   0
  -2   1  -5    1.89    1.64   0
   2   1  -5    2.95    2.74   0
   2  -1  -5    3.72    2.82   0
  -2  -1  -5    2.05    1.80   0
   3   1   5   51.44    2.71   0
   3  -1  -5   54.99    3.39   0
   3  -1  -5   54.29    3.13   0
   3  -1   5   52.60    2.14   0
   3   1  -5   54.46    3.06   0
  -3   1  -5   50.65    1.99   0
  -3  -1  -5   51.82    2.58   0
  -4  -1  -5   14.77    2.43   0
   4  -1  -5   18.51    2.73   0
   4  -1   5   16.00    2.60   0
   4   1  -5   17.37    2.64   0
   4   1   5   18.64    2.53   0
   4   1  -5   15.89    2.57   0
   4  -1  -5   15.79    2.62   0
  -4   1  -5   17.14    1.75   0
   5  -1  -5    4.37    2.57   0
   5   1  -5    4.78    2.64   0
  -5  -1  -5    5.87    1.62   0
   5  -1   5    4.10    2.42   0
   5   1   5    3.58    2.39   0
   5  -1  -5    2.36    2.54   0
   5   1  -5    2.74    2.56   0
  -5   1  -5    6.21    2.37   0
   6   1  -5    8.72    2.69   0
   6  -1   5    9.78    1.85   0
  -6   1  -5    7.41    2.53   0
   6   1   5    8.68    1.83   0
   6   1  -5   11.10    2.73   0
  -6  -1  -5    8.74    2.49   0
   6  -1  -5   10.16    2.73   0
   6  -1  -5   11.83    2.69   0
   7   1  -5    6.06    2.03   0
   7  -1  -5    9.05    2.91   0
   7   1  -5    6.14    1.91   0
   7  -1   5    3.31    2.71   0
   7   1   5    7.65    2.68   0
  -7   1  -5   10.56    2.69   0
  -7  -1  -5    6.52    1.87   0
   7  -1  -5    6.09    1.99   0
   8  -1  -5    2.84    2.03   0
   8   1  -5    1.62    2.82   0
   8  -1   5    0.66    2.86   0
   8  -1  -5    1.88    2.90   0
  -8   1  -5    0.83    2.02   0
   8   1   5   -1.26    2.06   0
   8   1  -5    2.06    2.14   0
  -8  -1  -5   -0.16    1.98   0
   0   2  -5   61.69    3.33   0
   0  -2  -5   59.88    3.35   0
   0  -2   5   58.40    2.73   0
   0   2   5   58.82    3.46   0
   1  -2  -5    0.39    2.64   0
   1   2   5   -0.46    1.89   0
  -1  -2   5   -0.82    2.80   0
  -1   2   5   -0.03    2.85   0
  -1  -2  -5    0.52    2.55   0
   1   2  -5    1.28    2.91   0
  -1   2  -5    1.44    2.67   0
   1  -2   5    0.23    2.90   0
   2  -2   5   38.52    2.16   0
  -2   2   5   41.00    3.75   0
  -2  -2   5   41.90    2.89   0
  -2   2  -5   40.46    2.75   0
   2   2   5   41.81    2.30   0
   2   2  -5   41.83    3.14   0
   2  -2  -5   41.83    3.67   0
  -2  -2  -5   39.46    2.16   0
   3  -2  -5   31.34    3.86   0
  -3  -2  -5   31.78    1.87   0
   3  -2   5   28.25    1.94   0
   3   2  -5   32.47    2.84   0
  -3   2  -5   26.77    1.91   0
   3  -2  -5   29.20    2.99   0
   3   2   5   26.47    2.56   0
   4   2  -5    4.25    2.34   0
   4  -2   5    4.20    2.56   0
  -4  -2  -5    3.70    1.75   0
   4   2   5    3.03    1.64   0
   4  -2  -5    4.19    2.55   0
   4  -2  -5    2.82    2.38   0
   4   2  -5    1.56    2.49   0
  -4   2  -5    5.02    1.66   0
   5  -2  -5   36.06    2.82   0
   5  -2   5   34.95    2.63   0
   5   2  -5   37.77    2.88   0
  -5  -2  -5   33.72    2.53   0
   5   2   5   38.83    2.61   0
  -5   2  -5   38.23    2.56   0
   5  -2  -5   35.47    2.83   0
   5   2  -5   35.40    2.81   0
   6  -2  -5   13.25    2.78   0
   6  -2  -5   14.16    2.78   0
   6   2  -5   11.25    2.84   0
  -6   2  -5   14.10    2.53   0
   6  -2   5   12.93    1.92   0
   6   2   5    9.38    1.79   0
   6   2  -5   10.91    1.97   0
  -6  -2  -5   16.46    1.81   0
   7  -2  -5    2.05    2.67   0
   7   2  -5   -1.26    1.95   0
   7   2  -5   -0.16    2.74   0
   7  -2   5    5.31    2.68   0
  -7   2  -5   -2.61    2.53   0
   7   2   5   -1.54    1.81   0
  -7  -2  -5   -0.06    2.58   0
   7  -2  -5    1.94    2.65   0
   8   2  -5    3.76    2.95   0
  -8  -2  -5    2.99    3.00   0
   8  -2   5   -0.24    2.18   0
   8  -2  -5    3.77    3.00   0
   8   2  -5    5.74    2.90   0
   8   2   5    6.66    3.03   0
   8  -2  -5    1.00    3.06   0
  -8   2  -5    7.19    2.72   0
  -1   3  -5   13.70    2.68   0
   1   3   5   12.05    2.69   0
   1  -3  -5   11.95    2.79   0
  -1  -3   5   15.06    2.90   0
  -1   3   5   13.79    3.64   0
   1   3  -5   15.33    2.97   0
  -1  -3  -5   12.90    2.60   0
   1  -3   5   13.90    2.07   0
   2  -3   5   55.26    3.03   0
  -2  -3  -5   56.52    2.87   0
  -2   3   5   58.27    4.19   0
  -2  -3   5   58.02    2.94   0
   2   3   5   56.26    2.31   0
  -2   3  -5   57.48    2.19   0
   2   3  -5   61.79    3.24   0
   2  -3  -5   62.65    4.51   0
  -3  -3   5   91.90    2.59   0
   3  -3   5   93.32    2.43   0
   3  -3  -5   91.07    4.38   0
  -3  -3  -5   96.21    2.76   0
   3  -3  -5  104.08    4.65   0
   3   3   5   94.40    2.82   0
   3   3  -5   99.30    3.28   0
  -3   3  -5   95.78    2.37   0
   4  -3  -5    0.44    3.17   0
   4   3  -5    0.97    2.43   0
   4   3  -5    2.06    1.80   0
  -4  -3  -5    1.69    1.67   0
   4  -3  -5    0.54    2.49   0
   4   3   5    4.82    2.47   0
   4  -3   5    2.49    1.73   0
  -4   3  -5    1.17    2.30   0
  -5   3  -5   21.66    1.78   0
   5  -3  -5   22.09    2.73   0
   5   3  -5   20.43    2.66   0
   5  -3  -5   21.25    2.70   0
   5   3  -5   23.78    2.03   0
   5   3   5   19.49    1.84   0
   5  -3   5   21.09    1.90   0
  -5  -3  -5   20.30    1.77   0
   6  -3  -5   33.50    2.88   0
  -6   3  -5   29.05    1.91   0
   6   3  -5   30.29    2.79   0
   6  -3   5   33.47    2.76   0
   6   3   5   31.81    2.08   0
   6   3  -5   26.53    2.81   0
  -6  -3  -5   29.57    1.96   0
   6  -3  -5   33.22    3.03   0
   7  -3  -5    9.27    2.81   0
   7   3  -5    7.28    2.01   0
   7  -3   5    9.91    2.76   0
   7   3  -5    5.85    2.73   0
  -7   3  -5    6.73    2.02   0
   7   3   5    6.91    1.87   0
   7  -3  -5    8.80    2.82   0
  -7  -3  -5    8.79    2.58   0
   8   3  -5   -0.87    2.92   0
  -8  -3  -5    1.73    1.96   0
   8  -3  -5    1.29    2.90   0
   8  -3   5   -0.26    2.17   0
   8   3  -5    0.80    2.95   0
   8   3   5    2.59    2.07   0
   8  -3  -5    1.74    3.03   0
  -8   3  -5   -0.32    2.11   0
   0   4   5   31.19    3.07   0
   0  -4   5   32.68    2.41   0
   0  -4  -5   29.59    2.92   0
   0   4  -5   31.46    3.06   0
  -1  -4  -5  306.93    4.79   0
  -1  -4   5  328.69    4.25   0
  -1   4  -5  343.94    4.49   0
   1   4   5  322.00    4.79   0
  -1   4   5  332.51    7.29   0
   1  -4  -5  327.86    7.12   0
   1   4  -5  334.96    4.37   0
   1  -4   5  340.47    4.21   0
   2  -4  -5    1.16    4.19   0
  -2  -4  -5    2.18    1.69   0
  -2   4  -5    1.89    1.69   0
   2   4   5    1.73    2.58   0
   2   4  -5    3.04    2.84   0
  -2  -4   5    2.11    2.50   0
   2  -4   5    2.35    1.87   0
   3  -4   5  163.42    2.88   0
  -3  -4   5  166.17    3.50   0
  -3  -4  -5  156.04    2.72   0
   3  -4  -5  175.60    5.59   0
   3  -4  -5  162.49    5.41   0
   3   4   5  169.53    3.23   0
  -3   4  -5  171.92    3.29   0
   3   4  -5  179.72    3.75   0
   4   4  -5    7.68    2.57   0
   4  -4   5    8.56    1.86   0
   4  -4  -5    6.81    3.10   0
  -4  -4  -5    9.12    1.70   0
   4   4   5    7.21    1.75   0
   4  -4  -5    8.62    3.20   0
   4   4  -5    7.51    1.67   0
  -4   4  -5    7.02    1.78   0
   5  -4   5  113.20    3.04   0
   5  -4  -5  114.20    3.64   0
   5   4  -5  108.99    2.77   0
   5   4  -5  110.64    2.60   0
   5   4   5  100.87    2.44   0
  -5  -4  -5  111.92    2.91   0
   5  -4  -5  106.89    3.57   0
  -5   4  -5  113.41    2.43   0
   6  -4  -5   39.45    3.08   0
  -6   4  -5   37.18    2.12   0
   6  -4   5   40.44    2.85   0
   6   4  -5   40.64    2.72   0
   6   4   5   41.98    2.02   0
   6   4  -5   32.33    2.17   0
   6  -4  -5   36.02    3.14   0
  -6  -4  -5   33.87    1.98   0
  -7  -4  -5    0.22    2.56   0
   7  -4  -5    2.71    2.85   0
   7   4  -5    1.01    1.86   0
  -7   4  -5    0.10    2.73   0
   7   4  -5    0.29    2.64   0
   7  -4   5    4.12    2.74   0
   7   4   5    2.63    2.66   0
   7  -4  -5   -1.25    2.76   0
   8  -4   5   24.37    2.26   0
   8  -4  -5   23.57    3.22   0
   8  -4  -5   22.42    3.30   0
  -8  -4  -5   20.09    2.18   0
   8   4   5   27.32    2.98   0
   8   4  -5   22.40    3.03   0
  -8   4  -5   22.19    3.01   0
   8   4  -5   22.91    3.06   0
  -1  -5  -5   25.68    2.71   0
  -1  -5   5   29.53    2.96   0
   1   5   5   29.66    2.74   0
  -1   5  -5   29.01    2.84   0
  -1   5   5   28.84    4.32   0
   1   5  -5   30.95    3.04   0
   1  -5   5   30.43    2.99   0
   1  -5  -5   29.70    3.74   0
  -2  -5   5   83.21    2.57   0
  -2   5  -5   82.61    2.37   0
  -2  -5  -5   76.51    2.95   0
   2   5  -5   82.02    3.37   0
   2   5   5   79.15    2.48   0
   2  -5   5   84.90    2.44   0
   3  -5  -5   73.25    4.98   0
   3  -5   5   76.00    2.34   0
   3   5  -5   82.74    3.19   0
  -3  -5  -5   72.51    2.68   0
  -3   5  -5   75.65    2.82   0
   3  -5  -5   80.07    5.33   0
   3   5   5   75.33    2.27   0
  -3  -5   5   74.05    2.37   0
   4   5  -5   43.56    2.06   0
   4  -5   5   46.10    2.77   0
   4  -5  -5   45.72    3.68   0
   4   5  -5   47.75    2.86   0
  -4  -5  -5   42.96    1.92   0
   4   5   5   47.16    2.52   0
  -4   5  -5   43.36    1.99   0
   4  -5  -5   42.17    3.13   0
   5  -5  -5    1.28    2.60   0
   5   5  -5    1.20    1.86   0
   5   5  -5   -0.71    2.47   0
   5   5   5    0.58    1.65   0
   5  -5  -5    1.97    2.62   0
  -5  -5  -5    0.45    1.69   0
  -5   5  -5    0.10    1.69   0
   5  -5   5   -1.11    1.82   0
  -6   5  -5   59.28    2.34   0
   6  -5   5   58.15    2.30   0
   6  -5  -5   61.66    3.24   0
   6   5  -5   63.70    3.03   0
   6   5   5   58.62    2.17   0
   6  -5  -5   59.60    3.26   0
   6   5  -5   62.21    3.04   0
  -6  -5  -5   55.89    2.13   0
  -7   5  -5    1.85    2.70   0
  -7  -5  -5    2.76    2.55   0
   7  -5  -5   -0.18    2.87   0
   7  -5   5    1.93    2.74   0
   7   5  -5    0.79    1.93   0
   7   5  -5    1.93    2.64   0
   7   5   5    0.47    1.83   0
   7  -5  -5   -1.82    2.95   0
   8   5   5    8.12    2.12   0
   8  -5   5    7.94    2.17   0
   8  -5  -5    8.05    3.05   0
  -8  -5  -5    4.99    2.95   0
   8   5  -5    3.68    3.01   0
   8   5  -5    6.99    2.98   0
   8  -5  -5    4.08    3.15   0
  -8   5  -5    5.48    2.17   0
   0   6   5   73.09    3.90   0
   0  -6  -5   70.45    3.34   0
   0  -6   5   79.54    3.31   0
   0   6  -5   78.12    3.30   0
  -1   6  -5   43.87    2.29   0
  -1  -6   5   43.66    3.07   0
  -1  -6  -5   38.34    2.76   0
   1   6   5   42.77    2.74   0
   1   6  -5   47.10    2.38   0
   1  -6  -5   38.72    4.14   0
  -1   6   5   42.85    5.15   0
   1  -6   5   46.21    3.31   0
  -2  -6   5    4.49    1.86   0
  -2   6  -5    3.34    2.42   0
  -2  -6  -5    4.35    1.72   0
   2   6  -5    4.95    2.02   0
   2   6   5    3.90    2.44   0
   2  -6   5    2.74    1.84   0
   3  -6   5  119.53    2.69   0
   3   6  -5  122.03    3.35   0
  -3   6  -5  116.07    2.59   0
  -3  -6  -5  115.04    3.06   0
   3   6   5  113.78    2.53   0
  -3  -6   5  120.01    3.13   0
   4  -6   5    8.84    2.63   0
   4  -6  -5    7.82    3.15   0
   4   6  -5    7.44    1.75   0
   4  -6  -5    6.96    3.23   0
   4   6  -5    6.95    2.30   0
  -4   6  -5    5.55    2.39   0
   4   6   5    6.39    1.59   0
  -4  -6  -5    5.11    1.64   0
   5  -6  -5   15.92    2.85   0
   5  -6  -5   17.13    3.33   0
   5   6  -5   15.25    1.89   0
   5  -6   5   17.84    2.62   0
   5   6  -5   13.09    1.85   0
   5   6   5   13.21    1.79   0
  -5   6  -5   14.17    1.76   0
  -5  -6  -5   14.19    2.41   0
  -6   6  -5   11.85    2.68   0
   6  -6   5   11.59    1.89   0
  -6  -6  -5   13.86    2.52   0
   6  -6  -5    9.83    2.83   0
   6   6  -5   10.82    2.77   0
   6  -6  -5   11.81    2.68   0
   6   6   5    9.02    2.55   0
   6   6  -5   11.38    1.94   0
   7  -6   5    3.86    2.89   0
  -7   6  -5   -1.00    2.03   0
   7  -6  -5    1.23    2.75   0
   7  -6  -5    2.55    2.83   0
   7   6  -5    0.94    2.01   0
  -7  -6  -5    4.16    1.87   0
   7   6   5    0.52    1.88   0
   7   6  -5    1.27    2.68   0
   8  -6  -5   22.05    3.31   0
   8  -6  -5   24.85    3.32   0
  -8   6  -5   20.39    3.11   0
   8   6   5   24.05    3.04   0
  -8  -6  -5   18.00    2.21   0
   8   6  -5   17.59    3.10   0
   8   6  -5   25.49    3.17   0
   8  -6   5   25.25    3.16   0
  -1   7  -5    0.91    2.56   0
   1  -7  -5    1.99    3.71   0
   1   7   5    2.13    1.71   0
   1   7  -5   -0.27    2.95   0
  -1  -7   5    4.07    2.72   0
   1  -7   5    2.65    1.95   0
  -1  -7  -5    1.57    2.34   0
  -1   7   5    2.02    4.50   0
  -2   7  -5    7.85    1.70   0
  -2  -7   5    5.41    1.89   0
   2   7  -5    4.72    1.98   0
   2   7   5    5.10    2.46   0
  -2  -7  -5    5.70    2.43   0
   2  -7   5    6.57    1.84   0
  -3  -7   5    1.50    1.70   0
  -3   7  -5    3.22    1.81   0
   3   7  -5    1.96    1.86   0
   3   7   5    2.33    2.33   0
  -3  -7  -5    1.97    1.65   0
   3  -7   5    3.89    1.94   0
   4  -7   5   30.03    1.94   0
   4   7  -5   28.66    2.00   0
   4  -7  -5   28.76    4.22   0
   4  -7  -5   31.27    4.22   0
   4   7  -5   27.36    2.03   0
  -4   7  -5   32.26    2.49   0
   4   7   5   28.58    1.99   0
  -4  -7  -5   27.66    2.52   0
  -5  -7  -5   11.69    1.80   0
   5  -7   5   10.99    1.88   0
   5  -7  -5   10.97    3.24   0
   5   7  -5   10.44    1.92   0
   5  -7  -5   12.77    3.41   0
   5   7   5   10.22    1.74   0
  -5   7  -5    8.75    1.81   0
   5   7  -5   11.84    2.58   0
   6   7  -5   37.90    2.78   0
   6  -7   5   37.14    2.93   0
   6  -7  -5   34.96    2.94   0
   6   7  -5   40.22    2.93   0
  -6  -7  -5   36.52    2.63   0
   6  -7  -5   35.35    3.21   0
   6   7   5   29.80    2.68   0
  -6   7  -5   33.04    2.82   0
   7   7   5   -1.53    2.63   0
   7  -7   5   -0.17    2.82   0
   7  -7  -5    0.19    2.85   0
  -7   7  -5   -0.44    2.76   0
  -7  -7  -5    2.15    1.86   0
   7   7  -5   -0.61    1.94   0
   7   7  -5    1.33    1.89   0
   7  -7  -5    2.17    2.96   0
   8  -7   5   -1.85    3.07   0
   8  -7  -5    1.39    3.06   0
   8   7  -5    1.21    2.98   0
   8   7  -5    5.57    2.91   0
   8  -7  -5    1.13    3.85   0
   8   7   5    0.19    2.10   0
  -8  -7  -5    0.91    2.03   0
  -8   7  -5    5.85    2.87   0
   0  -8  -5  110.91    3.78   0
   0  -8   5  125.90    2.78   0
   0   8   5  111.11    3.89   0
   0   8  -5  128.29    3.45   0
  -1   8  -5  128.62    3.28   0
  -1   8   5  130.18    6.85   0
  -1  -8  -5  114.45    3.43   0
  -1   8   5  129.07    6.10   0
  -1  -8   5  121.75    2.82   0
   1   8  -5  126.01    2.81   0
   1  -8   5  124.56    3.32   0
   1   8   5  116.79    2.98   0
  -2   8  -5   -0.12    1.72   0
   2   8  -5    0.99    2.69   0
   2  -8   5    0.19    1.90   0
   2   8   5    0.84    2.41   0
  -2  -8   5    1.10    1.81   0
  -2  -8  -5   -0.08    1.72   0
  -3  -8  -5   17.23    2.56   0
  -3  -8   5   16.45    2.56   0
  -3   8  -5   15.98    1.89   0
   3   8  -5   16.23    2.63   0
   3   8   5   14.38    1.85   0
   3  -8   5   16.54    2.02   0
   4  -8  -5   41.87    5.06   0
   4   8  -5   42.33    2.75   0
  -4  -8  -5   39.32    2.59   0
  -4   8  -5   40.99    2.55   0
   4   8   5   40.56    1.88   0
   4   8  -5   41.90    1.98   0
   4  -8   5   40.17    2.11   0
   4  -8  -5   40.83    5.36   0
   5   8  -5   72.51    2.23   0
   5  -8   5   72.53    2.99   0
   5  -8  -5   69.52    4.08   0
   5  -8  -5   69.48    4.25   0
  -5  -8  -5   72.40    2.74   0
   5   8  -5   76.95    3.06   0
  -5   8  -5   70.14    2.20   0
   5   8   5   72.98    2.81   0
   6  -8   5   36.10    2.94   0
   6  -8  -5   36.23    3.12   0
   6   8  -5   35.27    2.80   0
   6   8  -5   37.71    2.88   0
  -6  -8  -5   41.06    2.75   0
   6   8   5   35.42    2.06   0
  -6   8  -5   34.56    2.08   0
   6  -8  -5   35.45    3.65   0
   7  -8   5    9.63    2.92   0
  -7   8  -5    8.43    2.80   0
   7  -8  -5    8.33    3.80   0
  -7  -8  -5    5.13    1.89   0
   7   8   5    4.59    2.69   0
   7  -8  -5    8.12    2.89   0
   7   8  -5    9.02    2.84   0
   7   8  -5    7.14    2.13   0
   8  -8   5   10.67    3.05   0
   8  -8  -5    6.66    3.11   0
   8  -8  -5    3.28    3.13   0
   8   8  -5    5.18    2.19   0
  -8   8  -5    4.05    2.15   0
   8   8  -5    7.30    3.03   0
   8   8   5    6.29    2.94   0
  -8  -8  -5    6.76    2.91   0
  -1   9   5  184.67    6.72   0
  -1  -9   5  174.61    3.00   0
  -1   9   5  172.89    6.82   0
   1   9  -5  176.13    3.62   0
   1  -9   5  181.62    3.02   0
   1   9   5  151.52    3.22   0
  -1  -9  -5  164.49    3.76   0
  -1   9  -5  173.75    2.95   0
  -2   9  -5  107.99    2.50   0
  -2  -9   5  105.69    3.02   0
  -2  -9  -5   97.35    3.09   0
   2   9  -5  105.44    3.21   0
   2  -9   5   98.41    3.21   0
   2   9   5   91.26    2.96   0
  -3  -9   5    1.63    1.71   0
  -3   9  -5    2.30    1.76   0
   3   9  -5    1.97    1.93   0
  -3  -9  -5    3.05    1.63   0
   3  -9   5    6.90    2.77   0
   3   9   5    3.04    2.42   0
  -4  -9  -5   10.00    2.48   0
   4   9  -5   11.18    2.78   0
  -4   9  -5    9.35    2.51   0
   4   9  -5   10.03    1.86   0
   4   9   5    9.48    1.90   0
   4  -9   5    9.50    2.69   0
   5  -9  -5    5.21    3.48   0
   5   9  -5    5.68    2.62   0
   5  -9  -5    4.02    3.70   0
   5   9  -5    1.62    2.56   0
  -5  -9  -5    3.49    1.74   0
  -5   9  -5    5.39    2.48   0
   5   9   5    5.34    2.42   0
   5  -9   5    2.87    1.90   0
   6  -9   5   11.78    1.99   0
   6  -9  -5   10.63    3.41   0
   6   9  -5   13.74    2.67   0
   6   9  -5   13.47    2.77   0
   6  -9  -5   12.11    3.60   0
  -6  -9  -5   11.81    2.62   0
   6   9   5   10.00    2.65   0
  -6   9  -5   11.15    2.59   0
   7  -9   5   16.75    2.19   0
  -7   9  -5   15.88    2.03   0
   7  -9  -5   18.91    3.68   0
   7  -9  -5   20.35    3.30   0
   7   9  -5   14.02    2.11   0
   7   9   5   14.67    2.01   0
   7   9  -5   19.08    2.12   0
  -7  -9  -5   16.31    2.02   0
   8  -9   5    1.23    3.13   0
  -8  -9  -5   -1.88    2.12   0
   8  -9  -5   -1.64    3.23   0
   8  -9  -5    0.43    3.80   0
  -8   9  -5    7.71    3.05   0
   8   9  -5    0.65    2.99   0
   8   9  -5    2.46    2.11   0
   8   9   5    5.59    2.86   0
   0 -10   5  552.37    4.87   0
   0  10  -5  557.24    4.54   0
   0  10   5  476.81    6.46   0
   0 -10  -5  530.30    6.61   0
  -1 -10  -5  260.20    4.00   0
  -1  10   5  281.53    7.67   0
  -1 -10   5  265.95    3.32   0
  -1  10   5  258.86    7.67   0
   1 -10   5  261.69    3.83   0
   1  10  -5  274.63    3.88   0
  -1  10  -5  274.81    3.92   0
   1  10   5  238.37    4.08   0
  -2  10  -5   -0.06    1.86   0
   2  10  -5   -1.02    1.84   0
  -2 -10   5    0.18    2.41   0
  -2 -10  -5   -1.82    2.42   0
   2 -10   5    1.27    2.76   0
   2  10   5   -0.52    1.71   0
  -3  10  -5  228.42    3.05   0
   3  10  -5  223.06    3.71   0
  -3 -10  -5  209.74    3.25   0
   3 -10   5  238.05    3.15   0
   3  10   5  206.80    3.61   0
  -3 -10   5  219.40    3.58   0
   4  10  -5   45.93    2.95   0
  -4  10  -5   41.73    2.03   0
  -4 -10  -5   46.55    2.70   0
   4 -10   5   43.35    2.27   0
   4  10   5   42.93    2.07   0
   5 -10  -5    1.17    3.17   0
   5  10  -5    1.98    2.49   0
   5  10  -5    4.71    2.41   0
  -5  10  -5    0.74    1.84   0
  -5 -10  -5    2.63    2.56   0
   5  10   5    2.06    1.82   0
   5 -10  -5    1.04    4.12   0
   5 -10   5    0.41    2.93   0
   6 -10  -5    7.16    3.59   0
   6 -10  -5    6.44    3.39   0
   6  10  -5    9.25    2.70   0
   6  10  -5    5.28    1.95   0
   6  10   5    4.43    1.89   0
  -6 -10  -5    5.99    1.77   0
  -6  10  -5    6.58    1.90   0
   6 -10   5    6.09    1.97   0
   7 -10   5    2.70    2.11   0
  -7  10  -5    2.72    2.81   0
   7 -10  -5    2.73    3.67   0
  -7 -10  -5    2.41    2.77   0
   7 -10  -5    2.02    2.82   0
   7  10   5    1.62    2.61   0
   7  10  -5    2.41    1.90   0
   7  10  -5    0.40    2.79   0
   8 -10   5    1.80    3.06   0
   8 -10  -5    0.27    3.20   0
   8 -10  -5    0.91    3.11   0
  -8  10  -5   -0.04    2.92   0
   8  10  -5    0.26    2.20   0
  -8 -10  -5   -0.34    2.10   0
   8  10   5    0.80    2.02   0
   8  10  -5    0.85    3.02   0
   1  11  -5   40.35    2.87   0
   1  11   5   34.66    2.63   0
  -1 -11   5   38.25    2.09   0
  -1  11   5   41.45    4.06   0
   1 -11   5   39.36    2.14   0
  -1  11   5   34.29    4.20   0
  -1 -11  -5   37.67    2.17   0
  -1  11  -5   40.48    2.11   0
   2  11   5  392.86    4.57   0
  -2  11  -5  423.40    4.34   0
  -2 -11  -5  391.19    4.59   0
  -2 -11   5  415.59    3.83   0
   2  11  -5  420.19    4.03   0
   2 -11   5  429.81    3.98   0
   3  11   5   53.75    2.73   0
   3  11  -5   53.96    2.34   0
  -3 -11   5   58.26    2.86   0
   3 -11   5   60.76    2.30   0
  -3 -11  -5   53.86    2.78   0
  -3  11  -5   55.91    2.75   0
  -4  11  -5   28.78    2.63   0
   4  11  -5   30.42    2.19   0
  -4 -11  -5   23.51    1.93   0
   4 -11   5   26.74    2.85   0
   4  11   5   25.88    2.65   0
   5  11  -5   50.09    2.81   0
   5  11  -5   42.37    2.09   0
   5 -11  -5   44.79    4.45   0
  -5  11  -5   44.79    2.85   0
   5 -11  -5   43.95    4.83   0
   5  11   5   42.18    2.74   0
   5 -11   5   48.23    2.32   0
  -5 -11  -5   42.55    2.01   0
  -6 -11  -5    1.93    1.85   0
   6 -11  -5    2.47    3.32   0
   6  11  -5    5.67    2.70   0
   6  11  -5    3.85    1.82   0
  -6  11  -5    5.05    2.74   0
   6  11   5    3.58    1.83   0
   6 -11  -5    3.84    3.59   0
   6 -11   5    4.22    2.88   0
   7  11  -5    5.01    2.05   0
  -7 -11  -5    0.47    2.72   0
   7 -11  -5    0.29    2.88   0
   7  11   5   -0.55    2.68   0
   7  11  -5    1.42    2.81   0
   7 -11   5    2.70    2.11   0
   7 -11  -5    1.98    3.73   0
  -7  11  -5    3.08    2.03   0
  -8  11  -5    2.54    3.15   0
   8 -11  -5    1.17    3.83   0
   8  11  -5    3.00    3.15   0
   8  11   5    1.02    2.01   0
  -8 -11  -5   -0.47    2.90   0
   8  11  -5    3.71    2.22   0
   8 -11   5    3.06    3.20   0
   8 -11  -5    1.06    3.15   0
   0  12   5  498.94    6.20   0
   0 -12   5  524.43    4.30   0
   0  12   5  456.09    6.24   0
   0  12  -5  540.58    4.87   0
  -1 -12  -5  235.39    4.14   0
   1  12   5  214.59    3.97   0
  -1  12   5  243.08    6.20   0
   1 -12   5  231.85    3.23   0
   1  12  -5  234.40    3.20   0
  -1 -12   5  245.35    3.11   0
  -1  12  -5  242.52    3.28   0
  -1  12   5  219.66    6.38   0
  -2  12  -5   69.93    2.28   0
   2  12   5   63.95    2.26   0
  -2 -12   5   72.22    2.81   0
   2  12  -5   73.02    2.43   0
   2 -12   5   68.48    3.12   0
  -2 -12  -5   65.87    2.87   0
   3  12   5  113.59    3.30   0
  -3 -12   5  117.51    2.56   0
  -3  12  -5  127.48    2.61   0
  -3 -12  -5  123.32    3.32   0
   3  12  -5  123.65    3.36   0
   3 -12   5  129.01    3.33   0
   4  12   5    4.61    2.62   0
  -4 -12  -5    5.12    1.84   0
   4  12  -5    4.48    2.01   0
  -4  12  -5    5.74    1.78   0
   4 -12   5    5.73    2.04   0
   5 -12  -5   26.17    4.75   0
  -5 -12  -5   27.02    1.98   0
   5  12  -5   24.24    2.77   0
   5  12  -5   27.27    1.93   0
  -5  12  -5   23.05    2.10   0
   5 -12  -5   25.33    5.17   0
   5 -12   5   25.22    3.03   0
   5  12   5   26.83    1.93   0
   6  12  -5    0.71    2.70   0
  -6 -12  -5    0.61    1.91   0
   6 -12  -5    1.11    3.34   0
   6  12  -5    0.08    1.81   0
  -6  12  -5   -2.61    2.75   0
   6 -12  -5    1.77    3.60   0
   6  12   5    2.89    2.68   0
   6 -12   5    1.60    2.94   0
   7  12  -5    3.64    2.85   0
   7 -12  -5    3.01    3.58   0
   7  12  -5    2.56    2.09   0
  -7 -12  -5    2.30    2.76   0
   7  12   5    2.37    1.93   0
   7 -12  -5    2.33    3.78   0
   7 -12   5   -1.29    3.02   0
  -7  12  -5    3.38    2.10   0
  -8 -12  -5    3.41    2.99   0
   8 -12  -5    4.27    3.15   0
   8  12  -5    3.52    2.24   0
   8  12  -5    2.18    3.11   0
   8  12   5    2.52    2.10   0
  -8  12  -5    2.37    3.15   0
   8 -12  -5    3.14    3.26   0
   8 -12   5    1.03    3.21   0
   1  13   5   34.67    2.63   0
  -1  13   5   30.52    3.48   0
   1  13   5   32.96    2.62   0
  -1 -13   5   39.32    2.64   0
  -1  13   5   35.40    3.85   0
   1 -13   5   40.71    2.15   0
   1  13  -5   31.77    2.19   0
  -1  13  -5   35.50    2.17   0
  -2  13  -5   69.67    2.24   0
   2  13   5   60.32    2.18   0
  -2 -13   5   70.39    2.23   0
   2  13  -5   69.47    3.13   0
   2 -13   5   70.97    3.07   0
  -2 -13  -5   67.07    2.33   0
   3  13   5   15.93    2.03   0
  -3  13  -5   16.21    2.67   0
  -3 -13   5   17.37    1.85   0
   3  13  -5   18.41    2.75   0
   3 -13   5   18.62    1.97   0
  -3 -13  -5   14.43    1.99   0
   4  13   5   34.97    2.02   0
   4  13  -5   40.09    2.93   0
  -4 -13  -5   38.80    2.64   0
   4 -13   5   38.17    3.04   0
  -4  13  -5   38.86    2.83   0
   5  13   5   13.62    2.60   0
   5 -13  -5   10.04    5.30   0
   5  13  -5    9.96    2.84   0
   5 -13  -5    9.54    5.58   0
  -5  13  -5   10.78    2.68   0
  -5 -13  -5    9.54    2.67   0
   5  13  -5    7.97    2.71   0
   5 -13   5   11.74    2.90   0
   6  13  -5    0.41    2.66   0
   6  13  -5   -0.73    2.59   0
   6 -13  -5    2.23    3.64   0
  -6 -13  -5    1.86    1.80   0
  -6  13  -5    1.61    1.92   0
   6 -13  -5    0.91    3.92   0
   6 -13   5    2.49    2.13   0
   6  13   5    2.45    2.68   0
   7  13  -5    4.43    2.93   0
   7 -13  -5    1.76    3.66   0
  -7 -13  -5    0.80    2.81   0
   7  13  -5    0.49    2.11   0
   7 -13  -5    1.11    3.18   0
   7  13   5    0.04    1.94   0
   7 -13   5    4.45    3.05   0
  -7  13  -5    2.48    2.07   0
   0  14   5   34.60    2.83   0
   0  14   5   38.70    3.35   0
   0 -14   5   42.72    2.81   0
   0  14  -5   42.92    2.98   0
   1  14   5   30.04    2.68   0
   1  14   5   26.59    2.63   0
  -1 -14   5   31.88    2.66   0
  -1  14   5   25.68    3.42   0
  -1  14   5   32.69    3.79   0
   1 -14   5   33.64    2.15   0
   1  14  -5   31.89    2.11   0
  -1  14  -5   32.49    2.09   0
  -2  14  -5   40.11    2.08   0
   2  14   5   37.21    1.93   0
   2  14  -5   48.23    2.26   0
   2 -14   5   41.55    2.12   0
  -2 -14   5   41.95    2.67   0
  -3 -14   5   99.03    2.35   0
  -3  14  -5  105.54    3.10   0
   3  14  -5  102.37    2.52   0
   3  14   5   92.38    3.10   0
   3 -14   5   98.89    2.61   0
  -3 -14  -5  106.55    2.68   0
   4  14   5   10.68    2.56   0
  -4  14  -5   13.35    2.71   0
   4  14  -5   14.19    2.86   0
  -4 -14  -5   10.59    2.61   0
   4 -14   5   14.11    2.14   0
   5  14   5    8.45    2.68   0
  -5 -14  -5   11.30    1.89   0
  -5  14  -5   10.24    2.80   0
   5  14  -5   11.33    1.91   0
   5 -14   5   14.08    2.16   0
   5  14  -5    8.90    2.75   0
   6 -14  -5    7.17    3.97   0
   6  14  -5    5.20    2.86   0
  -6 -14  -5    7.80    2.64   0
   6 -14  -5    7.24    4.33   0
  -6  14  -5    7.12    1.97   0
   6  14  -5    5.70    2.75   0
   6 -14   5    6.20    2.98   0
   6  14   5    4.78    1.85   0
   7  14  -5    2.87    2.92   0
   7  14  -5    1.72    2.03   0
   7 -14  -5   -0.06    3.87   0
   7  14   5    1.47    2.13   0
   7 -14   5   -0.89    3.00   0
   7 -14  -5    0.44    3.58   0
  -7 -14  -5    5.70    3.03   0
  -7  14  -5    0.20    2.86   0
  -1 -15   5   24.61    2.53   0
   1  15   5   23.79    2.63   0
   1 -15   5   23.19    1.96   0
  -1  15   5   24.91    3.74   0
  -1  15   5   22.52    2.80   0
   1  15  -5   26.27    2.07   0
   1  15   5   24.72    2.06   0
  -1  15  -5   24.03    2.79   0
  -2  15  -5   -1.85    1.87   0
   2  15   5    0.69    1.72   0
  -2  15   5    0.67    4.79   0
  -2 -15   5    1.62    1.65   0
  -2  15   5   -0.56    4.37   0
   2  15   5   -0.31    2.38   0
   2  15  -5   -3.17    2.64   0
   2 -15   5    1.74    1.94   0
  -3  15  -5   15.16    2.66   0
   3  15   5   13.19    1.72   0
  -3 -15   5   13.20    2.43   0
   3  15  -5   14.26    2.71   0
  -3 -15  -5   15.46    2.00   0
   3 -15   5   13.65    2.88   0
  -4 -15   5   19.85    1.89   0
   4  15   5   16.16    2.58   0
  -4  15  -5   19.69    2.05   0
  -4 -15  -5   19.54    2.02   0
   4  15  -5   21.66    2.80   0
   4 -15   5   20.25    2.09   0
   5  15   5    0.65    2.57   0
  -5 -15  -5    0.48    2.61   0
   5  15  -5    2.21    2.74   0
  -5  15  -5   -0.18    1.91   0
   5 -15   5   -0.48    2.89   0
   5  15  -5    1.98    2.71   0
   6 -15  -5    8.42    4.17   0
   6  15  -5    8.20    2.78   0
  -6 -15  -5    7.14    2.63   0
   6 -15  -5    8.81    4.88   0
  -6  15  -5    5.83    2.84   0
   6  15  -5    8.81    1.92   0
   6 -15   5    7.08    2.92   0
   6  15   5    6.73    2.09   0
  -7 -15  -5    7.75    2.09   0
   7 -15  -5    6.50    4.25   0
   7  15  -5    6.56    2.19   0
   7  15  -5    7.12    2.11   0
   7 -15  -5    7.41    3.82   0
   7 -15   5    5.11    3.16   0
  -7  15  -5    4.15    2.91   0
   7  15   5    3.61    2.07   0
   0  16   5   41.81    2.84   0
   0 -16   5   43.33    2.73   0
   0  16   5   39.02    2.77   0
   0  16  -5   40.09    2.18   0
  -1 -16   5   16.38    2.41   0
   1 -16   5   11.54    2.66   0
   1  16   5   12.19    2.55   0
   1  16   5   12.25    2.51   0
  -1  16   5   12.76    3.62   0
   1  16  -5   14.59    2.76   0
  -1  16   5   10.42    3.24   0
  -1  16  -5   13.69    1.93   0
  -2  16  -5    2.02    2.63   0
   2  16   5    1.16    2.40   0
   2  16   5    2.77    2.28   0
   2  16  -5    7.15    2.58   0
   2 -16   5   -0.66    1.88   0
  -2 -16   5    3.16    2.37   0
  -2  16   5    2.05    4.01   0
  -2  16   5    2.19    4.04   0
   3  16   5    1.49    1.86   0
  -3  16  -5   -2.65    2.64   0
  -3 -16   5    1.72    2.43   0
   3  16  -5    2.23    2.64   0
   3  16   5    2.00    2.38   0
   3 -16   5    0.16    2.80   0
   4  16   5   13.05    2.63   0
   4  16  -5   15.39    2.87   0
  -4  16  -5   10.67    1.96   0
  -4 -16   5   11.15    1.89   0
   4 -16   5   10.90    2.88   0
   5  16   5   26.85    2.11   0
  -5 -16  -5   26.32    2.86   0
   5  16  -5   27.66    2.95   0
  -5  16  -5   24.25    2.12   0
   5 -16   5   23.91    3.01   0
   5  16  -5   30.08    2.06   0
   6  16   5   14.95    2.13   0
   6 -16  -5   14.05    4.90   0
   6  16  -5   15.66    2.89   0
   6 -16  -5   15.16    5.07   0
  -6 -16  -5   15.70    2.89   0
  -6  16  -5   15.18    2.90   0
   6 -16   5   18.12    3.08   0
   6  16  -5   14.28    2.84   0
  -7 -16  -5    3.04    2.09   0
   7 -16  -5    1.44    4.37   0
   7  16  -5    3.08    2.22   0
   7  16  -5    4.98    3.08   0
   7 -16  -5    2.54    4.46   0
   7 -16   5    0.55    2.30   0
  -7  16  -5    1.60    3.04   0
   7  16   5    2.50    2.10   0
  -1  17   5    1.26    3.71   0
   1  17   5    0.76    2.61   0
  -1 -17   5    1.02    2.45   0
   1 -17   5    3.49    2.55   0
   1  17   5    0.37    2.46   0
   1  17  -5    2.07    2.69   0
  -1  17   5    1.97    2.24   0
  -1  17  -5    3.81    2.72   0
  -2  17  -5    0.52    2.53   0
  -2  17   5    1.45    4.15   0
   2  17   5   -0.35    2.35   0
   2  17  -5    2.71    1.93   0
   2 -17   5    2.95    1.97   0
  -2  17   5    0.46    3.15   0
  -2 -17   5    1.63    1.66   0
   2  17   5    3.04    2.39   0
   3  17   5    0.81    2.47   0
  -3  17  -5    7.42    2.78   0
  -3 -17   5    4.78    1.77   0
   3  17   5    4.26    2.43   0
   3  17  -5    2.96    1.93   0
   3 -17   5    2.17    2.04   0
  -4 -17   5   11.43    1.89   0
   4  17   5   12.51    2.58   0
  -4  17  -5    8.90    2.03   0
   4  17  -5    9.82    1.96   0
   4  17   5   11.76    1.77   0
   4 -17   5    9.68    2.92   0
   5  17   5    0.47    1.79   0
   5  17  -5    0.17    2.77   0
   5  17  -5    5.22    2.75   0
  -5  17  -5    2.66    1.90   0
   5 -17   5    0.93    1.99   0
   6  17   5    5.18    2.87   0
   6 -17  -5    5.29    5.22   0
   6 -17  -5    5.41    5.36   0
   6  17  -5    7.46    2.90   0
  -6  17  -5    5.42    2.90   0
   6 -17   5    5.22    2.13   0
   6  17  -5    7.11    1.98   0
   7 -17  -5    1.73    4.41   0
   7  17  -5    1.81    2.22   0
   7  17  -5    3.61    2.19   0
   7 -17  -5    0.72    4.66   0
   7 -17   5    0.59    2.24   0
  -7  17  -5    0.60    2.14   0
   7  17   5    2.81    3.01   0
   0  18   5    3.58    2.64   0
   0 -18   5    3.44    1.74   0
   0  18  -5    2.61    2.75   0
   0  18   5    3.44    2.42   0
   1  18   5    0.70    2.52   0
  -1 -18   5    4.65    2.42   0
   1 -18   5    0.27    1.87   0
  -1  18   5    1.17    2.99   0
   1  18  -5   -0.61    1.91   0
   1  18   5    1.35    2.38   0
  -1  18  -5    0.83    2.75   0
  -1  18   5    0.25    3.05   0
  -2  18   5    1.39    3.59   0
   2  18   5    1.86    1.78   0
  -2 -18   5   -0.01    1.72   0
   2  18   5    0.60    2.47   0
   2 -18   5    5.23    1.92   0
   2  18  -5    2.22    2.87   0
  -2  18   5    0.89    3.48   0
  -2  18  -5   -0.71    1.99   0
  -3  18   5    5.79    5.36   0
  -3  18   5    5.16    5.72   0
  -3 -18   5    8.43    1.81   0
   3  18   5    7.35    2.46   0
   3  18  -5    5.47    1.87   0
   3 -18   5    7.01    2.00   0
   3  18   5    5.60    2.59   0
  -3  18  -5    5.89    1.86   0
   4  18  -5    0.21    1.90   0
   4  18   5    0.34    2.59   0
   4  18   5   -3.22    2.65   0
  -4  18  -5    4.58    2.76   0
  -4 -18   5    1.81    1.82   0
   4 -18   5    1.22    2.01   0
   5  18   5    3.69    1.86   0
   5  18   5    2.36    2.77   0
   5  18  -5    0.64    2.69   0
   5  18  -5    4.23    2.73   0
   5 -18   5    0.44    2.03   0
  -5  18  -5    1.27    2.80   0
   6  18   5   -2.31    2.89   0
   6  18   5   -0.82    2.84   0
   6  18  -5   -5.40    2.95   0
  -6  18  -5    2.47    2.15   0
   6 -18   5    2.27    2.15   0
   6  18  -5    3.17    2.89   0
   7  18   5   -1.58    2.10   0
   7  18  -5   -1.71    3.13   0
   7  18  -5   -0.18    2.15   0
   7 -18   5    1.33    2.39   0
  -7  18  -5    2.28    2.28   0
   7 -18  -5   -0.53    5.29   0
   7 -18  -5    0.41    5.07   0
   7  18   5    6.55    3.01   0
  -1  19   5    0.85    2.53   0
  -1 -19   5    1.54    2.50   0
   1  19   5    1.48    2.50   0
   1 -19   5   -0.55    1.88   0
  -1  19   5   -0.92    3.64   0
   1  19  -5    0.87    1.95   0
   1  19   5   -1.15    2.35   0
  -1  19  -5   -2.00    2.01   0
   2  19   5    0.88    1.73   0
  -2 -19   5    0.05    2.45   0
  -2  19   5    0.23    3.12   0
   2 -19   5   -2.13    1.97   0
   2  19   5    1.94    2.57   0
   2  19  -5    3.39    2.67   0
  -2  19   5    0.50    3.57   0
  -2  19  -5    0.01    2.73   0
   3  19  -5    5.19    2.77   0
  -3  19  -5    2.63    1.96   0
   3  19   5    1.94    1.79   0
  -3 -19   5    0.03    2.45   0
   3 -19   5    2.63    2.07   0
  -3  19   5    1.69    4.29   0
   3  19   5   -1.83    2.52   0
  -3  19   5    1.30    4.80   0
   4  19   5    1.75    1.94   0
  -4 -19   5   -0.69    1.80   0
   4  19   5    3.22    2.74   0
   4  19  -5    2.65    1.89   0
   4 -19   5    3.66    1.98   0
  -4  19  -5    1.58    2.75   0
   5  19   5    1.74    2.69   0
   5  19   5    2.29    2.76   0
   5  19  -5    1.47    2.82   0
   5  19  -5    1.77    2.80   0
  -5  19  -5    4.54    2.81   0
   5 -19   5    1.16    2.02   0
   6  19   5    4.20    2.94   0
   6  19   5   11.16    2.91   0
   6  19  -5    7.50    2.99   0
  -6  19  -5    7.68    2.25   0
   6 -19   5   10.08    3.09   0
   6  19  -5   10.23    2.93   0
   0 -20   5    4.36    2.60   0
   0  20   5    2.48    2.93   0
   0  20  -5    0.80    1.97   0
   0  20   5    2.64    2.74   0
  -1 -20   5   16.71    2.57   0
   1  20   5   17.57    2.57   0
   1 -20   5   14.86    2.76   0
  -1  20   5   17.60    3.13   0
   1  20  -5   19.41    2.82   0
   1  20   5   16.92    2.54   0
  -1  20  -5   19.26    2.18   0
  -1  20   5   16.06    3.20   0
   2  20   5    4.03    2.73   0
  -2 -20   5    4.62    1.75   0
  -2  20   5    2.58    3.16   0
   2 -20   5    1.13    2.05   0
   2  20  -5    2.19    1.85   0
   2  20   5    3.14    2.65   0
  -2  20   5    2.10    3.54   0
  -2  20  -5    2.77    2.83   0
  -3  20  -5   28.56    2.91   0
  -3 -20   5   22.58    1.94   0
   3  20   5   24.76    2.71   0
   3  20   5   20.80    2.70   0
   3  20  -5   24.57    2.78   0
  -3  20   5   22.63    4.25   0
   3 -20   5   22.38    2.13   0
  -3  20   5   22.65    4.27   0
   4  20   5    3.94    2.78   0
  -4  20  -5    1.39    2.03   0
   4  20   5   -1.12    2.63   0
   4  20  -5   -0.76    1.89   0
   4 -20   5    2.39    1.97   0
   5  20   5   10.21    2.09   0
   5  20  -5   10.02    2.80   0
  -5  20  -5    5.12    2.96   0
   5  20  -5    7.69    2.05   0
   5 -20   5    7.43    3.03   0
   5  20   5    8.40    2.91   0
   6  20   5    2.00    1.98   0
   6  20   5    2.27    2.97   0
   6  20  -5    2.05    3.04   0
  -6  20  -5    2.50    3.00   0
   6 -20   5    6.29    3.11   0
   6  20  -5    5.03    2.17   0
  -1  21   5   22.32    3.37   0
   1 -21   5   27.27    2.06   0
   1  21   5   22.70    2.12   0
  -1  21   5   24.45    3.17   0
   1  21  -5   26.44    2.09   0
   1  21   5   21.08    2.65   0
  -1  21  -5   27.16    2.18   0
  -1 -21   5   21.17    2.55   0
   2  21   5    3.91    2.70   0
  -2 -21   5    5.46    1.74   0
   2 -21   5    5.77    2.78   0
  -2  21   5    5.06    3.30   0
   2  21  -5    2.45    2.74   0
   2  21   5    3.07    2.56   0
  -2  21   5    3.46    2.96   0
  -2  21  -5    4.68    1.96   0
  -3  21  -5    1.91    2.06   0
  -3 -21   5    3.61    1.79   0
   3  21   5    3.55    1.88   0
  -3  21   5    2.13    4.02   0
   3  21   5    3.58    2.56   0
   3  21  -5    1.26    1.95   0
   3 -21   5    1.12    2.07   0
  -3  21   5    2.15    3.90   0
   4  21   5    8.04    2.73   0
   4  21   5    1.34    1.99   0
   4  21  -5    5.89    2.80   0
   4 -21   5    6.97    2.87   0
  -4  21   5    4.04    6.38   0
  -4  21  -5    7.42    2.89   0
   5  21   5    1.41    2.02   0
   5  21   5   -1.16    2.70   0
   5  21  -5    1.39    2.69   0
  -5  21  -5   -1.53    1.98   0
   5  21  -5    0.37    1.95   0
   5 -21   5    3.79    3.02   0
   6  21   5    0.93    3.01   0
   6  21   5    2.15    3.01   0
   6  21  -5    5.17    3.04   0
  -6  21  -5    0.97    3.07   0
   6 -21   5   -0.95    3.13   0
   6  21  -5    3.26    2.11   0
   0  22   5    2.88    2.73   0
   0 -22   5    1.70    2.54   0
   0  22   5    4.47    2.96   0
   0  22  -5    3.33    2.74   0
  -1  22   5    1.30    2.54   0
  -1 -22   5    0.62    2.49   0
   1  22   5    2.21    2.71   0
   1 -22   5   -2.42    2.80   0
  -1  22   5    2.02    3.56   0
   1  22  -5    3.71    2.79   0
  -1  22  -5    0.22    2.07   0
   1  22   5    0.20    2.57   0
  -2 -22   5   26.35    2.66   0
   2  22   5   27.98    2.77   0
   2 -22   5   25.24    2.93   0
  -2  22   5   21.13    3.00   0
   2  22  -5   22.32    2.02   0
   2  22   5   22.69    2.05   0
  -2  22   5   24.34    3.90   0
  -2  22  -5   24.65    2.97   0
  -3  22  -5    2.42    1.96   0
   3  22   5    3.80    2.71   0
  -3 -22   5    1.92    2.64   0
  -3  22   5   -0.23    3.99   0
   3 -22   5    4.93    1.99   0
   3  22   5    0.87    1.91   0
   3  22  -5   -1.63    1.98   0
  -3  22   5    0.94    3.82   0
   4  22   5   -0.39    1.98   0
  -4  22   5    1.13    5.41   0
  -4  22  -5    3.47    2.02   0
  -4  22   5    1.33    5.42   0
   4  22   5    1.10    2.77   0
   4  22  -5   -2.84    2.72   0
   4 -22   5    3.74    2.94   0
   5  22  -5    1.13    2.85   0
   5  22   5    1.70    2.91   0
  -5  22  -5    2.18    2.92   0
   5  22  -5    1.29    2.10   0
   5 -22   5    0.53    2.98   0
   5  22   5    0.69    2.82   0
   6  22   5    2.20    2.22   0
   6  22   5    1.68    3.05   0
  -6  22  -5   -0.20    2.29   0
   6 -22   5    1.45    3.22   0
   6  22  -5   -1.61    3.09   0
   6  22  -5    3.92    2.02   0
  -1 -23   5   22.62    2.69   0
  -1  23   5   18.77    2.94   0
   1  23   5   19.76    2.97   0
   1 -23   5   16.25    2.14   0
  -1  23   5   20.16    3.00   0
   1  23  -5   15.20    2.09   0
  -1  23  -5   18.30    2.02   0
   1  23   5   16.76    2.74   0
  -2 -23   5    1.53    2.59   0
   2  23   5    1.36    2.02   0
   2 -23   5   -1.25    2.02   0
  -2  23   5    0.06    3.41   0
   2  23  -5    0.60    1.90   0
   2  23   5   -0.55    2.60   0
  -2  23   5    0.28    3.68   0
  -2  23  -5   -0.16    2.87   0
  -3  23  -5    0.36    2.85   0
  -3 -23   5   -0.15    1.86   0
  -3  23   5    0.25    3.48   0
   3 -23   5    0.22    2.94   0
   3  23  -5    5.14    2.80   0
   3  23   5    0.11    2.65   0
   3  23   5    1.27    2.76   0
  -3  23   5   -0.15    3.53   0
   4  23   5   -1.76    2.15   0
  -4  23   5    0.19    4.69   0
  -4  23  -5    2.69    2.96   0
   4  23   5    4.56    2.73   0
   4  23  -5   -3.87    2.75   0
   4 -23   5   -1.13    2.14   0
  -4  23   5   -0.35    4.77   0
   5  23   5    2.91    2.06   0
   5  23   5    3.08    2.97   0
   5  23  -5   -0.94    2.80   0
  -5  23  -5    3.16    2.14   0
   5 -23   5    5.53    3.04   0
   5  23  -5    0.18    2.11   0
   0  24   5    0.08    2.70   0
   0  24   5   -0.38    2.95   0
   0 -24   5   -0.33    1.86   0
   0  24  -5    1.41    2.05   0
  -1 -24   5    1.87    2.63   0
  -1  24   5   -0.56    2.82   0
   1 -24   5    0.57    2.89   0
   1  24   5   -1.64    2.06   0
  -1  24   5    3.03    3.04   0
   1  24  -5    6.56    2.81   0
  -1  24  -5   -0.76    2.16   0
   1  24   5   -1.17    2.71   0
  -2 -24   5    6.55    1.89   0
   2  24   5    5.10    2.73   0
   2 -24   5    7.36    2.93   0
  -2  24   5    4.16    2.86   0
   2  24  -5    6.35    2.83   0
   2  24   5    4.72    1.94   0
  -2  24   5    6.89    3.70   0
  -2  24  -5    7.04    2.91   0
  -3 -24   5   11.17    2.69   0
  -3  24  -5   11.74    3.02   0
   3  24   5    8.08    1.97   0
  -3  24   5    9.52    3.68   0
   3 -24   5    5.79    2.89   0
   3  24   5    6.61    1.98   0
  -3  24   5    7.31    3.62   0
   3  24  -5   14.41    2.84   0
  -4  24   5    3.01    4.96   0
   4  24  -5   -0.14    2.95   0
  -4  24   5    2.86    4.88   0
  -4  24  -5    5.98    2.26   0
   4  24   5    4.27    1.93   0
   4  24   5    0.88    2.94   0
   4 -24   5    3.72    2.18   0
   5  24   5    1.20    3.05   0
   5  24  -5    5.43    3.09   0
  -5  24  -5    1.32    3.16   0
   5  24  -5    3.75    2.09   0
   5 -24   5    0.93    3.16   0
   5  24   5    4.43    3.06   0
  -1 -25   5   20.97    2.84   0
  -1  25   5   16.24    3.03   0
   1 -25   5   18.28    2.13   0
   1  25   5   16.23    3.04   0
  -1  25   5   20.70    3.32   0
   1  25  -5   20.09    2.25   0
  -1  25  -5   19.74    2.24   0
   1  25   5   18.08    2.82   0
  -2 -25   5    1.87    1.86   0
   2  25   5    3.98    2.77   0
  -2  25   5    0.72    2.80   0
   2  25  -5    1.94    1.97   0
   2  25   5   -1.45    2.72   0
  -2  25   5    2.13    3.74   0
  -2  25  -5    5.61    2.88   0
   2 -25   5    3.21    2.81   0
  -3  25  -5    7.10    2.19   0
   3  25   5    5.50    2.20   0
  -3  25   5    5.39    3.89   0
   3 -25   5    3.96    2.99   0
   3  25  -5    3.84    2.88   0
  -3 -25   5    4.69    1.91   0
   3  25   5    6.46    2.93   0
  -3  25   5    6.10    3.74   0
  -4  25   5    4.27    4.32   0
  -4  25  -5    5.94    3.17   0
   4  25   5    3.91    3.00   0
   4  25   5    6.52    2.17   0
   4 -25   5    5.30    2.21   0
   4  25  -5    4.65    2.90   0
  -4  25   5    4.66    4.87   0
   5 -25   5   -1.76    3.28   0
   0  26   5   14.63    3.00   0
   0 -26   5   18.33    2.15   0
   0  26   5   17.41    3.15   0
   0  26  -5   15.85    2.98   0
  -1 -26   5    2.00    2.76   0
  -1  26   5    1.45    2.88   0
   1 -26   5    4.45    2.83   0
   1  26   5    5.45    2.85   0
   1  26  -5    3.24    2.93   0
  -1  26   5    2.76    3.12   0
  -1  26  -5    3.37    2.99   0
   1  26   5   -0.27    2.79   0
  -2 -26   5    1.32    2.61   0
   2 -26   5    1.35    1.98   0
   2  26   5   -1.67    2.89   0
  -2  26   5    0.09    2.86   0
   2  26  -5    1.14    2.04   0
   2  26   5   -0.60    2.82   0
  -2  26   5    0.83    3.05   0
  -2  26  -5   -0.28    2.94   0
  -3  26  -5   -0.42    2.14   0
  -3 -26   5    2.18    1.92   0
  -3  26   5    0.50    3.10   0
   3  26   5    2.73    2.05   0
   3 -26   5    1.57    2.10   0
   3  26  -5    2.80    2.12   0
   3  26   5   -0.39    2.92   0
  -3  26   5    0.66    2.99   0
  -4  26   5    0.98    4.48   0
  -4  26  -5    3.31    3.17   0
   4  26   5    2.41    3.11   0
   4 -26   5    0.67    2.20   0
   4  26  -5    1.86    2.16   0
   4  26   5    2.90    3.03   0
  -4  26   5    0.50    4.48   0
  -1 -27   5    0.54    2.84   0
  -1  27   5    0.01    2.94   0
   1  27   5    1.28    2.99   0
   1 -27   5    2.40    2.07   0
   1  27  -5    1.12    2.05   0
  -1  27   5    2.81    3.15   0
  -1  27  -5    3.45    2.93   0
   1  27   5    0.15    1.95   0
  -2 -27   5    1.23    2.83   0
   2  27   5    6.09    3.02   0
   2 -27   5    4.16    2.91   0
  -2  27   5    2.66    3.12   0
   2  27  -5    6.00    2.95   0
   2  27   5    3.83    2.07   0
  -2  27   5    4.66    3.91   0
  -2  27  -5   -0.98    3.10   0
  -3  27  -5    4.70    2.28   0
  -3  27   5    1.98    3.84   0
   3  27   5    1.22    2.94   0
   3 -27   5    1.68    2.12   0
   3  27  -5    0.14    2.08   0
   3  27   5    0.27    2.93   0
  -3  27   5    0.31    3.67   0
  -3 -27   5   -1.88    2.85   0
   4  27   5    2.38    3.07   0
   4 -27   5    5.21    3.06   0
  -4  27   5    0.99    3.91   0
  -4  27   5   -0.12    4.51   0
   0  28   5   -0.82    3.08   0
   0 -28   5    0.57    2.93   0
   0  28   5    1.42    3.06   0
   0  28  -5    3.37    3.09   0
  -1 -28   5   -0.70    2.94   0
  -1  28   5    2.13    3.05   0
   1  28   5    2.30    3.05   0
   1 -28   5    0.40    2.13   0
   1  28  -5    6.33    3.21   0
  -1  28   5    2.99    3.42   0
  -1  28  -5   -0.01    2.18   0
   1  28   5    0.78    2.11   0
   2 -28   5   -1.43    2.09   0
   2  28   5    1.13    3.02   0
  -2  28   5   -0.27    3.72   0
   2  28  -5    3.69    3.06   0
   2  28   5    0.81    2.07   0
  -2 -28   5    0.25    2.01   0
  -2  28   5    1.12    3.18   0
  -2  28  -5    0.90    2.22   0
  -3  28  -5   -1.17    2.26   0
  -3 -28   5   -1.54    1.99   0
  -3  28   5   -0.32    3.28   0
   3  28   5    1.05    3.07   0
   3 -28   5   -1.20    3.18   0
   3  28  -5    3.29    2.19   0
   3  28   5    0.56    2.16   0
  -3  28   5    1.03    3.15   0
  -1 -29   5   -0.70    2.99   0
   1 -29   5    3.63    3.03   0
  -1  29   5    0.65    3.25   0
   1  29   5   -1.17    3.17   0
   1  29  -5    0.70    3.14   0
  -1  29   5    2.85    3.98   0
  -1  29  -5    1.63    3.22   0
   1  29   5   -0.47    3.03   0
  -2  29   5    1.94    3.03   0
  -2 -29   5    0.80    2.03   0
   2 -29   5    0.75    3.05   0
   2  29   5    0.87    3.18   0
   2  29  -5    1.54    2.12   0
   2  29   5   -1.58    2.18   0
  -2  29   5    0.89    4.05   0
  -2  29  -5   -0.45    2.23   0
   0  30   5    2.09    3.10   0
   0 -30   5    0.52    2.07   0
   0  30   5    1.64    3.32   0
   0  30  -5    3.99    3.23   0
  -1 -30   5    3.64    2.96   0
  -1  30   5    2.29    3.20   0
   1 -30   5    3.59    2.20   0
   1  30   5    2.03    2.33   0
   1  30  -5   -0.15    2.28   0
  -1  30   5    2.90    3.34   0
  -1  30  -5    4.06    2.36   0
   1  30   5    1.37    3.20   0
   0   0  -6   80.64    3.23   0
   0   0   6   73.96    3.37   0
   1   0  -6  970.96    7.55   0
  -1   0  -6  915.64    6.73   0
  -1   0   6  948.17    7.71   0
   1   0   6  950.19    6.60   0
   2   0   6  220.33    3.30   0
  -2   0  -6  199.41    3.19   0
   2   0  -6  226.74    4.67   0
  -2   0   6  212.43    4.40   0
   3   0   6   25.51    2.65   0
   3   0  -6   23.34    3.00   0
  -3   0  -6   22.04    1.87   0
  -4   0  -6   13.07    1.75   0
   4   0   6   15.55    1.78   0
   4   0  -6   13.87    2.74   0
   4   0  -6   12.65    2.48   0
  -5   0  -6   33.63    2.65   0
   5   0   6   32.76    2.70   0
   5   0  -6   33.90    2.31   0
   5   0  -6   32.10    2.81   0
   6   0  -6    0.08    2.78   0
   6   0   6    1.31    1.82   0
  -6   0  -6   -0.49    1.77   0
   6   0  -6    1.18    2.68   0
   7   0  -6    2.19    1.97   0
   7   0  -6    3.06    2.77   0
  -7   0  -6    4.14    2.62   0
   7   0   6    3.07    2.70   0
   8   0  -6    1.39    2.95   0
   8   0   6   -2.27    2.90   0
  -8   0  -6    1.61    2.11   0
   8   0  -6   -2.49    3.06   0
   1   1   6  797.15    6.43   0
   1  -1  -6  880.01    8.03   0
  -1   1  -6  824.98    6.35   0
  -1  -1   6  869.76    7.13   0
  -1  -1  -6  794.18    6.28   0
  -1   1   6  854.34    7.90   0
   1   1  -6  844.96    7.06   0
   1  -1   6  866.94    6.61   0
   2  -1   6   34.91    2.11   0
   2   1   6   31.88    2.79   0
  -2   1   6   33.24    2.81   0
  -2   1  -6   32.21    2.69   0
  -2  -1   6   34.45    2.75   0
   2   1  -6   33.50    3.04   0
  -2  -1  -6   29.72    2.63   0
   2  -1  -6   33.25    3.32   0
   3   1   6   55.98    2.84   0
  -3  -1   6   57.51    2.97   0
   3  -1   6   62.91    2.19   0
   3   1  -6   61.54    3.22   0
   3  -1  -6   64.94    3.90   0
  -3   1  -6   57.78    2.08   0
   3  -1  -6   63.51    3.22   0
  -3  -1  -6   60.37    2.08   0
  -4  -1  -6    6.52    2.28   0
   4   1  -6    5.68    2.38   0
   4  -1   6    5.87    2.45   0
   4   1   6    5.93    1.74   0
   4  -1  -6    7.43    2.42   0
   4   1  -6    5.62    2.83   0
   4  -1  -6    6.16    2.64   0
  -4   1  -6    3.00    2.30   0
   5   1  -6    0.29    2.57   0
  -5  -1  -6    1.13    2.43   0
   5   1   6    0.61    2.51   0
   5  -1  -6    0.80    2.63   0
  -5   1  -6    1.90    1.72   0
   5  -1   6    1.62    1.83   0
   5  -1  -6    0.82    2.58   0
   5   1  -6   -1.79    2.60   0
   6  -1  -6    9.84    2.82   0
   6  -1   6    9.05    1.79   0
  -6   1  -6    9.83    1.84   0
   6  -1  -6   10.81    2.85   0
   6   1  -6   11.65    2.73   0
  -6  -1  -6   10.04    1.79   0
   6   1   6   11.31    2.55   0
   6   1  -6   10.51    2.80   0
   7  -1  -6    6.07    2.86   0
   7  -1  -6    4.77    2.83   0
   7  -1   6    4.70    2.74   0
   7   1   6    4.04    1.85   0
   7   1  -6    3.71    2.00   0
   7   1  -6    4.85    1.97   0
  -7   1  -6    3.65    1.89   0
  -7  -1  -6    3.49    2.68   0
   8   1  -6    0.63    3.05   0
   8  -1   6    1.92    2.08   0
   8  -1  -6   -1.54    3.13   0
   8   1  -6    0.04    3.02   0
   8   1   6    0.73    2.11   0
  -8   1  -6   -0.40    2.77   0
   8  -1  -6    3.32    2.93   0
  -8  -1  -6    1.72    2.92   0
   0   2  -6  143.49    3.19   0
   0  -2  -6  136.38    3.70   0
   0  -2   6  150.62    3.86   0
   0   2   6  144.66    3.88   0
   1   2   6 1200.80    7.51   0
   1  -2  -6 1196.64    9.73   0
  -1   2  -6 1255.69    7.58   0
  -1  -2   6 1210.10    7.91   0
  -1   2   6 1277.56    9.84   0
  -1  -2  -6 1168.82    7.66   0
   1   2  -6 1246.48    7.85   0
   1  -2   6 1283.65    7.61   0
   2  -2   6    7.38    1.92   0
   2   2   6    8.11    2.62   0
  -2   2   6    7.49    3.32   0
  -2   2  -6    6.27    2.51   0
  -2  -2   6    6.74    2.38   0
   2   2  -6    8.70    2.72   0
  -2  -2  -6   10.95    2.46   0
   2  -2  -6    7.95    3.07   0
   3  -2  -6   22.03    2.70   0
  -3  -2  -6   19.77    2.56   0
   3  -2   6   25.80    2.04   0
  -3  -2   6   19.71    2.58   0
   3   2   6   19.43    1.89   0
   3   2  -6   24.05    2.88   0
   3  -2  -6   24.36    3.67   0
  -3   2  -6   18.65    2.46   0
   4  -2   6   14.77    1.85   0
  -4  -2  -6   11.66    2.40   0
   4   2   6   15.26    2.52   0
   4   2  -6   18.80    2.77   0
   4  -2  -6   15.48    3.36   0
   4   2  -6   15.08    2.54   0
  -4   2  -6   12.64    1.80   0
   4  -2  -6   14.46    2.55   0
   5  -2  -6   10.37    3.34   0
  -5   2  -6    8.09    1.82   0
   5  -2   6    8.97    1.87   0
   5   2  -6   13.14    2.50   0
  -5  -2  -6    9.14    1.80   0
   5   2  -6   10.81    2.59   0
   5   2   6    8.29    2.53   0
   5  -2  -6   11.47    3.19   0
   6  -2  -6    1.93    2.73   0
   6  -2   6    3.04    1.88   0
  -6   2  -6   -1.67    2.53   0
   6   2  -6    1.33    1.83   0
   6   2   6    1.88    2.54   0
  -6  -2  -6    0.83    1.81   0
   6  -2  -6   -0.19    2.76   0
   6   2  -6    0.20    2.53   0
   7  -2  -6    2.27    2.89   0
   7  -2   6    1.04    1.93   0
   7   2  -6    2.84    2.80   0
   7   2  -6    1.60    2.79   0
  -7   2  -6    1.36    2.64   0
  -7  -2  -6    3.48    1.88   0
   7  -2  -6    1.57    2.04   0
   7   2   6   -0.01    1.93   0
   8   2  -6   12.38    3.02   0
   8  -2   6   12.63    3.02   0
   8  -2  -6   11.31    3.14   0
   8   2  -6   13.22    3.11   0
   8   2   6   12.40    3.06   0
  -8   2  -6   10.16    2.18   0
   8  -2  -6    9.96    3.25   0
  -8  -2  -6    8.41    2.12   0
  -1   3  -6   10.96    2.68   0
   1  -3  -6   12.11    2.85   0
  -1  -3   6   13.17    2.13   0
  -1   3   6    9.82    3.74   0
  -1  -3  -6   11.41    2.56   0
   1   3  -6   12.54    2.93   0
   1  -3   6   13.12    3.01   0
   1   3   6   13.76    2.71   0
   2  -3  -6   17.72    3.80   0
  -2   3   6   17.74    3.48   0
   2   3   6   15.10    2.65   0
  -2  -3   6   15.92    2.62   0
  -2   3  -6   15.22    2.46   0
   2   3  -6   22.17    2.92   0
  -2  -3  -6   16.95    2.44   0
   2  -3   6   18.27    1.92   0
   3  -3  -6   91.45    4.14   0
   3  -3   6   88.55    2.96   0
  -3  -3  -6   82.74    2.99   0
  -3  -3   6   85.20    3.03   0
   3   3   6   82.09    2.41   0
   3   3  -6   93.07    2.75   0
  -3   3  -6   85.34    2.84   0
   3  -3  -6   92.95    4.46   0
   4   3  -6   16.64    2.63   0
   4   3  -6   15.85    2.83   0
  -4  -3  -6   13.50    1.77   0
   4   3   6   14.03    1.74   0
   4  -3  -6   17.48    3.04   0
   4  -3   6   15.30    2.61   0
   4  -3  -6   14.60    3.26   0
  -4   3  -6   17.49    2.46   0
   5  -3   6   -0.24    2.63   0
   5  -3  -6    3.15    2.61   0
   5   3  -6    4.94    2.53   0
   5  -3  -6    4.37    2.76   0
   5   3  -6    4.13    1.75   0
   5   3   6    2.81    2.56   0
  -5  -3  -6    2.78    1.71   0
  -5   3  -6    3.86    1.71   0
  -6   3  -6   19.55    2.53   0
   6  -3   6   18.04    1.99   0
   6  -3  -6   19.27    3.49   0
   6   3  -6   20.93    2.76   0
   6   3   6   20.17    2.63   0
  -6  -3  -6   15.37    1.87   0
   6   3  -6   20.41    2.83   0
   6  -3  -6   18.74    3.55   0
   7  -3  -6    1.37    2.69   0
   7   3  -6   -1.92    2.75   0
  -7   3  -6    0.46    2.61   0
   7   3   6    0.50    2.69   0
   7   3  -6    3.07    2.73   0
   7  -3   6    0.27    1.86   0
   7  -3  -6    2.21    2.84   0
  -7  -3  -6   -0.55    1.89   0
  -8  -3  -6   -2.68    2.88   0
   8   3  -6    1.43    3.13   0
   8   3  -6    4.76    2.93   0
   8  -3   6   -2.53    3.02   0
   8  -3  -6    1.24    3.04   0
   8   3   6   -2.69    2.96   0
  -8   3  -6   -2.56    2.97   0
   8  -3  -6    2.02    3.06   0
   0   4  -6   23.21    2.87   0
   0  -4   6   22.37    2.26   0
   0  -4  -6   20.38    2.59   0
   0   4   6   19.13    2.77   0
   1   4   6    1.99    2.46   0
  -1  -4   6   -0.07    2.68   0
   1  -4  -6    1.29    3.14   0
  -1   4   6    0.41    3.05   0
  -1   4  -6    1.09    2.62   0
   1   4  -6    2.05    2.78   0
   1  -4   6   -0.10    2.03   0
  -1  -4  -6   -0.11    2.33   0
  -2  -4   6    5.32    2.45   0
   2  -4  -6    3.25    3.48   0
  -2   4   6    4.06    3.20   0
  -2  -4  -6    5.08    2.37   0
   2   4   6    4.52    2.41   0
  -2   4  -6    4.19    2.39   0
   2   4  -6    4.97    2.74   0
   2  -4   6    6.11    2.60   0
   3  -4   6   34.97    2.73   0
  -3  -4   6   34.02    2.66   0
   3  -4  -6   32.11    3.52   0
  -3  -4  -6   32.50    2.03   0
   3   4   6   29.41    2.72   0
   3   4  -6   34.07    2.91   0
  -3   4  -6   29.20    1.94   0
   3  -4  -6   33.82    3.91   0
   4  -4   6   25.23    2.00   0
  -4  -4  -6   28.16    1.96   0
   4   4  -6   30.23    2.81   0
   4  -4  -6   30.13    3.45   0
   4   4   6   28.33    2.58   0
   4  -4  -6   31.40    3.85   0
   4   4  -6   33.21    2.74   0
  -4   4  -6   31.78    2.50   0
   5  -4  -6    1.53    3.24   0
   5   4  -6    3.48    2.61   0
   5  -4   6    1.11    2.61   0
   5  -4  -6    3.25    2.80   0
   5   4   6    3.93    2.43   0
  -5  -4  -6    2.86    2.46   0
   5   4  -6    1.69    2.49   0
  -5   4  -6    1.36    1.70   0
  -6   4  -6   -2.19    2.46   0
   6  -4   6    2.55    2.59   0
   6  -4  -6   -0.74    2.71   0
   6   4  -6    0.26    2.59   0
   6   4   6   -1.56    1.69   0
  -6  -4  -6    2.49    1.78   0
   6  -4  -6   -0.49    3.28   0
   6   4  -6    0.50    2.48   0
   7  -4   6    6.73    1.95   0
   7  -4  -6    6.64    3.01   0
  -7   4  -6    7.99    2.04   0
   7   4  -6    3.42    2.82   0
   7   4  -6    8.64    2.85   0
   7  -4  -6    6.43    3.01   0
   7   4   6    6.86    1.93   0
  -7  -4  -6    6.35    2.58   0
   8   4  -6    9.55    3.17   0
  -8  -4  -6   10.67    2.14   0
   8  -4   6    8.74    2.31   0
   8   4  -6   10.23    3.17   0
   8   4   6   14.60    2.97   0
  -8   4  -6   10.12    2.25   0
   8  -4  -6   13.26    3.41   0
   8  -4  -6   12.31    3.25   0
  -1  -5  -6   14.09    1.85   0
  -1   5  -6   13.43    2.61   0
   1   5   6   14.15    1.92   0
  -1  -5   6   13.56    2.77   0
  -1   5   6   15.06    3.81   0
   1  -5   6   15.22    1.99   0
   1   5  -6   18.81    2.88   0
   1  -5  -6   14.66    3.32   0
  -2   5   6    0.47    3.48   0
  -2  -5  -6    2.33    1.71   0
  -2  -5   6    1.44    2.44   0
  -2   5  -6   -0.67    1.60   0
   2   5   6    0.67    1.71   0
   2  -5  -6    0.26    3.53   0
   2   5  -6   -0.70    2.77   0
   2  -5   6   -0.78    2.49   0
   3  -5   6   35.68    2.14   0
  -3  -5   6   32.29    1.98   0
   3  -5  -6   30.74    4.11   0
  -3  -5  -6   32.83    2.63   0
   3   5   6   32.19    2.07   0
  -3   5  -6   36.08    2.63   0
   3   5  -6   35.11    2.18   0
   3  -5  -6   35.46    4.91   0
   4  -5   6   41.97    2.77   0
   4   5  -6   43.86    2.90   0
   4   5   6   42.17    2.61   0
  -4  -5  -6   40.83    2.59   0
   4  -5  -6   45.62    4.16   0
  -4   5  -6   49.80    2.61   0
   4   5  -6   46.02    2.72   0
   4  -5  -6   42.52    4.30   0
   5  -5   6   23.58    2.01   0
   5   5  -6   25.32    2.74   0
   5  -5  -6   24.25    3.00   0
   5   5   6   25.15    2.61   0
  -5  -5  -6   24.12    1.89   0
   5  -5  -6   25.34    3.46   0
  -5   5  -6   25.05    1.86   0
   5   5  -6   22.83    2.66   0
   6   5  -6   24.75    2.81   0
  -6   5  -6   25.98    2.02   0
   6  -5   6   23.93    2.77   0
   6  -5  -6   22.71    2.94   0
   6   5  -6   21.47    2.12   0
   6   5   6   22.01    2.06   0
   6  -5  -6   23.57    3.56   0
  -6  -5  -6   24.55    2.71   0
  -7  -5  -6    1.64    2.61   0
   7  -5   6    3.06    1.99   0
   7  -5  -6    1.62    2.83   0
   7   5  -6    3.50    2.77   0
   7   5   6    0.17    1.91   0
   7  -5  -6    3.47    3.55   0
   7   5  -6    4.30    2.82   0
  -7   5  -6    2.32    2.68   0
   8  -5   6   -3.02    2.27   0
   8  -5  -6    0.55    3.00   0
  -8  -5  -6   -0.46    2.07   0
   8   5  -6    0.97    2.98   0
   8   5  -6   -0.56    2.98   0
   8   5   6   -1.48    2.09   0
   8  -5  -6    2.59    3.26   0
  -8   5  -6    2.60    2.96   0
   0  -6  -6   65.93    3.19   0
   0   6   6   73.11    3.47   0
   0  -6   6   76.29    3.27   0
   0   6  -6   70.91    2.52   0
   1  -6  -6    3.87    3.17   0
  -1  -6  -6    5.67    2.21   0
   1   6   6    3.45    2.32   0
  -1   6  -6    7.52    2.55   0
  -1  -6   6    1.48    2.81   0
  -1   6   6    5.18    3.77   0
   1  -6   6    4.59    2.69   0
   1   6  -6    3.18    2.03   0
  -2   6  -6    1.39    2.40   0
  -2  -6   6   -1.03    1.75   0
  -2  -6  -6    0.99    1.65   0
   2   6   6   -0.53    1.69   0
   2   6  -6    0.97    2.73   0
   2  -6   6    4.20    2.61   0
  -3  -6   6    0.09    2.31   0
  -3   6  -6    1.06    2.34   0
  -3  -6  -6    0.37    2.38   0
   3   6   6    0.28    2.46   0
   3   6  -6   -1.48    2.55   0
   3  -6   6    0.19    2.74   0
   4  -6   6    2.52    1.82   0
   4   6  -6    2.33    1.93   0
   4   6   6    2.14    2.55   0
   4  -6  -6    1.19    3.79   0
   4  -6  -6    1.39    4.27   0
  -4   6  -6    0.93    1.66   0
  -4  -6  -6   -0.70    2.46   0
   4   6  -6    0.61    1.64   0
   5   6  -6   55.30    2.24   0
   5  -6   6   54.57    2.23   0
   5   6  -6   60.23    3.15   0
   5  -6  -6   57.66    3.99   0
   5   6   6   57.70    2.77   0
   5  -6  -6   53.02    3.97   0
  -5   6  -6   57.33    2.18   0
  -5  -6  -6   54.89    2.77   0
  -6  -6  -6   58.30    2.79   0
  -6   6  -6   56.52    2.87   0
   6   6  -6   57.00    3.00   0
   6  -6   6   66.21    3.01   0
   6  -6  -6   56.45    3.96   0
   6   6  -6   63.58    3.04   0
   6  -6  -6   55.94    3.49   0
   6   6   6   58.40    2.93   0
   7  -6   6   18.22    2.12   0
  -7   6  -6   17.39    2.10   0
  -7  -6  -6   18.18    2.84   0
   7   6  -6   20.31    2.97   0
   7  -6  -6   20.80    3.24   0
   7  -6  -6   19.36    3.74   0
   7   6   6   21.16    2.94   0
   7   6  -6   25.13    2.84   0
   8  -6   6    6.14    2.17   0
   8   6  -6    6.19    3.08   0
   8  -6  -6    7.13    3.28   0
   8   6  -6    1.49    3.13   0
  -8   6  -6    3.64    3.07   0
  -8  -6  -6    2.53    2.97   0
   8   6   6    4.64    2.96   0
   8  -6  -6    5.63    3.92   0
  -1   7  -6    0.85    1.83   0
  -1  -7   6   -0.44    1.91   0
   1   7   6    3.13    2.36   0
  -1  -7  -6   -0.36    2.27   0
   1  -7   6   -0.55    1.94   0
   1   7  -6    1.64    2.76   0
  -1   7   6    1.25    3.72   0
   1  -7  -6    1.79    3.50   0
  -2  -7   6   92.68    2.47   0
  -2   7  -6   96.70    2.87   0
   2   7   6   86.97    2.47   0
   2   7  -6   96.40    2.68   0
  -2  -7  -6   87.22    2.97   0
   2  -7   6   98.07    2.53   0
  -3  -7   6   22.83    2.52   0
  -3   7  -6   21.34    2.58   0
   3   7  -6   26.52    2.65   0
   3   7   6   24.60    1.98   0
  -3  -7  -6   22.42    1.98   0
   3  -7   6   25.21    2.07   0
  -4   7  -6  156.35    3.14   0
   4   7  -6  157.58    3.48   0
   4   7   6  146.45    3.25   0
  -4  -7  -6  151.43    3.40   0
   4  -7   6  151.83    3.30   0
   5  -7   6    7.15    2.71   0
   5  -7  -6    3.29    3.44   0
   5   7  -6    3.87    1.91   0
   5  -7  -6    5.06    3.40   0
   5   7  -6    5.63    2.58   0
   5   7   6    0.13    2.60   0
  -5   7  -6    2.73    2.54   0
  -5  -7  -6    4.15    1.85   0
   6  -7   6    2.18    2.70   0
  -6  -7  -6    2.25    2.59   0
   6  -7  -6    2.16    3.38   0
   6   7  -6    3.22    2.58   0
   6  -7  -6    1.65    3.48   0
   6   7  -6    3.29    2.71   0
   6   7   6    3.30    1.74   0
  -6   7  -6    1.54    2.58   0
   7  -7   6    1.82    2.92   0
  -7   7  -6    4.93    2.76   0
   7  -7  -6    4.07    3.51   0
   7   7  -6    3.11    2.14   0
   7  -7  -6    2.80    3.68   0
  -7  -7  -6    2.17    2.68   0
   7   7   6    2.57    2.80   0
   7   7  -6   -0.22    2.12   0
   8  -7   6    0.21    3.26   0
   8  -7  -6    1.67    3.07   0
   8  -7  -6    1.84    3.23   0
   8   7  -6    0.96    2.29   0
  -8   7  -6    1.06    2.18   0
   8   7  -6    1.11    2.34   0
   8   7   6    1.13    2.10   0
  -8  -7  -6    2.00    2.04   0
   0   8   6    2.29    2.58   0
   0  -8   6    2.58    2.79   0
   0   8  -6    3.10    2.48   0
   0  -8  -6    2.86    2.47   0
  -1   8  -6   31.91    2.72   0
   1  -8  -6   31.74    4.12   0
  -1  -8   6   35.07    2.12   0
   1   8   6   34.20    2.68   0
   1  -8   6   32.24    2.83   0
   1   8  -6   33.22    2.98   0
  -1  -8  -6   29.89    2.60   0
  -1   8   6   32.44    4.56   0
  -2  -8   6   35.67    2.75   0
   2   8  -6   35.18    2.99   0
   2   8   6   34.20    2.62   0
  -2   8  -6   32.93    2.66   0
   2  -8   6   34.81    2.89   0
  -2  -8  -6   32.93    2.58   0
  -3   8  -6   46.93    2.70   0
  -3  -8   6   47.22    2.59   0
   3   8  -6   51.01    2.95   0
   3   8   6   44.97    2.82   0
  -3  -8  -6   46.19    2.80   0
   3  -8   6   39.52    2.92   0
  -4  -8  -6   10.59    2.52   0
   4   8  -6   15.61    2.76   0
  -4   8  -6   14.88    2.43   0
   4   8   6   13.93    2.49   0
   4  -8   6   14.24    1.91   0
   5  -8   6    5.33    2.74   0
   5  -8  -6    1.18    3.94   0
  -5  -8  -6    0.59    2.65   0
   5   8  -6    3.52    2.77   0
   5   8  -6    3.38    2.54   0
   5  -8  -6    1.42    3.97   0
   5   8   6    4.07    1.71   0
  -5   8  -6   -3.70    2.47   0
   6  -8   6   71.18    3.10   0
   6  -8  -6   63.50    4.30   0
  -6  -8  -6   65.04    2.92   0
   6  -8  -6   65.73    4.29   0
   6   8  -6   66.00    2.47   0
   6   8  -6   61.42    3.11   0
   6   8   6   60.00    2.28   0
  -6   8  -6   57.56    2.26   0
   7  -8   6    5.08    2.87   0
  -7   8  -6   -0.50    2.04   0
   7  -8  -6    2.62    3.55   0
   7   8  -6   -1.43    2.80   0
   7  -8  -6    2.18    3.67   0
  -7  -8  -6    0.15    1.87   0
   7   8   6   -0.73    1.90   0
   7   8  -6    1.34    2.84   0
   8  -8   6    5.29    3.11   0
   8  -8  -6    1.82    3.12   0
   8  -8  -6    2.79    3.80   0
  -8   8  -6    4.53    3.26   0
   8   8  -6    3.22    3.13   0
   8   8  -6    5.32    3.14   0
   8   8   6    5.01    2.11   0
  -8  -8  -6    2.82    2.15   0
  -1  -9  -6   45.25    2.24   0
  -1   9  -6   52.95    2.80   0
  -1   9   6   49.54    4.37   0
  -1  -9   6   52.69    2.22   0
   1   9   6   47.28    2.84   0
   1  -9   6   51.22    2.90   0
   1   9  -6   51.33    3.01   0
  -1   9   6   50.67    4.82   0
  -2  -9  -6    2.36    2.28   0
  -2   9  -6    0.74    2.62   0
  -2  -9   6    2.09    2.48   0
   2   9  -6    2.08    1.98   0
   2   9   6    0.52    2.31   0
   2  -9   6    0.98    1.99   0
  -3  -9  -6    1.71    1.57   0
  -3  -9   6    0.81    1.61   0
  -3   9  -6    4.08    2.46   0
   3   9  -6   -1.23    2.73   0
   3   9   6    1.63    2.40   0
   3  -9   6    1.23    1.96   0
  -4  -9   6  133.97    2.77   0
  -4  -9  -6  126.21    2.68   0
   4   9  -6  142.34    2.83   0
  -4   9  -6  139.50    3.18   0
   4   9   6  138.58    3.17   0
   4  -9   6  144.30    3.40   0
  -5  -9  -6   21.22    2.73   0
   5   9  -6   22.30    2.03   0
   5  -9  -6   22.57    6.29   0
   5   9  -6   20.30    1.96   0
  -5   9  -6   18.96    1.95   0
   5   9   6   19.60    2.66   0
   5  -9  -6   21.36    6.85   0
   5  -9   6   22.41    2.05   0
   6  -9  -6    0.92    3.54   0
   6  -9  -6    0.68    3.41   0
   6   9  -6    1.37    2.70   0
  -6  -9  -6    1.16    1.80   0
   6   9  -6   -1.48    1.94   0
   6   9   6   -0.46    2.65   0
  -6   9  -6    1.10    2.69   0
   6  -9   6   -1.37    1.95   0
   7  -9   6    0.32    2.85   0
  -7   9  -6    1.14    2.10   0
   7  -9  -6    1.34    3.67   0
   7  -9  -6    1.86    2.97   0
   7   9  -6    2.60    2.75   0
   7   9   6    1.37    2.71   0
  -7  -9  -6    0.41    1.94   0
   7   9  -6    1.85    2.11   0
   8  -9   6    5.03    3.29   0
   8  -9  -6   -0.64    3.35   0
   8  -9  -6    0.32    3.87   0
  -8   9  -6   -1.45    3.17   0
   8   9  -6    0.61    3.05   0
   8   9  -6    0.40    2.14   0
   8   9   6    1.04    2.97   0
  -8  -9  -6    1.64    2.97   0
   0 -10  -6   98.82    3.71   0
   0  10   6   94.53    3.53   0
   0 -10   6   97.20    2.52   0
   0  10  -6  101.36    2.46   0
  -1  10   6    2.93    3.90   0
  -1  10   6    2.21    3.56   0
  -1 -10   6    0.86    2.69   0
  -1 -10  -6    1.35    2.35   0
   1 -10   6    6.21    2.70   0
   1  10   6    3.50    1.81   0
   1  10  -6    1.82    1.92   0
  -1  10  -6    1.43    1.83   0
  -2  10  -6   72.28    2.30   0
  -2 -10  -6   64.96    2.86   0
   2  10  -6   72.97    2.56   0
   2 -10   6   75.15    2.49   0
   2  10   6   63.66    2.28   0
  -2 -10   6   72.16    2.34   0
  -3 -10   6   45.37    2.72   0
  -3  10  -6   42.07    2.05   0
  -3 -10  -6   33.57    2.68   0
   3  10  -6   44.77    2.17   0
   3  10   6   45.02    2.83   0
   3 -10   6   42.46    2.92   0
  -4 -10   6   83.02    2.90   0
  -4 -10  -6   69.99    2.30   0
   4  10  -6   83.26    3.27   0
  -4  10  -6   78.57    2.29   0
   4  10   6   74.87    2.90   0
   4 -10   6   86.92    3.15   0
   5  10  -6   -0.06    2.58   0
  -5 -10  -6    0.86    1.80   0
  -5  10  -6    0.40    2.47   0
   5  10   6    2.44    2.55   0
   5  10  -6   -0.26    1.75   0
   5 -10   6    0.54    1.88   0
   6 -10  -6    3.59    4.07   0
   6  10  -6    1.61    2.79   0
  -6 -10  -6    4.75    1.85   0
   6  10   6    1.90    2.75   0
  -6  10  -6    8.16    2.74   0
   6 -10  -6    1.99    4.25   0
   6  10  -6    3.05    2.03   0
   6 -10   6   -0.46    1.99   0
  -7  10  -6    2.18    2.85   0
   7  10  -6    1.26    2.87   0
   7 -10  -6    0.39    3.58   0
   7  10  -6   -0.65    2.78   0
   7  10   6   -0.01    2.64   0
  -7 -10  -6    3.04    2.02   0
   7 -10   6    2.59    3.04   0
   7 -10  -6    0.79    3.80   0
  -1  11   6    5.29    3.79   0
  -1 -11  -6    4.56    2.48   0
  -1  11   6    4.90    3.62   0
  -1 -11   6    5.48    2.43   0
   1 -11   6    4.68    2.79   0
   1  11  -6    5.89    2.95   0
   1  11   6    6.35    2.43   0
  -1  11  -6    5.83    1.82   0
  -2  11  -6    4.16    2.57   0
  -2 -11   6    7.18    2.58   0
   2  11  -6    4.91    2.95   0
  -2 -11  -6    8.16    2.40   0
   2 -11   6    6.00    2.78   0
   2  11   6    6.82    2.47   0
  -3 -11   6    9.82    2.60   0
  -3  11  -6    7.27    2.59   0
   3  11  -6    8.61    2.15   0
  -3 -11  -6    9.37    2.60   0
   3 -11   6    9.96    2.01   0
   3  11   6    8.63    2.47   0
  -4  11  -6    0.29    2.52   0
   4  11  -6    1.61    1.81   0
  -4 -11  -6    4.64    2.51   0
   4  11   6   -0.33    1.86   0
   4 -11   6    1.82    1.98   0
  -4 -11   6   -0.47    1.81   0
   5  11  -6    0.42    2.64   0
  -5  11  -6    1.79    1.76   0
  -5 -11  -6    2.37    2.60   0
   5  11   6   -0.38    2.54   0
   5 -11   6    2.44    2.68   0
   5  11  -6    1.39    2.47   0
   6  11  -6    2.41    2.76   0
   6 -11  -6    0.99    4.92   0
   6  11  -6   -1.18    1.99   0
   6  11   6    0.60    1.95   0
   6 -11  -6    1.29    4.59   0
  -6  11  -6    3.10    1.81   0
  -6 -11  -6   -1.57    1.96   0
   6 -11   6    1.88    2.07   0
   7  11  -6    2.70    2.87   0
  -7 -11  -6    4.29    1.95   0
   7 -11  -6    0.54    4.29   0
   7  11  -6    4.56    2.15   0
   7  11   6    0.43    2.01   0
   7 -11  -6    2.72    3.82   0
   7 -11   6   -0.09    3.02   0
  -7  11  -6    2.73    2.90   0
   0  12   6  160.31    4.08   0
   0 -12   6  183.57    2.93   0
   0  12   6  160.47    4.54   0
   0  12  -6  181.60    3.49   0
  -1  12   6    0.40    3.59   0
  -1  12   6    0.49    3.61   0
  -1 -12   6    0.89    2.56   0
   1  12  -6   -1.56    1.97   0
   1 -12   6    3.00    2.74   0
  -1 -12  -6    0.39    1.75   0
   1  12   6   -0.51    2.42   0
  -1  12  -6    2.07    1.80   0
  -2  12  -6   41.73    2.12   0
  -2 -12  -6   38.75    2.67   0
  -2 -12   6   39.12    2.19   0
   2  12  -6   39.34    3.22   0
   2 -12   6   40.49    2.97   0
   2  12   6   32.87    2.59   0
   3  12  -6   12.15    2.86   0
  -3  12  -6   10.41    1.85   0
   3 -12   6   11.79    2.72   0
  -3 -12   6   13.72    2.66   0
   3  12   6   11.71    2.40   0
  -3 -12  -6   11.11    1.92   0
  -4 -12   6    4.57    2.52   0
  -4  12  -6    5.59    1.91   0
   4  12  -6    4.34    2.69   0
   4 -12   6    5.88    2.84   0
   4  12   6    4.29    2.55   0
  -4 -12  -6    6.40    2.61   0
   5  12  -6    1.82    2.57   0
   5  12  -6   -1.84    1.91   0
  -5  12  -6    1.49    2.61   0
   5  12   6    0.13    1.79   0
   5 -12   6    1.20    2.80   0
  -5 -12  -6   -0.08    1.78   0
  -6 -12  -6    1.51    1.81   0
   6  12  -6   -0.29    2.11   0
   6  12  -6    1.42    2.06   0
  -6  12  -6    4.05    2.70   0
   6  12   6    3.42    2.66   0
   6 -12   6   -0.57    2.19   0
   7  12  -6    3.76    2.95   0
   7 -12  -6   -0.47    4.25   0
   7  12  -6    0.86    2.08   0
  -7 -12  -6   -0.56    2.90   0
   7  12   6    1.61    2.06   0
   7 -12  -6    1.54    4.49   0
  -7  12  -6   -1.76    2.14   0
   7 -12   6    0.46    3.08   0
  -1 -13  -6    2.52    2.40   0
  -1 -13   6    5.41    2.71   0
  -1  13   6    1.97    3.38   0
  -1  13   6    2.96    3.61   0
   1 -13   6   -0.04    2.68   0
   1  13  -6    6.04    2.80   0
   1  13   6    0.99    2.41   0
  -1  13  -6    2.52    1.81   0
  -2 -13   6   48.30    2.76   0
  -2  13  -6   50.49    2.11   0
   2  13  -6   48.53    3.08   0
   2 -13   6   50.90    2.19   0
  -2 -13  -6   47.75    2.69   0
   2  13   6   44.39    2.73   0
  -3 -13   6    4.59    2.54   0
  -3  13  -6    1.64    2.60   0
  -3 -13  -6    0.55    1.75   0
   3  13  -6    1.97    1.96   0
   3 -13   6    0.47    2.77   0
   3  13   6    1.11    2.47   0
  -4 -13   6   55.36    2.88   0
  -4 -13  -6   45.68    2.19   0
  -4  13  -6   47.87    2.10   0
   4  13  -6   47.34    2.29   0
   4 -13   6   51.82    3.11   0
   4  13   6   46.33    2.18   0
  -5 -13  -6    7.32    2.64   0
   5  13  -6    6.62    1.98   0
  -5  13  -6    8.95    2.70   0
   5  13  -6    7.44    1.94   0
   5 -13   6    7.64    1.93   0
   5  13   6    6.82    2.66   0
   6  13  -6   -1.34    2.77   0
  -6 -13  -6   -0.38    2.85   0
  -6  13  -6    4.74    2.84   0
   6  13   6    1.18    2.70   0
   6  13  -6    0.53    1.93   0
   6 -13   6    3.12    3.00   0
   7  13  -6    4.96    2.96   0
   7 -13  -6    3.30    5.38   0
   7  13  -6    6.24    3.05   0
   7 -13  -6    3.48    5.61   0
   7  13   6    4.26    2.14   0
  -7 -13  -6    3.92    2.84   0
  -7  13  -6    1.60    2.06   0
   7 -13   6    4.64    2.98   0
   0  14   6    1.43    2.42   0
   0 -14   6   -0.27    1.79   0
   0  14  -6   -1.61    1.92   0
   0  14   6    0.60    2.36   0
   1  14   6    2.32    2.38   0
   1  14   6   -0.07    1.78   0
  -1 -14   6    2.44    2.52   0
  -1  14   6   -0.06    3.49   0
   1 -14   6    3.03    2.65   0
  -1  14   6    1.03    3.20   0
   1  14  -6    3.25    2.88   0
  -1  14  -6    1.04    1.88   0
   2  14   6  160.82    3.38   0
  -2  14  -6  177.99    2.86   0
  -2 -14   6  194.84    3.39   0
   2  14  -6  195.55    2.98   0
   2 -14   6  187.40    2.93   0
  -2 -14  -6  179.42    3.11   0
  -3  14  -6   49.15    2.79   0
   3  14  -6   45.90    2.26   0
  -3 -14   6   45.31    2.11   0
   3 -14   6   51.31    3.07   0
  -3 -14  -6   41.70    2.17   0
   3  14   6   45.21    2.13   0
  -4 -14   6   28.37    2.12   0
  -4  14  -6   32.50    2.88   0
   4  14  -6   23.82    2.10   0
  -4 -14  -6   25.65    2.17   0
   4 -14   6   29.41    2.90   0
   4  14   6   28.92    2.80   0
   5  14  -6    3.53    2.73   0
  -5  14  -6    1.06    2.73   0
   5  14  -6   -0.93    2.63   0
  -5 -14  -6    0.99    2.65   0
   5 -14   6    1.57    1.89   0
   5  14   6   -0.22    2.62   0
   6  14  -6    3.12    2.96   0
  -6  14  -6    2.26    2.82   0
   6  14   6    4.80    2.92   0
   6 -14   6    2.67    2.98   0
  -6 -14  -6    5.32    2.82   0
   6  14  -6    3.10    2.83   0
  -7 -14  -6   -0.44    3.07   0
   7  14  -6    2.40    2.09   0
   7  14  -6    2.31    3.02   0
   7  14   6   -0.65    2.16   0
   7 -14   6   -0.64    3.19   0
  -7  14  -6   -1.31    2.15   0
   1  15   6   22.88    2.68   0
   1  15   6   25.35    2.00   0
  -1 -15   6   25.17    2.56   0
  -1  15   6   26.19    3.96   0
   1 -15   6   32.76    2.71   0
   1  15  -6   26.58    2.94   0
  -1  15   6   23.35    3.58   0
  -1  15  -6   32.90    2.78   0
  -2 -15   6   22.97    1.81   0
  -2  15  -6   21.28    2.01   0
   2  15   6   16.84    2.64   0
   2  15  -6   23.98    2.06   0
   2 -15   6   23.91    2.12   0
   3  15   6    0.67    2.54   0
  -3 -15   6   -0.66    1.79   0
  -3  15  -6    0.52    2.60   0
   3  15  -6   -0.21    2.78   0
   3 -15   6    2.87    2.01   0
  -3 -15  -6    2.56    1.77   0
  -4  15  -6   83.25    3.10   0
  -4 -15  -6   76.97    3.15   0
   4  15  -6   68.70    3.30   0
   4 -15   6   78.95    2.55   0
  -4 -15   6   74.31    2.38   0
   4  15   6   71.42    2.51   0
  -5 -15  -6    8.70    2.01   0
   5  15  -6    7.65    2.80   0
  -5  15  -6    6.73    2.87   0
   5  15  -6    5.07    2.69   0
   5 -15   6    4.67    1.99   0
   5  15   6    6.63    1.98   0
   6  15  -6    4.83    2.92   0
  -6 -15  -6    1.96    2.89   0
  -6  15  -6    3.62    2.89   0
   6 -15   6    1.57    3.09   0
   6  15   6    0.06    2.89   0
   6  15  -6   -0.55    1.95   0
   7  15  -6    1.10    3.01   0
   7  15  -6    3.58    3.04   0
   7  15   6   -0.03    2.18   0
   7 -15   6   -2.80    3.30   0
  -7  15  -6    1.06    2.25   0
  -7 -15  -6   -0.42    3.15   0
   0  16   6   16.44    2.58   0
   0  16   6   18.52    2.68   0
   0 -16   6   16.78    1.86   0
   0  16  -6   21.24    2.80   0
   1  16   6    3.78    2.52   0
   1  16   6    7.18    2.56   0
  -1 -16   6    3.21    2.51   0
   1 -16   6    4.16    1.89   0
  -1  16   6    3.16    3.69   0
   1  16  -6    7.42    2.73   0
  -1  16  -6    4.93    1.89   0
  -1  16   6    4.28    3.22   0
  -2  16  -6   17.27    2.76   0
   2  16   6   15.20    1.86   0
   2  16   6   14.34    2.52   0
  -2 -16   6   16.09    2.56   0
   2 -16   6   18.09    2.10   0
   2  16  -6   16.33    2.88   0
   3  16   6    7.86    1.72   0
  -3  16  -6    8.60    2.72   0
  -3 -16   6    8.60    2.59   0
   3  16  -6    7.43    2.08   0
   3 -16   6   12.18    2.08   0
  -3 -16  -6    7.63    1.75   0
   4  16   6    4.23    1.94   0
  -4 -16   6    4.03    1.83   0
  -4  16  -6    7.24    2.73   0
  -4 -16  -6    4.05    1.89   0
   4  16  -6    3.90    2.07   0
   4 -16   6    1.76    2.07   0
  -5 -16  -6    1.99    2.69   0
   5  16  -6    0.58    1.99   0
  -5  16  -6   -3.30    2.81   0
   5  16  -6   -1.42    1.93   0
   5 -16   6    1.02    2.97   0
   5  16   6   -1.39    1.87   0
   6  16  -6   19.53    3.06   0
  -6 -16  -6   11.49    2.98   0
   6  16  -6   15.18    3.02   0
  -6  16  -6   18.89    2.95   0
   6 -16   6   22.29    3.13   0
   6  16   6   18.09    2.95   0
   7  16  -6   -1.68    3.04   0
   7  16  -6   -1.46    3.09   0
   7  16   6    0.93    2.18   0
   7 -16   6    0.60    3.27   0
  -7  16  -6    1.08    2.23   0
  -7 -16  -6    1.98    3.18   0
  -1  17   6    0.53    3.06   0
   1  17   6    0.68    2.52   0
   1  17   6   -0.22    2.44   0
  -1 -17   6    1.94    2.48   0
   1 -17   6    2.46    2.68   0
  -1  17   6    1.87    3.50   0
   1  17  -6    4.61    2.70   0
  -1  17  -6   -0.85    2.79   0
  -2  17  -6    1.21    2.67   0
   2  17   6    1.92    2.56   0
   2  17   6    1.40    2.36   0
  -2 -17   6    2.73    1.77   0
   2 -17   6    0.42    1.96   0
   2  17  -6    4.25    2.77   0
   3  17   6    1.08    1.73   0
  -3  17  -6    4.29    1.99   0
  -3 -17   6    3.88    2.44   0
   3  17   6    1.81    1.82   0
   3  17  -6    0.05    2.81   0
   3 -17   6    2.28    1.96   0
   4  17   6   22.41    2.76   0
  -4  17  -6   22.68    2.16   0
   4  17  -6   23.10    2.81   0
   4 -17   6   21.09    2.00   0
  -4 -17   6   20.63    1.98   0
  -5 -17  -6   -0.23    2.74   0
   5  17  -6   -1.47    2.07   0
  -5  17  -6    3.22    2.85   0
   5 -17   6    2.87    3.01   0
   5  17   6   -0.41    1.95   0
   5  17  -6   -0.24    2.83   0
   6  17  -6   -1.75    2.00   0
   6  17  -6    3.05    2.07   0
  -6  17  -6   -3.17    2.90   0
  -6 -17  -6    2.30    2.84   0
   6 -17   6    0.72    3.09   0
   6  17   6   -2.39    2.88   0
   0  18   6    2.44    2.65   0
   0  18   6    2.88    2.84   0
   0 -18   6    5.56    2.64   0
   0  18  -6    4.80    1.96   0
  -1  18   6    1.04    3.09   0
   1  18   6    3.51    2.58   0
   1  18   6    2.34    2.46   0
  -1 -18   6    0.95    2.53   0
   1 -18   6    2.82    2.66   0
  -1  18   6    0.92    2.97   0
   1  18  -6    3.75    2.77   0
  -1  18  -6    2.87    1.94   0
  -2  18  -6    5.97    1.93   0
   2  18   6    3.12    1.94   0
  -2 -18   6    5.93    1.86   0
   2 -18   6    5.75    2.78   0
   2  18  -6    6.94    2.01   0
   2  18   6    6.89    2.41   0
   3  18   6    3.10    1.74   0
  -3  18  -6    2.32    1.97   0
   3  18   6   -0.02    2.58   0
  -3 -18   6    1.65    1.77   0
   3  18  -6   -2.08    2.05   0
   3 -18   6    3.65    1.99   0
   4  18   6   -0.34    2.65   0
   4  18   6    0.28    2.65   0
  -4 -18   6    1.46    1.84   0
  -4  18  -6   -0.40    1.97   0
   4  18  -6    2.66    2.89   0
   4 -18   6   -1.03    2.06   0
   5  18   6   10.84    2.03   0
  -5  18  -6   17.25    2.94   0
   5 -18   6   11.88    3.08   0
   5  18  -6   13.69    2.99   0
   5  18  -6   17.91    2.87   0
   6  18  -6    2.32    2.07   0
   6  18  -6    1.88    2.10   0
  -6  18  -6    2.92    3.09   0
   6 -18   6    5.48    3.14   0
   6  18   6    5.43    2.92   0
   1  19   6    3.13    2.54   0
  -1  19   6    2.18    3.25   0
   1  19   6    1.13    2.48   0
  -1 -19   6   -1.41    2.45   0
   1 -19   6   -1.32    1.87   0
  -1  19   6    1.23    3.66   0
   1  19  -6   -0.37    1.89   0
  -1  19  -6   -3.95    2.72   0
  -2  19  -6   -0.94    2.61   0
  -2  19   6    1.18    4.56   0
   2  19   6    2.25    2.69   0
  -2 -19   6    1.86    2.39   0
   2  19   6    1.19    2.43   0
   2 -19   6   -1.77    2.63   0
   2  19  -6    1.31    2.77   0
  -2  19   6    0.66    4.72   0
   3  19   6   41.53    2.81   0
  -3  19  -6   42.78    2.87   0
   3  19   6   36.32    2.78   0
  -3 -19   6   38.44    2.76   0
   3  19  -6   39.70    2.90   0
   3 -19   6   39.48    2.29   0
   4  19   6    1.15    1.80   0
   4  19   6   -0.19    1.96   0
  -4  19  -6    0.86    2.84   0
  -4 -19   6    1.28    1.92   0
   4  19  -6   -0.63    2.10   0
   4 -19   6    2.15    2.07   0
   5  19   6    3.33    2.81   0
   5  19   6    4.13    2.83   0
  -5  19  -6    6.30    2.89   0
   5  19  -6    2.49    3.01   0
   5 -19   6    9.95    2.97   0
   5  19  -6    5.42    2.90   0
   6  19   6    1.54    2.08   0
   6  19  -6    1.29    3.04   0
   6  19  -6    5.66    3.15   0
  -6  19  -6    3.23    2.16   0
   6 -19   6    4.06    3.20   0
   6  19   6    2.49    2.11   0
   0 -20   6    0.78    2.61   0
   0  20   6    2.38    2.58   0
   0  20   6    1.78    3.47   0
   0  20  -6    0.61    1.84   0
   1  20   6   21.25    2.82   0
  -1 -20   6   21.53    2.56   0
   1  20   6   20.56    2.76   0
  -1  20   6   17.88    2.87   0
   1 -20   6   21.68    2.78   0
  -1  20   6   22.35    3.58   0
   1  20  -6   19.78    1.99   0
  -1  20  -6   19.20    2.89   0
  -2  20  -6    3.10    1.84   0
  -2  20   6    0.71    4.62   0
  -2  20   6    0.99    4.32   0
   2  20   6    0.43    1.78   0
  -2 -20   6   -0.62    2.47   0
   2  20   6    1.29    2.53   0
   2 -20   6    1.85    1.85   0
   2  20  -6    2.59    1.96   0
  -3  20  -6    3.05    1.85   0
   3  20   6    0.12    2.68   0
   3  20   6   -0.27    2.61   0
   3  20  -6    0.26    2.69   0
   3 -20   6    6.59    2.88   0
  -3 -20   6    1.25    1.82   0
  -4 -20   6    5.09    2.79   0
   4  20   6    1.92    2.77   0
   4  20   6    2.07    1.89   0
  -4  20  -6    5.72    2.85   0
   4  20  -6    3.30    2.08   0
   4 -20   6    2.34    2.12   0
   5  20   6    1.07    2.85   0
   5  20   6    2.44    2.90   0
  -5  20  -6    2.51    1.99   0
   5  20  -6    1.60    2.94   0
   5 -20   6    3.22    3.01   0
   5  20  -6    3.22    2.90   0
   6  20   6    1.66    2.17   0
   6  20  -6    2.86    3.08   0
   6  20  -6   -0.38    3.07   0
  -6  20  -6    1.65    2.27   0
   6 -20   6    0.47    3.24   0
   6  20   6   -0.02    2.10   0
   1  21   6    6.64    2.77   0
  -1 -21   6    5.58    2.55   0
   1  21   6    3.24    2.57   0
   1 -21   6    4.05    1.99   0
  -1  21   6    2.47    2.67   0
  -1  21   6    3.13    2.96   0
   1  21  -6    6.52    2.73   0
  -1  21  -6    3.48    2.82   0
  -2  21  -6    2.37    2.05   0
  -2  21   6   -0.03    4.12   0
   2  21   6   -0.06    2.66   0
  -2 -21   6    0.27    1.85   0
  -2  21   6    0.60    3.86   0
   2  21   6    2.88    2.66   0
   2 -21   6   -0.59    1.94   0
   2  21  -6    0.79    2.74   0
  -3  21  -6    9.67    2.70   0
   3  21   6    7.69    2.78   0
   3  21   6    8.10    1.91   0
  -3 -21   6   14.70    2.79   0
   3 -21   6    8.32    2.76   0
   3  21  -6    6.04    2.09   0
  -4 -21   6    5.58    2.79   0
   4  21   6    1.70    2.71   0
   4  21   6    3.78    2.74   0
  -4  21  -6    3.32    2.08   0
   4  21  -6    4.61    2.91   0
   4 -21   6    2.47    2.13   0
   5  21   6    0.47    2.07   0
   5  21  -6    2.35    2.17   0
   5  21   6    2.06    2.88   0
   5 -21   6    7.54    3.07   0
  -5  21  -6    0.57    2.99   0
   5  21  -6    5.32    2.94   0
   0 -22   6    6.59    1.86   0
   0  22   6    5.27    3.00   0
   0  22   6    3.17    3.37   0
   0  22  -6    6.04    1.91   0
  -1 -22   6   53.11    2.82   0
   1  22   6   43.74    3.07   0
   1 -22   6   48.71    2.95   0
   1  22   6   38.26    3.05   0
  -1  22   6   40.82    3.85   0
  -1  22   6   46.80    4.07   0
   1  22  -6   47.19    3.01   0
  -1  22  -6   49.13    2.98   0
  -2  22  -6    0.22    2.79   0
  -2  22   6    0.46    4.15   0
   2  22   6    2.99    2.77   0
  -2 -22   6   -1.23    1.88   0
   2  22   6    0.61    1.93   0
  -2  22   6    0.21    3.86   0
   2 -22   6    3.68    2.73   0
   2  22  -6   -1.00    2.84   0
  -3  22  -6    0.37    2.05   0
  -3 -22   6    2.05    1.93   0
   3  22   6    5.81    2.77   0
   3 -22   6    4.21    2.85   0
   3  22  -6    1.12    2.79   0
   3  22   6    2.76    2.80   0
  -4 -22   6    3.44    2.04   0
   4  22   6    5.38    2.85   0
   4  22   6    2.19    2.03   0
  -4  22  -6    2.95    2.93   0
   4  22  -6    1.35    2.90   0
   4 -22   6    4.44    2.17   0
   5  22   6    2.40    2.84   0
   5  22   6   -0.07    2.18   0
  -5  22  -6    1.46    2.16   0
   5  22  -6   -2.26    2.24   0
   5 -22   6    8.27    3.17   0
   5  22  -6    0.39    3.09   0
  -1 -23   6   63.43    2.90   0
   1  23   6   57.98    3.32   0
   1 -23   6   57.09    2.37   0
   1  23   6   55.12    3.18   0
  -1  23   6   50.32    3.90   0
  -1  23   6   60.18    3.63   0
   1  23  -6   56.42    2.28   0
  -1  23  -6   59.41    3.17   0
  -2  23  -6    3.70    2.88   0
  -2  23   6    3.48    4.22   0
  -2 -23   6    5.78    2.62   0
   2  23   6    2.89    1.96   0
   2  23   6    1.93    2.63   0
   2 -23   6    2.08    1.92   0
  -2  23   6    1.37    4.02   0
   2  23  -6    6.52    2.75   0
  -3  23  -6    1.35    2.08   0
  -3 -23   6   -0.99    2.56   0
   3  23   6   -0.91    2.80   0
   3  23   6    1.60    2.72   0
   3 -23   6    1.74    2.14   0
   3  23  -6    0.02    2.72   0
   4  23   6    1.56    2.09   0
   4  23   6    1.96    2.11   0
  -4  23  -6   -2.00    2.09   0
   4  23  -6    2.32    2.20   0
   4 -23   6    1.52    2.09   0
  -4 -23   6   -0.34    1.99   0
   5  23   6    1.19    3.02   0
   5  23   6   -0.17    2.18   0
  -5  23  -6    1.16    3.12   0
   5  23  -6   -0.66    2.19   0
   5  23  -6   -0.69    2.10   0
   5 -23   6    0.83    3.19   0
   0 -24   6    4.59    2.68   0
   0  24   6    6.16    3.04   0
   0  24   6    3.35    2.87   0
   0  24  -6   10.11    2.83   0
  -1 -24   6    8.02    2.75   0
   1  24   6    9.68    2.99   0
   1 -24   6   11.64    2.86   0
   1  24   6    3.11    2.85   0
  -1  24   6    6.52    3.42   0
  -1  24   6    7.01    3.83   0
   1  24  -6    8.23    2.89   0
  -1  24  -6    8.93    2.91   0
  -2  24   6    6.66    3.87   0
  -2  24  -6    9.01    3.00   0
   2  24   6    5.00    2.91   0
   2  24   6    5.38    2.84   0
   2 -24   6    6.29    2.14   0
  -2  24   6    4.51    3.58   0
   2  24  -6    5.94    1.96   0
  -2 -24   6    9.28    2.64   0
  -3  24  -6   -1.77    3.03   0
  -3 -24   6   -0.39    1.93   0
   3  24   6    1.27    2.10   0
   3 -24   6    1.81    2.08   0
   3  24  -6    0.82    2.05   0
   3  24   6   -1.20    2.10   0
  -4 -24   6    7.73    2.96   0
   4  24   6    5.35    2.95   0
   4  24   6    7.57    2.96   0
  -4  24  -6    6.70    2.19   0
   4 -24   6    4.14    3.09   0
   4  24  -6    4.27    2.05   0
  -1 -25   6   -0.25    2.62   0
   1 -25   6    2.15    1.89   0
   1  25   6    1.09    2.98   0
   1  25   6    0.56    2.86   0
  -1  25   6    2.21    3.47   0
  -1  25   6    2.17    3.14   0
   1  25  -6    0.37    1.98   0
  -1  25  -6   -2.92    3.02   0
  -2  25   6    2.45    3.81   0
  -2  25  -6    0.59    2.92   0
  -2 -25   6    3.44    1.89   0
   2  25   6    1.77    2.85   0
   2 -25   6    2.59    2.95   0
   2  25   6    0.36    2.90   0
  -2  25   6    2.62    3.56   0
   2  25  -6    5.41    2.90   0
  -3  25  -6   -1.17    3.01   0
  -3 -25   6    0.13    2.74   0
   3  25   6   -2.09    2.89   0
   3  25   6    2.58    2.81   0
   3 -25   6    2.01    3.02   0
   3  25  -6    0.02    2.89   0
  -4 -25   6   -1.99    2.04   0
   4  25   6    2.02    2.13   0
   4  25   6    0.58    3.12   0
  -4  25  -6    1.45    3.15   0
   4 -25   6   -0.37    3.08   0
   4  25  -6    3.20    2.99   0
   0 -26   6    2.66    1.96   0
   0  26   6    2.93    3.11   0
   0  26   6    2.16    2.93   0
   0  26  -6    2.22    2.07   0
  -1 -26   6   12.80    2.75   0
   1 -26   6   10.83    2.12   0
   1  26   6    5.12    3.11   0
   1  26   6    8.19    2.98   0
  -1  26   6    7.11    3.12   0
  -1  26   6    8.45    3.87   0
   1  26  -6    5.43    3.01   0
  -1  26  -6    6.11    2.94   0
  -2  26   6    0.74    3.84   0
  -2  26  -6   -2.25    3.07   0
   2  26   6   -0.03    2.08   0
  -2 -26   6   -0.16    1.99   0
   2 -26   6    0.74    2.14   0
   2  26   6    1.52    2.02   0
  -2  26   6   -0.27    3.54   0
   2  26  -6    0.29    2.11   0
  -3 -26   6    3.84    2.03   0
  -3  26  -6    4.46    3.06   0
   3  26   6    4.15    3.12   0
  -3  26   6    2.34    5.86   0
   3  26   6    3.73    3.06   0
   3 -26   6    4.87    3.04   0
   3  26  -6   -3.32    2.98   0
  -3  26   6    2.24    5.94   0
   4  26   6    4.62    3.11   0
   4 -26   6    0.16    3.06   0
  -1 -27   6    3.70    2.82   0
   1 -27   6    4.12    2.71   0
   1  27   6    4.09    2.16   0
   1  27   6    3.11    3.03   0
  -1  27   6    0.37    3.17   0
  -1  27   6    1.48    3.41   0
   1  27  -6    1.36    2.18   0
  -1  27  -6    2.22    2.05   0
  -2  27   6    1.52    4.01   0
  -2  27  -6    1.56    3.13   0
  -2 -27   6    0.37    2.80   0
   2  27   6    1.51    3.12   0
   2 -27   6    4.80    3.03   0
   2  27   6    1.81    3.01   0
  -2  27   6    2.94    3.86   0
   2  27  -6    4.62    2.99   0
  -3  27  -6    0.76    3.20   0
  -3 -27   6    1.10    2.88   0
   3  27   6    4.31    3.25   0
   3  27   6    1.95    2.34   0
  -3  27   6    0.45    5.18   0
   3 -27   6   -0.09    2.23   0
  -3  27   6    1.30    5.17   0
   3  27  -6   -1.48    2.20   0
   0 -28   6    3.82    2.16   0
   0  28   6    1.85    3.21   0
   0  28   6    0.65    3.02   0
   0  28  -6   -1.12    2.15   0
  -1 -28   6   -0.27    2.02   0
   1 -28   6    0.64    2.22   0
   1  28   6   -0.01    3.25   0
   1  28   6    1.01    3.13   0
  -1  28   6    1.21    3.91   0
  -1  28   6    0.48    3.51   0
   1  28  -6   -0.70    3.05   0
  -1  28  -6    1.04    2.27   0
  -2  28  -6    2.76    3.11   0
  -2  28   6    1.62    4.02   0
  -2 -28   6    0.50    2.89   0
   2 -28   6    2.61    2.16   0
   2  28   6   -0.98    3.09   0
   2  28   6    1.01    2.95   0
  -2  28   6    1.13    3.73   0
   2  28  -6    2.26    3.06   0
  -1 -29   6   -0.33    2.00   0
   1 -29   6   -2.35    3.20   0
   1  29   6    1.76    3.12   0
   1  29   6   -1.79    3.03   0
  -1  29   6    0.48    3.88   0
   1  29  -6   -1.69    2.17   0
  -1  29   6   -1.04    3.29   0
  -1  29  -6   -1.29    3.31   0
   1   1  -7  112.70    3.52   0
   1  -1  -7  109.95    3.13   0
  -1   1  -7  112.95    3.20   0
  -1  -1   7  108.88    3.52   0
  -1   1   7  110.62    3.71   0
  -1  -1  -7  108.40    3.22   0
   1  -1   7  111.75    3.42   0
   1   1   7  107.53    2.79   0
   2  -1   7   84.79    2.54   0
  -2   1   7   82.68    3.40   0
  -2  -1   7   85.07    3.28   0
  -2   1  -7   76.43    2.38   0
  -2  -1  -7   78.71    2.96   0
   2   1   7   81.69    3.19   0
   2   1  -7   83.76    3.46   0
   2  -1  -7   89.69    4.20   0
   3  -1   7   23.65    2.20   0
  -3   1   7   23.14    2.64   0
  -3  -1   7   19.63    2.57   0
   3   1   7   23.18    2.12   0
   3   1  -7   21.61    2.93   0
   3  -1  -7   22.57    3.07   0
  -3   1  -7   22.30    1.93   0
  -3  -1  -7   24.47    2.59   0
  -4  -1  -7    3.94    2.41   0
   4  -1   7    0.94    2.53   0
   4   1   7    3.82    1.81   0
   4   1  -7    2.85    2.76   0
   4  -1  -7    3.10    2.76   0
   4  -1  -7    2.46    2.52   0
   4   1  -7    0.50    2.49   0
  -4   1  -7    2.31    1.68   0
  -5   1  -7    0.57    1.72   0
   5  -1   7    3.80    2.62   0
  -5  -1  -7    0.65    2.35   0
   5   1  -7    2.07    2.52   0
   5   1   7   -0.80    2.47   0
   5   1  -7    1.40    2.60   0
   5  -1  -7   -0.40    2.75   0
   5  -1  -7   -1.10    2.70   0
   6  -1   7    5.91    2.61   0
  -6   1  -7   -2.16    1.79   0
   6   1   7    2.05    2.64   0
   6  -1  -7    1.96    2.73   0
   6   1  -7   -0.46    2.75   0
  -6  -1  -7   -0.93    1.79   0
   6  -1  -7    1.35    2.77   0
   6   1  -7   -0.04    1.88   0
   7  -1  -7    0.41    2.97   0
   7  -1   7    1.63    2.00   0
   7   1  -7   -1.74    2.94   0
   7   1   7    1.71    1.94   0
   7   1  -7   -0.30    3.03   0
  -7   1  -7    0.65    1.88   0
  -7  -1  -7    1.33    1.86   0
   7  -1  -7    0.76    2.89   0
   8   1  -7    0.94    3.19   0
   8  -1   7   -0.34    2.94   0
   8   1   7    4.08    2.93   0
   8   1  -7   -0.72    3.23   0
   8  -1  -7   -0.17    3.19   0
  -8   1  -7   -4.40    2.92   0
  -8  -1  -7    3.25    2.98   0
   8  -1  -7   -0.42    3.27   0
   0   2  -7   54.53    2.96   0
   0  -2  -7   54.83    2.91   0
   0  -2   7   56.22    2.45   0
   0   2   7   57.14    3.16   0
   1   2   7   74.16    3.15   0
   1  -2  -7   72.29    3.53   0
  -1   2  -7   75.67    2.98   0
  -1  -2   7   69.64    2.56   0
  -1   2   7   75.14    3.44   0
  -1  -2  -7   69.20    2.91   0
   1  -2   7   76.17    3.23   0
   1   2  -7   75.85    3.21   0
   2  -2  -7  102.41    3.82   0
   2   2   7  108.21    3.24   0
  -2   2   7  108.17    4.16   0
  -2  -2   7  102.68    3.28   0
  -2   2  -7   96.91    2.53   0
   2   2  -7  102.37    3.56   0
  -2  -2  -7   91.51    2.56   0
   2  -2   7  103.95    3.22   0
  -3  -2  -7   18.75    2.68   0
   3  -2   7   23.09    2.96   0
  -3  -2   7   23.64    2.58   0
   3   2   7   24.88    2.74   0
   3   2  -7   20.97    3.05   0
  -3   2  -7   21.45    1.96   0
   3  -2  -7   23.91    3.65   0
   4   2   7   26.89    1.96   0
   4  -2   7   27.04    2.68   0
  -4  -2  -7   26.53    2.49   0
   4   2  -7   25.06    2.10   0
   4  -2  -7   26.48    2.80   0
   4   2  -7   26.77    2.92   0
   4  -2  -7   27.36    3.23   0
  -4   2  -7   25.77    2.46   0
  -5   2  -7   -0.40    1.72   0
   5  -2   7   -0.11    2.59   0
   5   2   7   -0.11    2.57   0
  -5  -2  -7    3.47    2.51   0
   5   2  -7    1.34    2.73   0
   5   2  -7    1.25    2.70   0
   5  -2  -7    0.92    2.71   0
   5  -2  -7    0.73    3.14   0
   6  -2  -7   17.60    2.99   0
   6  -2   7   18.91    2.79   0
  -6   2  -7   17.24    2.70   0
   6   2   7   13.95    2.05   0
   6  -2  -7   18.48    2.98   0
  -6  -2  -7   17.09    1.93   0
   6   2  -7   17.73    1.99   0
   6   2  -7   18.13    3.01   0
   7  -2   7    2.13    1.94   0
   7   2   7   -1.67    2.77   0
  -7   2  -7    4.08    1.90   0
   7   2  -7    2.60    2.92   0
   7  -2  -7   -0.00    2.90   0
   7   2  -7    1.32    2.92   0
  -7  -2  -7   -0.31    1.91   0
   7  -2  -7    2.52    3.58   0
   8   2  -7   -0.08    3.19   0
   8  -2   7    1.22    3.01   0
   8   2   7    0.71    2.13   0
   8   2  -7    2.33    3.20   0
   8  -2  -7    1.08    3.27   0
  -8   2  -7    3.86    2.08   0
   8  -2  -7    1.65    3.22   0
  -8  -2  -7    3.77    2.13   0
   1   3   7   -0.79    2.54   0
  -1   3  -7    0.96    2.49   0
   1  -3  -7    1.37    2.42   0
  -1  -3   7    1.43    2.67   0
  -1   3   7   -0.10    2.97   0
  -1  -3  -7    1.01    2.35   0
   1  -3   7   -0.83    1.95   0
   1   3  -7    0.98    1.91   0
   2  -3  -7    0.71    2.63   0
   2   3   7    0.86    1.74   0
  -2   3   7    1.55    3.07   0
  -2  -3   7    2.81    2.47   0
  -2   3  -7   -0.01    1.80   0
   2   3  -7    1.05    2.03   0
   2  -3   7    1.57    1.92   0
  -2  -3  -7   -0.38    2.37   0
   3  -3   7  105.13    2.60   0
  -3  -3  -7  106.07    3.26   0
  -3  -3   7  110.62    3.33   0
   3   3   7  110.35    3.20   0
   3  -3  -7  114.00    4.04   0
   3   3  -7  107.47    2.86   0
  -3   3  -7  107.48    2.99   0
   3  -3  -7  111.85    4.23   0
   4  -3   7   -0.24    1.77   0
  -4  -3  -7    1.92    1.67   0
   4   3  -7    0.69    2.83   0
   4   3   7    1.66    2.48   0
   4  -3  -7    0.57    3.62   0
  -4   3  -7   -1.83    2.42   0
   4   3  -7    0.45    2.56   0
   4  -3  -7   -0.07    3.07   0
   5  -3   7    3.38    2.57   0
   5  -3  -7    0.37    2.51   0
   5   3   7    4.98    2.50   0
   5   3  -7    2.29    2.57   0
  -5  -3  -7    1.14    1.82   0
   5  -3  -7   -0.87    3.38   0
   5   3  -7   -0.83    2.45   0
  -5   3  -7    0.14    1.76   0
   6  -3  -7    2.90    2.78   0
  -6   3  -7    6.03    2.56   0
   6  -3   7    5.55    1.95   0
   6   3   7    3.47    1.87   0
   6   3  -7    4.81    2.89   0
   6  -3  -7    4.76    3.55   0
  -6  -3  -7    6.86    1.80   0
   6   3  -7    3.52    2.81   0
   7  -3   7   -0.46    2.79   0
   7   3   7    3.46    2.74   0
   7   3  -7    0.63    2.97   0
   7  -3  -7    0.00    3.01   0
   7   3  -7    0.94    3.01   0
  -7   3  -7    1.13    2.71   0
  -7  -3  -7    2.65    2.70   0
   7  -3  -7    1.58    2.99   0
  -8  -3  -7    0.41    2.99   0
   8  -3   7    1.90    2.19   0
   8   3  -7    2.32    3.18   0
   8   3   7    2.60    2.95   0
   8  -3  -7    3.86    3.22   0
   8   3  -7    2.79    3.16   0
  -8   3  -7   -2.29    2.92   0
   8  -3  -7    2.73    3.23   0
   0   4  -7  165.80    3.59   0
   0  -4   7  181.06    3.18   0
   0  -4  -7  167.51    3.91   0
   0   4   7  175.62    4.07   0
   1   4   7   24.37    2.09   0
  -1   4  -7   26.53    2.74   0
  -1  -4   7   30.85    2.82   0
   1  -4  -7   25.29    2.80   0
  -1   4   7   26.92    3.76   0
   1  -4   7   27.51    2.86   0
   1   4  -7   27.49    2.87   0
  -1  -4  -7   26.74    2.53   0
  -2  -4  -7   17.06    2.49   0
   2   4   7   15.01    2.63   0
  -2   4   7   18.75    3.31   0
   2  -4  -7   18.69    2.88   0
  -2  -4   7   20.50    2.65   0
  -2   4  -7   16.62    2.60   0
   2   4  -7   21.37    2.86   0
   2  -4   7   16.74    2.85   0
   3  -4   7   70.48    3.04   0
   3  -4  -7   70.46    4.91   0
   3  -4  -7   69.41    4.21   0
  -3  -4   7   66.81    2.35   0
  -3  -4  -7   65.29    2.93   0
   3   4   7   63.35    2.37   0
  -3   4  -7   69.15    2.76   0
   3   4  -7   70.40    3.23   0
   4  -4   7    0.26    1.83   0
  -4  -4  -7   -5.13    2.40   0
   4   4   7    2.69    2.42   0
   4  -4  -7    2.35    3.22   0
   4   4  -7    1.72    2.77   0
   4  -4  -7    1.36    3.69   0
  -4   4  -7    1.90    1.74   0
   4   4  -7   -0.92    1.78   0
   5  -4  -7    8.14    2.73   0
   5  -4   7   11.40    2.62   0
   5   4   7    9.96    2.55   0
   5   4  -7   12.12    2.83   0
   5  -4  -7    8.85    2.97   0
  -5  -4  -7    7.98    2.53   0
   5   4  -7    8.26    1.91   0
  -5   4  -7    7.98    2.50   0
   6   4  -7    1.75    2.67   0
  -6   4  -7   -0.99    1.83   0
   6  -4   7    3.54    1.88   0
   6   4   7   -1.59    2.56   0
   6   4  -7    1.34    1.90   0
   6  -4  -7    0.44    3.44   0
  -6  -4  -7    4.54    1.96   0
   6  -4  -7   -0.54    3.31   0
   7  -4   7   24.89    2.91   0
   7  -4  -7   23.11    3.74   0
  -7   4  -7   19.53    2.09   0
   7   4  -7   20.70    2.35   0
   7   4   7   18.66    2.10   0
   7   4  -7   18.83    3.10   0
   7  -4  -7   18.66    3.72   0
  -7  -4  -7   23.48    2.83   0
  -8  -4  -7    7.07    2.18   0
   8  -4   7   10.29    3.15   0
   8   4  -7    9.39    3.27   0
   8   4   7    8.01    3.07   0
   8  -4  -7    8.18    3.38   0
   8   4  -7    6.28    3.29   0
  -8   4  -7    5.28    2.24   0
   8  -4  -7    6.97    3.37   0
  -1   5  -7   -0.38    1.84   0
  -1  -5  -7    0.77    2.35   0
   1   5   7    2.40    1.79   0
  -1  -5   7   -0.77    2.74   0
  -1   5   7    0.30    3.52   0
   1  -5   7    0.84    2.81   0
   1  -5  -7    0.29    2.44   0
   1   5  -7    1.69    2.73   0
  -2  -5  -7    1.73    1.65   0
  -2   5   7    2.35    3.07   0
   2   5   7    2.54    2.47   0
  -2  -5   7    3.20    2.50   0
  -2   5  -7   -0.08    1.80   0
   2  -5  -7    1.75    2.98   0
   2   5  -7    3.33    2.88   0
   2  -5   7    2.28    1.85   0
  -3  -5   7   17.97    2.55   0
   3  -5  -7   18.15    4.76   0
  -3  -5  -7   13.92    2.69   0
   3   5   7   18.90    2.62   0
  -3   5  -7   20.17    1.90   0
   3   5  -7   16.11    2.16   0
   3  -5   7   19.54    2.80   0
   3  -5  -7   16.53    4.09   0
   4  -5   7   21.85    2.70   0
   4  -5  -7   15.49    4.02   0
   4   5   7   17.43    2.64   0
  -4  -5  -7   14.38    1.80   0
   4   5  -7   17.48    2.86   0
  -4   5  -7   15.33    1.87   0
   4  -5  -7   17.13    4.52   0
   5  -5   7    1.49    2.63   0
   5   5   7   -0.23    2.57   0
   5   5  -7    1.92    2.76   0
   5   5  -7   -1.10    2.60   0
   5  -5  -7    1.42    3.45   0
  -5  -5  -7    0.36    2.57   0
   5  -5  -7   -0.11    3.24   0
  -5   5  -7   -0.94    2.52   0
  -6   5  -7   30.91    2.77   0
   6  -5   7   31.99    2.11   0
   6   5  -7   35.33    2.21   0
   6   5  -7   38.05    3.06   0
   6   5   7   33.97    2.09   0
   6  -5  -7   34.34    3.41   0
   6  -5  -7   35.38    3.79   0
  -6  -5  -7   32.59    2.11   0
   7  -5   7    8.16    2.91   0
  -7   5  -7    3.41    2.76   0
   7   5  -7    2.16    2.87   0
   7  -5  -7    2.68    2.98   0
   7   5   7    2.89    2.73   0
   7  -5  -7    3.82    3.02   0
   7   5  -7    4.65    2.99   0
  -7  -5  -7    3.50    2.00   0
   8  -5   7   10.63    3.20   0
  -8  -5  -7   17.95    3.11   0
   8   5  -7    9.31    3.21   0
   8   5  -7    9.50    3.22   0
   8  -5  -7   10.26    4.16   0
   8   5   7   11.38    2.25   0
  -8   5  -7   10.73    3.16   0
   8  -5  -7   11.64    4.24   0
   0   6   7   17.90    2.83   0
   0  -6  -7   16.45    2.55   0
   0  -6   7   16.18    2.08   0
   0   6  -7   16.81    1.97   0
   1  -6  -7    5.82    2.49   0
   1   6   7    5.49    2.55   0
  -1  -6  -7    6.06    2.49   0
  -1  -6   7    6.48    1.92   0
  -1   6   7    4.00    3.64   0
   1  -6   7    3.69    2.07   0
  -1   6  -7    8.07    1.86   0
   1   6  -7    4.45    2.80   0
   2  -6  -7    5.36    3.90   0
  -2   6   7    6.21    3.90   0
  -2   6  -7    6.33    1.86   0
  -2  -6  -7    7.14    1.74   0
  -2  -6   7    4.94    1.77   0
   2   6   7    8.64    2.40   0
   2   6  -7    6.08    2.78   0
   2  -6   7    6.43    2.83   0
   3   6   7    7.99    1.92   0
  -3  -6  -7    8.26    1.89   0
  -3   6  -7    7.15    1.73   0
   3   6  -7    8.07    2.94   0
  -3  -6   7    9.25    2.35   0
   3  -6   7    8.15    1.97   0
   4  -6  -7    0.36    5.61   0
   4   6   7    2.79    2.61   0
   4   6  -7    1.90    2.68   0
   4  -6  -7    0.88    5.25   0
  -4  -6  -7    0.08    1.81   0
  -4   6  -7    1.93    1.79   0
   4  -6   7    0.05    2.70   0
   5  -6   7    5.12    2.73   0
   5   6  -7    7.01    2.70   0
   5   6  -7    5.20    2.60   0
   5   6   7    6.05    1.89   0
   5  -6  -7    3.24    4.01   0
   5  -6  -7    4.52    4.34   0
  -5  -6  -7    2.64    1.85   0
  -5   6  -7    8.06    2.42   0
   6  -6   7    1.28    1.93   0
   6   6  -7   -0.61    2.72   0
   6   6  -7   -1.06    2.80   0
   6   6   7    3.75    2.80   0
   6  -6  -7    1.21    3.49   0
   6  -6  -7    0.86    3.44   0
  -6  -6  -7   -0.82    1.93   0
  -6   6  -7    0.89    2.67   0
   7  -6   7    5.33    2.09   0
  -7  -6  -7    0.48    1.93   0
  -7   6  -7    4.45    2.02   0
   7   6  -7    2.40    2.98   0
   7  -6  -7    2.48    3.04   0
   7  -6  -7    2.66    3.16   0
   7   6   7    2.21    1.94   0
   7   6  -7    1.10    2.94   0
  -1   7  -7   10.19    1.98   0
   1   7   7    9.44    2.54   0
  -1  -7  -7    9.19    2.42   0
  -1  -7   7   10.41    1.96   0
   1  -7  -7    9.17    3.04   0
   1  -7   7    8.99    2.14   0
  -1   7   7   10.96    3.55   0
   1   7  -7    8.54    2.04   0
  -2   7  -7    0.73    1.81   0
  -2  -7   7   -0.75    1.73   0
   2   7   7   -0.65    1.64   0
  -2  -7  -7    0.18    1.75   0
   2   7  -7    2.89    2.66   0
   2  -7   7    1.15    2.82   0
  -3  -7   7    2.53    2.40   0
  -3   7  -7    1.54    1.72   0
   3   7   7    1.57    1.93   0
   3   7  -7    3.51    2.81   0
  -3  -7  -7    0.83    2.38   0
   3  -7   7   -3.59    2.66   0
  -4  -7   7    4.90    2.56   0
   4   7   7    4.92    2.57   0
   4   7  -7    5.17    2.85   0
  -4   7  -7    5.23    2.60   0
  -4  -7  -7    5.57    2.58   0
   4  -7   7    4.03    1.95   0
   5  -7  -7   42.73    5.91   0
   5   7  -7   40.32    2.36   0
   5   7   7   45.22    2.90   0
   5   7  -7   42.13    2.12   0
   5  -7  -7   44.68    6.48   0
  -5   7  -7   36.74    2.09   0
  -5  -7  -7   39.30    2.83   0
   5  -7   7   45.22    2.11   0
  -6  -7  -7   14.56    2.05   0
   6  -7   7   16.28    2.10   0
   6  -7  -7   17.59    3.88   0
   6   7  -7   16.82    2.21   0
   6   7  -7   19.35    2.90   0
   6   7   7   16.17    1.94   0
   6  -7  -7   18.00    4.40   0
  -6   7  -7   12.59    2.00   0
   7  -7   7   -1.64    2.02   0
  -7   7  -7    3.17    2.15   0
  -7  -7  -7    1.07    2.11   0
   7  -7  -7    0.32    3.08   0
   7   7  -7    2.98    2.94   0
   7  -7  -7    0.45    3.75   0
   7   7   7    0.89    1.98   0
   7   7  -7    0.12    2.08   0
   0  -8   7   30.08    2.97   0
   0   8   7   23.51    2.92   0
   0  -8  -7   25.68    2.78   0
   0   8  -7   26.81    2.92   0
  -1   8  -7   47.29    2.08   0
  -1  -8   7   48.39    2.22   0
   1   8   7   47.58    2.98   0
  -1  -8  -7   44.17    2.81   0
   1  -8   7   47.79    3.03   0
  -1   8   7   48.31    4.66   0
   1  -8  -7   41.85    3.71   0
   1   8  -7   48.63    2.37   0
  -2   8  -7   24.40    2.03   0
  -2  -8   7   20.78    2.51   0
   2   8   7   19.12    2.47   0
  -2  -8  -7   19.37    1.75   0
   2   8  -7   21.69    2.79   0
   2  -8   7   18.54    2.09   0
  -3  -8   7  103.45    2.49   0
  -3   8  -7   98.51    2.43   0
   3   8   7   94.13    3.21   0
   3   8  -7  100.12    3.30   0
  -3  -8  -7   95.59    3.24   0
   3  -8   7  104.23    3.20   0
   4   8  -7  248.33    4.01   0
   4   8   7  232.51    3.65   0
  -4   8  -7  239.69    3.61   0
  -4  -8   7  244.02    3.76   0
  -4  -8  -7  230.13    3.65   0
   4  -8   7  235.62    3.22   0
  -5  -8  -7   14.98    2.76   0
   5   8  -7   16.02    2.89   0
   5   8   7   17.51    2.77   0
  -5   8  -7   17.21    2.64   0
   5   8  -7   16.59    1.95   0
   5  -8   7   14.90    1.98   0
   6  -8  -7    3.57    4.72   0
  -6  -8  -7    2.31    1.82   0
   6   8  -7    3.58    2.67   0
   6   8   7    0.91    2.73   0
   6   8  -7    4.52    2.69   0
   6  -8  -7    2.14    4.24   0
  -6   8  -7    2.49    2.67   0
   6  -8   7    1.80    1.96   0
   7  -8   7    3.95    2.16   0
  -7   8  -7    3.13    2.90   0
   7  -8  -7   -0.07    4.40   0
  -7  -8  -7   -1.43    2.87   0
   7   8  -7    2.85    2.82   0
   7  -8  -7    0.43    3.86   0
   7   8   7    1.61    2.84   0
   7   8  -7   -1.18    2.92   0
  -1   9  -7   -1.02    2.54   0
   1   9   7    0.73    2.52   0
  -1  -9   7   -0.54    1.99   0
   1  -9  -7    0.57    3.39   0
   1  -9   7   -0.17    2.73   0
  -1   9   7    0.98    3.46   0
   1   9  -7    1.10    2.08   0
  -1  -9  -7    1.98    2.43   0
  -2  -9   7  111.34    2.44   0
   2   9   7   95.47    2.50   0
  -2   9  -7  103.29    3.09   0
   2   9  -7  108.27    2.75   0
   2  -9   7  107.88    2.52   0
  -2  -9  -7   96.18    2.49   0
  -3  -9   7   80.21    2.92   0
  -3   9  -7   73.95    2.83   0
   3   9   7   70.77    3.05   0
   3   9  -7   75.32    2.51   0
   3  -9   7   68.42    2.42   0
  -3  -9  -7   80.04    3.06   0
  -4  -9  -7   20.27    2.02   0
  -4  -9   7   22.82    2.07   0
   4   9  -7   26.86    2.86   0
  -4   9  -7   17.32    1.96   0
   4   9   7   21.09    1.87   0
   4  -9   7   20.20    2.87   0
  -5  -9  -7   17.17    1.98   0
   5   9  -7   23.02    2.87   0
   5   9   7   18.27    2.01   0
  -5   9  -7   18.40    1.88   0
   5  -9   7   22.36    2.03   0
   5   9  -7   23.44    2.06   0
  -6  -9  -7    1.78    2.92   0
   6   9  -7    1.96    2.81   0
   6   9   7    0.79    1.93   0
   6   9  -7    2.16    1.92   0
  -6   9  -7    0.10    2.59   0
   6  -9   7    3.89    2.01   0
  -7   9  -7   -1.31    2.06   0
   7   9  -7    0.79    2.93   0
   7   9  -7    0.52    2.98   0
   7  -9  -7   -0.13    4.38   0
   7   9   7   -0.31    2.07   0
  -7  -9  -7    1.24    2.90   0
   7  -9   7    5.95    3.08   0
   7  -9  -7   -0.06    4.42   0
   0  10   7   51.72    3.18   0
   0 -10   7   53.67    3.04   0
   0 -10  -7   46.95    3.01   0
   0  10  -7   51.29    2.32   0
  -1  10  -7   62.60    2.37   0
  -1  10   7   67.19    4.24   0
  -1 -10  -7   64.97    2.98   0
  -1 -10   7   75.44    3.22   0
   1  10   7   63.51    3.15   0
   1 -10   7   68.52    2.29   0
   1  10  -7   68.68    2.47   0
  -1  10   7   70.05    5.21   0
  -2 -10  -7   69.01    2.31   0
  -2  10  -7   75.06    2.31   0
  -2 -10   7   76.87    2.91   0
   2  10   7   72.15    3.01   0
   2  10  -7   72.42    3.23   0
   2 -10   7   79.52    3.10   0
  -3 -10  -7  124.38    2.76   0
  -3 -10   7  140.46    3.26   0
  -3  10  -7  131.99    2.55   0
   3  10  -7  135.49    2.94   0
   3  10   7  123.43    3.27   0
   3 -10   7  130.08    2.74   0
  -4 -10  -7   40.23    2.19   0
  -4  10  -7   38.81    2.74   0
   4  10  -7   42.06    3.10   0
   4  10   7   42.39    2.11   0
  -4 -10   7   43.46    2.84   0
   4 -10   7   43.52    2.98   0
   5  10  -7   30.50    2.11   0
  -5 -10  -7   31.20    2.77   0
   5  10  -7   32.46    2.22   0
   5  10   7   32.70    2.83   0
  -5  10  -7   33.00    2.70   0
   5 -10   7   30.43    2.09   0
   6  10  -7    4.82    2.77   0
  -6 -10  -7    1.76    2.83   0
   6  10   7   -0.92    2.74   0
   6  10  -7    3.92    1.96   0
  -6  10  -7   -0.05    1.82   0
   6 -10   7    2.58    2.15   0
   7  10  -7    1.15    2.19   0
   7  10  -7    4.30    2.15   0
   7  10   7    2.80    2.16   0
   7 -10  -7    5.02    5.94   0
  -7 -10  -7    6.51    2.94   0
   7 -10  -7    3.85    6.06   0
   7 -10   7    6.58    3.12   0
  -7  10  -7    4.20    2.16   0
  -1  11  -7   16.78    1.93   0
  -1  11   7   13.54    4.01   0
  -1 -11   7   12.32    2.83   0
   1  11   7   10.49    2.62   0
   1 -11   7   12.35    2.17   0
  -1 -11  -7   13.52    2.70   0
   1  11  -7   13.88    3.06   0
  -1  11   7   14.22    4.51   0
  -2  11  -7  168.16    3.29   0
  -2 -11   7  170.99    3.01   0
  -2 -11  -7  153.59    2.95   0
   2  11   7  157.84    3.48   0
   2  11  -7  169.01    3.11   0
   2 -11   7  172.80    3.51   0
  -3 -11   7   11.12    2.60   0
  -3  11  -7   13.98    2.59   0
  -3 -11  -7   14.71    2.59   0
   3  11  -7   12.82    2.11   0
   3  11   7   12.60    2.59   0
   3 -11   7   16.72    2.88   0
  -4 -11   7    7.05    1.90   0
  -4 -11  -7    6.27    2.62   0
  -4  11  -7    7.27    1.86   0
   4  11  -7    7.22    2.06   0
   4  11   7    8.72    2.62   0
   4 -11   7    9.27    2.74   0
   5  11  -7   48.38    3.11   0
  -5 -11  -7   40.20    2.18   0
   5  11  -7   52.04    2.93   0
  -5  11  -7   42.53    2.21   0
   5  11   7   41.20    2.16   0
   5 -11   7   48.77    2.24   0
   6  11  -7    3.05    2.07   0
   6  11   7    5.41    2.86   0
  -6 -11  -7    6.79    2.82   0
  -6  11  -7    4.88    2.79   0
   6  11  -7    6.56    1.95   0
   6 -11   7    4.16    2.01   0
   7  11  -7    3.52    2.21   0
   7  11  -7    4.95    3.15   0
   7  11   7    4.78    2.18   0
   7 -11   7    6.73    3.07   0
  -7  11  -7    3.21    2.16   0
  -7 -11  -7    5.01    2.95   0
   0  12   7  485.54    6.71   0
   0 -12   7  521.68    4.73   0
   0  12  -7  509.13    4.20   0
   0 -12  -7  496.50    6.33   0
  -1  12   7  231.97    7.79   0
  -1  12  -7  245.59    3.65   0
  -1  12   7  245.61    7.26   0
  -1 -12  -7  218.65    4.28   0
  -1 -12   7  244.56    3.75   0
   1 -12   7  237.12    3.13   0
   1  12   7  216.62    4.06   0
   1  12  -7  238.35    4.00   0
  -2  12  -7  242.96    3.09   0
  -2 -12   7  232.58    3.75   0
   2  12  -7  243.60    3.39   0
   2  12   7  216.92    3.90   0
   2 -12   7  232.05    3.68   0
  -2 -12  -7  223.82    3.94   0
  -3  12  -7   58.76    2.25   0
  -3 -12   7   70.38    2.90   0
   3  12  -7   62.62    2.29   0
   3  12   7   57.88    2.20   0
  -3 -12  -7   58.49    2.82   0
   3 -12   7   73.31    3.14   0
  -4 -12   7   30.66    2.79   0
  -4  12  -7   30.76    1.94   0
   4  12  -7   33.82    3.09   0
   4  12   7   28.03    2.15   0
  -4 -12  -7   32.34    2.79   0
   4 -12   7   32.70    2.83   0
   5  12  -7    7.56    2.85   0
  -5  12  -7    3.62    1.93   0
   5  12   7    3.04    2.64   0
  -5 -12  -7    1.08    2.74   0
   5 -12   7    2.55    1.98   0
   5  12  -7    4.48    2.60   0
   6  12  -7    3.33    2.90   0
   6  12   7    4.09    2.03   0
  -6  12  -7   -0.63    2.76   0
   6 -12   7    2.85    2.15   0
  -6 -12  -7    5.55    2.91   0
   6  12  -7    1.87    1.97   0
  -7 -12  -7    0.65    3.01   0
   7  12  -7    1.01    2.17   0
   7  12  -7    1.96    2.13   0
   7  12   7   -3.35    3.08   0
   7 -12   7   -1.89    3.21   0
  -7  12  -7   -1.05    3.07   0
  -1 -13  -7   23.01    2.81   0
  -1  13   7   21.47    4.51   0
  -1  13   7   24.57    4.85   0
  -1 -13   7   29.02    2.77   0
   1 -13   7   18.07    2.85   0
   1  13   7   22.68    2.10   0
   1  13  -7   22.93    2.16   0
  -1  13  -7   25.88    2.77   0
  -2  13  -7   70.76    2.29   0
  -2 -13   7   74.06    2.42   0
  -2 -13  -7   71.23    3.10   0
   2 -13   7   76.15    3.15   0
   2  13  -7   79.16    3.24   0
   2  13   7   64.37    2.42   0
  -3 -13  -7    8.52    2.46   0
  -3 -13   7    7.70    1.79   0
  -3  13  -7    9.03    1.92   0
   3  13  -7   11.68    1.97   0
   3 -13   7    8.22    2.85   0
   3  13   7    6.83    2.57   0
  -4 -13   7   14.20    2.65   0
  -4  13  -7   15.44    2.67   0
   4  13  -7   16.53    2.85   0
   4  13   7   13.95    2.73   0
   4 -13   7   12.04    2.04   0
  -4 -13  -7   14.96    1.98   0
  -5 -13  -7   13.34    2.75   0
   5  13  -7   12.79    3.01   0
  -5  13  -7   16.97    2.75   0
   5  13   7   17.86    2.74   0
   5 -13   7   18.79    3.03   0
   5  13  -7   14.87    2.16   0
   6  13  -7    1.45    2.96   0
  -6 -13  -7    0.97    2.88   0
   6  13  -7   -0.29    2.16   0
   6  13   7    0.91    2.05   0
  -6  13  -7   -0.84    2.85   0
   6 -13   7   -2.64    2.13   0
   7  13  -7    0.74    2.19   0
  -7 -13  -7    1.22    2.12   0
   7  13  -7    3.99    3.10   0
   7  13   7    2.44    3.06   0
   7 -13   7    1.23    2.27   0
  -7  13  -7   -0.13    3.17   0
   0  14   7   -0.22    3.09   0
   0 -14   7    0.14    2.63   0
   0  14   7   -0.19    2.56   0
   0  14  -7    3.10    2.69   0
  -1  14   7   21.71    4.34   0
  -1 -14  -7   21.65    2.79   0
  -1 -14   7   22.15    2.67   0
  -1  14   7   26.14    4.90   0
   1 -14   7   25.08    2.79   0
   1  14   7   21.41    2.76   0
   1  14  -7   22.58    2.03   0
  -1  14  -7   26.94    2.08   0
  -2 -14  -7    3.38    2.48   0
  -2  14  -7    6.12    1.95   0
  -2 -14   7    3.96    1.79   0
   2 -14   7    5.34    2.90   0
   2  14  -7    5.44    2.87   0
   2  14   7    2.58    2.45   0
  -3  14  -7   93.86    2.41   0
  -3 -14   7   94.67    2.44   0
  -3 -14  -7   91.79    3.19   0
   3  14  -7   92.09    3.25   0
   3 -14   7   94.91    3.19   0
   3  14   7   87.31    3.09   0
  -4 -14  -7   20.72    2.16   0
  -4  14  -7   22.82    2.74   0
   4  14  -7   21.94    2.19   0
  -4 -14   7   21.89    2.10   0
   4 -14   7   24.76    2.10   0
   4  14   7   20.28    2.08   0
  -5 -14  -7    7.82    2.03   0
   5  14  -7    7.18    2.87   0
  -5  14  -7    7.75    2.81   0
   5  14  -7    6.58    2.77   0
   5  14   7    6.13    2.03   0
   5 -14   7    6.18    2.78   0
   6  14  -7    2.09    2.05   0
   6  14  -7    1.88    3.00   0
  -6 -14  -7    1.19    2.06   0
  -6  14  -7    3.07    2.95   0
   6  14   7   -2.55    2.89   0
   6 -14   7    4.36    2.89   0
   7  14  -7    0.58    3.05   0
   7  14  -7    6.47    3.21   0
   7  14   7    5.83    3.03   0
  -7 -14  -7    1.49    2.15   0
   7 -14   7   -2.87    2.36   0
  -7  14  -7    1.80    3.12   0
   1  15   7    5.20    2.64   0
  -1  15   7    5.30    3.86   0
  -1 -15   7    3.06    2.64   0
  -1  15   7    4.57    4.19   0
   1 -15   7    4.47    2.00   0
   1  15  -7    8.77    2.84   0
   1  15   7    4.80    2.56   0
  -1  15  -7    1.31    1.97   0
  -2  15  -7   43.72    2.15   0
  -2 -15  -7   39.48    2.97   0
  -2 -15   7   40.95    2.85   0
   2 -15   7   38.94    2.23   0
   2  15  -7   41.06    3.02   0
   2  15   7   30.50    2.70   0
  -3 -15  -7    7.66    2.72   0
  -3 -15   7    8.64    2.64   0
  -3  15  -7    7.65    1.87   0
   3  15  -7   10.47    2.96   0
   3 -15   7    7.30    2.84   0
   3  15   7    8.10    1.96   0
  -4 -15   7    6.94    1.94   0
  -4  15  -7    6.27    2.69   0
   4  15  -7    8.68    2.88   0
   4 -15   7    6.66    2.03   0
   4  15   7    5.61    2.70   0
  -4 -15  -7    7.21    2.63   0
   5  15  -7    3.86    2.80   0
  -5  15  -7    2.63    2.83   0
   5  15  -7    3.75    2.84   0
   5  15   7    3.93    1.94   0
   5 -15   7    3.30    2.93   0
  -5 -15  -7    2.60    2.72   0
   6  15  -7    4.83    3.00   0
   6  15  -7    0.35    3.03   0
  -6  15  -7    5.62    2.89   0
   6  15   7    3.42    2.89   0
   6 -15   7    1.57    3.21   0
  -6 -15  -7    2.35    2.06   0
   0  16   7    6.51    2.68   0
   0 -16   7    9.06    2.75   0
   0  16   7    5.06    2.61   0
   0  16  -7    5.49    1.95   0
   1  16   7   17.58    2.67   0
  -1 -16   7   17.02    2.67   0
  -1  16   7   17.19    4.01   0
  -1  16   7   20.86    4.35   0
   1 -16   7   24.10    2.78   0
   1  16  -7   17.53    2.95   0
   1  16   7   16.97    2.64   0
  -1  16  -7   21.03    2.76   0
  -2  16  -7   12.96    2.66   0
  -2 -16   7   14.75    1.91   0
   2 -16   7   13.36    2.03   0
   2  16  -7   15.26    2.84   0
   2  16   7   10.12    2.67   0
  -3  16  -7    5.18    1.82   0
  -3 -16  -7    6.10    2.68   0
   3  16  -7    3.69    1.97   0
   3 -16   7    1.89    2.77   0
   3  16   7    2.50    2.61   0
  -3 -16   7    1.77    2.67   0
  -4 -16   7   38.37    2.16   0
  -4  16  -7   35.51    2.81   0
  -4 -16  -7   31.30    2.15   0
   4  16  -7   34.77    2.17   0
   4 -16   7   32.40    2.31   0
   4  16   7   38.70    2.80   0
  -5 -16  -7    0.68    2.85   0
   5  16  -7    2.38    2.10   0
  -5  16  -7    1.04    2.88   0
   5  16  -7    1.88    1.98   0
   5 -16   7    2.26    3.02   0
   5  16   7    1.75    2.03   0
   6  16  -7    2.28    2.08   0
   6  16  -7    5.94    2.16   0
  -6 -16  -7    2.01    2.18   0
  -6  16  -7    5.81    3.16   0
   6  16   7    4.54    2.96   0
   6 -16   7    7.55    3.26   0
   1  17   7   13.15    2.84   0
  -1 -17   7   10.90    2.73   0
   1 -17   7   12.05    2.77   0
  -1  17   7   11.63    3.93   0
  -1  17   7   13.13    4.30   0
   1  17  -7   19.64    2.89   0
   1  17   7   12.61    2.67   0
  -1  17  -7   15.62    1.98   0
  -2  17  -7    7.16    2.59   0
   2  17   7    5.99    2.69   0
   2 -17   7    5.68    1.91   0
  -2 -17   7    5.28    1.80   0
   2  17  -7    4.22    1.92   0
   2  17   7    4.72    2.56   0
  -3 -17   7    3.78    1.82   0
  -3  17  -7    1.67    2.64   0
   3  17  -7    1.80    1.99   0
   3 -17   7    1.17    2.73   0
   3  17   7   -0.05    2.53   0
  -4 -17   7   10.89    2.66   0
  -4 -17  -7    7.29    2.74   0
  -4  17  -7    7.49    2.90   0
   4  17  -7    6.69    2.92   0
   4 -17   7    5.56    2.12   0
   4  17   7    5.18    2.75   0
  -5 -17  -7   -3.51    2.08   0
  -5  17  -7    0.97    2.92   0
   5  17  -7    4.17    2.92   0
   5  17  -7   -1.43    1.98   0
   5 -17   7    2.82    2.03   0
   5  17   7    1.25    2.07   0
   6  17  -7    3.80    3.03   0
  -6 -17  -7    4.69    2.24   0
   6  17  -7    7.56    3.08   0
  -6  17  -7    3.45    3.04   0
   6 -17   7    6.65    3.22   0
   6  17   7    5.76    2.21   0
   0  18   7    1.85    2.57   0
   0 -18   7    3.89    1.83   0
   0  18  -7    2.36    2.69   0
   0  18   7    2.23    2.80   0
   1  18   7   20.51    2.79   0
  -1 -18   7   25.26    2.75   0
   1 -18   7   22.93    2.08   0
  -1  18   7   22.43    4.51   0
  -1  18   7   19.30    3.69   0
   1  18  -7   26.94    2.83   0
  -1  18  -7   19.40    2.77   0
   1  18   7   19.22    2.77   0
  -2  18  -7   -4.28    1.84   0
   2  18   7    2.54    2.51   0
  -2 -18   7    4.27    2.61   0
   2 -18   7    1.27    2.66   0
   2  18  -7    0.64    1.88   0
   2  18   7    0.92    2.58   0
   3  18   7    4.94    2.64   0
  -3  18  -7    8.87    2.69   0
  -3 -18   7    3.04    2.69   0
   3  18  -7    6.56    2.85   0
   3 -18   7    3.47    2.04   0
   3  18   7    3.08    2.65   0
  -4 -18   7    0.62    2.81   0
  -4  18  -7    2.67    1.95   0
   4  18  -7    1.78    2.16   0
   4 -18   7   -1.20    2.92   0
   4  18   7   -0.62    2.78   0
  -5  18  -7    1.04    2.07   0
   5  18  -7    2.27    2.11   0
   5  18  -7    1.20    2.04   0
   5 -18   7    2.50    1.99   0
   5  18   7    2.18    2.12   0
   6  18  -7   -2.51    3.06   0
   6  18  -7    4.68    3.11   0
  -6  18  -7    2.17    3.08   0
  -6 -18  -7    2.56    2.15   0
   6 -18   7   -1.85    3.35   0
   6  18   7    0.79    2.16   0
   1  19   7    1.08    2.56   0
   1  19   7    1.40    2.75   0
  -1 -19   7   -0.33    2.66   0
   1 -19   7   -3.34    2.69   0
  -1  19   7    1.54    3.63   0
  -1  19   7    0.31    3.94   0
   1  19  -7   -0.79    2.68   0
  -1  19  -7    5.16    2.61   0
   2  19   7    2.47    2.64   0
  -2  19  -7    6.32    2.64   0
   2  19   7    3.15    1.82   0
  -2 -19   7    6.39    1.86   0
   2 -19   7    5.82    2.77   0
   2  19  -7    4.36    2.82   0
   3  19   7    2.76    2.75   0
  -3  19  -7    5.68    2.02   0
  -3 -19   7    2.26    1.79   0
   3 -19   7    3.18    1.95   0
   3  19  -7    4.49    1.96   0
   3  19   7    3.84    1.98   0
   4  19   7    1.40    1.96   0
  -4 -19   7    3.94    2.74   0
  -4  19  -7    3.57    1.91   0
   4  19  -7    2.69    2.92   0
   4 -19   7    4.88    3.00   0
   4  19   7    2.69    2.71   0
  -5  19  -7    1.08    3.05   0
   5  19  -7    2.99    2.11   0
   5  19  -7    0.67    2.05   0
   5 -19   7    4.47    2.18   0
   5  19   7    1.94    2.05   0
   6  19  -7    3.52    2.13   0
  -6  19  -7    3.35    2.20   0
   6 -19   7   -1.44    3.28   0
   6  19   7    4.20    2.16   0
   0  20   7    2.34    3.46   0
   0 -20   7    1.08    2.61   0
   0  20  -7   -1.03    1.94   0
   0  20   7   -0.74    2.66   0
   1  20   7    0.20    2.65   0
   1  20   7    1.11    2.72   0
  -1 -20   7    0.45    2.61   0
   1 -20   7    1.71    1.90   0
  -1  20   7   -0.08    3.64   0
   1  20  -7    4.72    2.75   0
  -1  20   7   -1.22    3.29   0
  -1  20  -7   -0.42    1.90   0
  -2  20  -7    1.53    1.90   0
   2  20   7    2.04    2.79   0
   2  20   7    3.05    2.60   0
  -2 -20   7    3.19    1.87   0
   2 -20   7    2.03    1.93   0
   2  20  -7    2.68    2.83   0
   3  20   7   12.29    2.02   0
   3  20   7   17.61    2.78   0
  -3  20  -7   17.93    2.98   0
  -3 -20   7   14.20    2.92   0
   3 -20   7   14.89    3.01   0
   3  20  -7   13.64    2.78   0
   4  20   7    1.20    2.99   0
  -4  20  -7    0.26    2.88   0
   4  20  -7    1.34    2.13   0
   4 -20   7   -1.91    3.02   0
  -4 -20   7   -0.92    1.99   0
   4  20   7    4.80    2.78   0
   5  20   7   -0.47    2.16   0
  -5  20  -7    0.08    3.06   0
   5  20  -7   -0.28    3.12   0
   5  20  -7    1.86    2.15   0
   5 -20   7   -3.29    2.24   0
   5  20   7   -0.04    3.05   0
   1  21   7    3.82    2.75   0
   1  21   7    4.76    2.84   0
  -1 -21   7    3.33    2.63   0
   1 -21   7    4.63    2.76   0
  -1  21   7    2.67    3.62   0
   1  21  -7    4.04    2.72   0
  -1  21   7    3.04    3.37   0
  -1  21  -7    2.70    2.00   0
  -2  21  -7   -0.40    1.89   0
   2  21   7   -0.34    2.78   0
   2  21   7    1.19    2.82   0
  -2 -21   7    3.71    2.69   0
   2 -21   7    2.62    2.79   0
   2  21  -7   -1.23    1.96   0
   3  21   7    7.54    2.70   0
  -3  21  -7    8.29    2.12   0
   3  21   7    3.12    1.94   0
   3 -21   7   10.03    2.92   0
   3  21  -7    9.06    2.10   0
  -3 -21   7    9.50    1.97   0
   4  21   7    0.43    2.86   0
  -4 -21   7    0.80    2.06   0
   4  21   7   -0.22    1.93   0
  -4  21  -7    1.98    2.15   0
   4  21  -7    3.41    3.02   0
   4 -21   7   -0.59    3.15   0
   5  21   7    1.80    3.06   0
  -5  21  -7    1.74    2.15   0
   5  21  -7    3.00    2.26   0
   5  21  -7   -0.20    2.18   0
   5 -21   7   -1.67    2.33   0
   5  21   7    2.23    3.01   0
   0  22   7   16.23    2.92   0
   0 -22   7   17.83    2.05   0
   0  22   7   17.76    3.21   0
   0  22  -7   17.80    2.10   0
   1  22   7    1.53    2.71   0
  -1 -22   7    4.30    2.60   0
   1  22   7    0.88    2.84   0
   1 -22   7    1.10    1.99   0
  -1  22   7    0.31    3.05   0
   1  22  -7   -1.82    2.03   0
  -1  22  -7    1.44    2.81   0
  -1  22   7    0.18    3.42   0
  -2  22  -7    1.57    2.86   0
   2  22   7    1.05    2.66   0
   2  22   7    2.95    2.74   0
   2 -22   7    2.89    2.11   0
   2  22  -7    1.08    2.86   0
  -2 -22   7    1.44    2.68   0
   3  22   7    2.01    2.83   0
  -3  22  -7    0.93    2.88   0
  -3 -22   7    2.32    2.71   0
   3  22   7    0.36    2.89   0
   3 -22   7    0.88    1.97   0
   3  22  -7   -3.36    2.98   0
   4  22   7    3.14    2.11   0
  -4 -22   7    6.68    3.02   0
   4  22   7    7.31    3.03   0
  -4  22  -7    7.67    3.02   0
   4 -22   7    6.43    2.21   0
   4  22  -7    2.82    2.94   0
   5  22   7    1.63    3.25   0
  -5  22  -7   -0.66    3.18   0
   5  22  -7   -0.27    2.27   0
   5 -22   7   -2.60    3.26   0
   5  22  -7    1.57    2.12   0
   5  22   7    3.29    2.22   0
  -1  23   7    9.37    3.65   0
   1  23   7    9.63    3.05   0
  -1 -23   7   13.01    2.73   0
   1  23   7   12.21    3.01   0
   1 -23   7   13.34    2.09   0
  -1  23   7   10.76    3.87   0
   1  23  -7   12.46    2.02   0
  -1  23  -7   13.75    2.87   0
  -2  23  -7    1.45    2.82   0
   2  23   7    0.89    2.74   0
  -2 -23   7   -0.80    1.88   0
   2  23   7    0.10    2.78   0
   2 -23   7    0.34    2.84   0
   2  23  -7    3.60    2.83   0
   3  23   7    1.86    2.89   0
  -3  23  -7    3.38    2.95   0
  -3 -23   7    1.16    2.04   0
   3  23   7    0.09    2.06   0
   3 -23   7   -1.39    2.13   0
   3  23  -7    2.15    2.17   0
   4  23   7    2.79    3.08   0
  -4 -23   7    2.24    3.01   0
   4  23   7    4.60    3.04   0
  -4  23  -7   -0.01    2.23   0
   4 -23   7   -1.32    2.24   0
   4  23  -7    2.36    2.23   0
   0  24   7    6.16    3.54   0
   0 -24   7    5.35    2.79   0
   0  24   7    7.18    3.80   0
   0  24  -7    8.19    2.86   0
  -1  24   7    4.24    3.56   0
   1  24   7    2.81    2.94   0
  -1 -24   7    8.31    2.70   0
   1  24   7    4.09    2.87   0
   1 -24   7    5.89    2.92   0
  -1  24   7    4.28    3.88   0
   1  24  -7    8.01    2.81   0
  -1  24  -7    6.21    3.01   0
  -2  24  -7    2.51    3.03   0
   2  24   7    2.24    2.91   0
  -2 -24   7    4.14    2.00   0
   2  24   7    2.80    2.77   0
   2 -24   7   -1.40    2.92   0
   2  24  -7    4.77    2.12   0
   3  24   7    0.48    2.11   0
  -3  24  -7    1.83    2.01   0
  -3 -24   7    3.03    2.90   0
   3  24   7    0.25    3.02   0
   3 -24   7   -3.26    3.21   0
   3  24  -7   -2.47    2.99   0
   4  24   7   -0.32    2.22   0
  -4 -24   7   -1.48    2.07   0
   4  24   7   -1.07    2.24   0
  -4  24  -7   -0.49    2.28   0
   4 -24   7   -4.84    3.28   0
   4  24  -7    2.66    3.07   0
  -1  25   7    6.20    3.74   0
   1  25   7    5.25    2.94   0
  -1 -25   7    7.55    2.88   0
   1 -25   7    6.53    2.19   0
   1  25   7    5.98    3.05   0
  -1  25   7    7.14    3.27   0
   1  25  -7    6.72    2.16   0
  -1  25  -7    7.52    3.06   0
  -2  25  -7    2.80    2.21   0
   2  25   7    4.46    2.95   0
  -2 -25   7    5.32    1.94   0
  -2  25   7    2.96    5.78   0
   2  25   7    3.11    3.01   0
   2 -25   7    4.99    2.15   0
   2  25  -7   -1.43    3.07   0
  -2  25   7    2.87    5.33   0
   3  25   7    0.91    3.05   0
  -3  25  -7    0.73    2.25   0
  -3 -25   7    1.26    2.17   0
   3  25   7    0.50    3.02   0
   3 -25   7    3.71    3.03   0
   3  25  -7   -0.06    2.14   0
   0  26   7    1.82    3.02   0
   0 -26   7   -0.36    2.08   0
   0  26   7    0.98    3.26   0
   0  26  -7    0.25    2.07   0
  -1  26   7    0.43    3.69   0
   1  26   7    0.52    2.23   0
  -1 -26   7    1.86    2.85   0
   1 -26   7   -3.17    2.83   0
   1  26   7    2.49    3.16   0
  -1  26   7   -0.11    4.04   0
   1  26  -7    1.02    2.08   0
  -1  26  -7   -0.08    2.06   0
  -2  26  -7    5.13    2.07   0
   2  26   7    1.91    2.99   0
  -2 -26   7    1.71    2.86   0
   2  26   7    3.41    3.04   0
   2 -26   7    1.90    3.13   0
   2  26  -7    2.30    2.15   0
  -2  26   7    1.72    5.65   0
  -2  26   7    1.58    5.03   0
   3  26   7   -0.09    3.06   0
  -3  26  -7    4.53    3.20   0
  -3 -26   7    3.24    2.09   0
   3  26   7    2.30    2.23   0
   3 -26   7    3.44    2.33   0
   3  26  -7    2.92    3.20   0
  -1  27   7    0.81    3.79   0
   1  27   7    1.07    3.07   0
  -1 -27   7   -0.86    2.85   0
   1 -27   7    3.61    3.11   0
   1  27   7    1.80    3.01   0
  -1  27   7   -0.68    3.25   0
   1  27  -7    1.24    2.96   0
  -1  27  -7   -0.10    2.16   0
  -2  27  -7    2.18    3.12   0
   2  27   7    1.16    3.11   0
  -2  27   7    0.33    4.75   0
  -2 -27   7   -0.91    2.97   0
   2  27   7    1.54    2.31   0
   2 -27   7    0.26    2.24   0
   2  27  -7    2.15    3.02   0
  -2  27   7    0.99    5.19   0
   0  28   7    2.42    3.30   0
   0 -28   7    0.48    2.15   0
   0  28   7   -1.10    3.40   0
   0  28  -7    3.60    3.14   0
  -1  28   7    0.69    3.16   0
  -1 -28   7   -1.59    2.99   0
   1 -28   7    3.43    2.28   0
   0   0   8   33.04    3.06   0
   0   0  -8   33.33    2.72   0
   1   0  -8   58.17    3.14   0
  -1   0  -8   51.06    2.70   0
  -1   0   8   57.50    3.16   0
   1   0   8   52.77    2.97   0
   2   0   8    4.96    2.74   0
  -2   0   8    5.99    2.71   0
  -2   0  -8    4.20    2.61   0
   2   0  -8    4.49    2.63   0
   3   0   8   55.13    3.09   0
  -3   0   8   56.88    3.08   0
   3   0  -8   58.11    3.36   0
  -3   0  -8   52.72    2.83   0
   4   0   8   13.97    2.03   0
   4   0  -8   15.39    3.21   0
   4   0  -8   15.44    2.73   0
  -4   0  -8   13.52    1.87   0
  -5   0  -8    2.17    2.64   0
   5   0   8    1.93    1.82   0
   5   0  -8    2.06    2.77   0
   5   0  -8    0.81    2.69   0
   6   0   8   12.35    2.13   0
  -6   0  -8   12.48    2.88   0
   6   0  -8   12.19    3.03   0
   6   0  -8   11.01    3.01   0
   7   0  -8    0.39    3.05   0
   7   0   8    0.85    2.99   0
   7   0  -8    1.28    3.12   0
  -7   0  -8    3.22    2.84   0
   1   1  -8   57.18    3.13   0
   1  -1  -8   56.78    3.07   0
  -1   1  -8   56.64    2.79   0
  -1  -1   8   53.58    2.53   0
  -1   1   8   60.10    3.21   0
  -1  -1  -8   53.47    2.14   0
   1  -1   8   55.81    2.30   0
   1   1   8   57.29    3.01   0
   2   1   8   33.41    2.25   0
   2  -1  -8   30.45    2.90   0
  -2   1   8   28.66    2.82   0
  -2  -1   8   28.38    2.15   0
  -2   1  -8   29.43    2.73   0
  -2  -1  -8   27.75    2.57   0
   2   1  -8   27.83    3.00   0
   2  -1   8   28.24    3.05   0
   3  -1   8   10.02    1.95   0
   3   1   8   12.42    2.76   0
  -3   1   8   13.39    2.59   0
  -3  -1   8   13.08    2.57   0
  -3   1  -8    7.83    1.93   0
   3   1  -8   14.26    2.99   0
   3  -1  -8   14.17    2.99   0
  -3  -1  -8   13.39    1.91   0
  -4  -1  -8    3.47    1.86   0
   4  -1   8    4.81    1.88   0
   4   1   8    5.75    1.99   0
   4  -1  -8    6.06    3.15   0
   4   1  -8    7.91    2.61   0
   4   1  -8    4.92    3.09   0
   4  -1  -8    6.06    2.89   0
  -4   1  -8    5.63    2.62   0
  -5   1  -8   -0.51    2.54   0
   5  -1   8    4.26    1.76   0
   5   1   8    6.01    1.95   0
  -5  -1  -8    4.02    1.91   0
   5   1  -8    6.24    2.79   0
   5   1  -8    6.17    3.56   0
   5  -1  -8    3.28    3.54   0
   5  -1  -8    3.25    2.74   0
   6  -1   8   -1.76    2.75   0
   6   1   8    1.66    1.85   0
  -6   1  -8   -2.85    2.66   0
  -6  -1  -8   -0.82    1.82   0
   6  -1  -8    3.19    2.88   0
   6   1  -8    3.31    3.69   0
   6  -1  -8    2.69    2.91   0
   6   1  -8   -0.13    2.87   0
   7  -1  -8    4.40    3.12   0
   7  -1   8    3.90    2.07   0
   7   1   8    1.76    2.07   0
   7   1  -8    0.64    3.10   0
  -7   1  -8    2.92    1.96   0
   7   1  -8    3.50    3.06   0
   7  -1  -8    3.11    3.83   0
  -7  -1  -8    4.64    2.93   0
   0   2  -8   57.79    3.00   0
   0  -2  -8   56.60    3.02   0
   0  -2   8   57.45    3.18   0
   0   2   8   58.79    3.32   0
   1   2  -8    3.26    1.75   0
   1  -2  -8    3.26    2.51   0
  -1   2  -8    4.18    2.36   0
  -1  -2   8    1.52    2.81   0
  -1   2   8    2.38    2.80   0
  -1  -2  -8    4.15    1.63   0
   1  -2   8    5.59    2.79   0
   1   2   8    2.77    2.74   0
   2   2   8   28.20    2.72   0
   2  -2  -8   26.44    2.93   0
  -2   2   8   24.63    2.76   0
  -2  -2   8   23.26    2.91   0
  -2   2  -8   25.25    2.06   0
  -2  -2  -8   25.40    2.68   0
   2   2  -8   26.19    2.93   0
   2  -2   8   27.14    2.26   0
   3  -2   8   90.77    2.50   0
  -3   2   8   93.18    3.65   0
   3   2   8  101.76    3.27   0
  -3  -2   8   99.87    3.27   0
  -3   2  -8   93.63    3.00   0
   3   2  -8   99.14    3.63   0
   3  -2  -8   97.84    3.89   0
  -3  -2  -8   95.31    2.42   0
   4  -2   8   20.33    2.02   0
  -4  -2  -8   20.15    2.69   0
   4   2   8   17.09    2.13   0
   4   2  -8   21.79    3.04   0
   4  -2  -8   22.09    2.86   0
   4  -2  -8   22.59    3.71   0
   4   2  -8   24.19    2.72   0
  -4   2  -8   20.08    2.61   0
  -5   2  -8   -1.30    1.73   0
   5  -2   8   -1.18    2.57   0
   5   2   8    1.71    1.85   0
  -5  -2  -8    2.04    1.79   0
   5   2  -8    1.08    2.00   0
   5  -2  -8   -0.63    3.43   0
   5  -2  -8    1.23    2.69   0
   5   2  -8    0.24    2.67   0
   6  -2   8   14.83    2.84   0
  -6   2  -8    9.66    1.96   0
   6   2   8    8.29    2.84   0
   6  -2  -8   12.20    3.68   0
  -6  -2  -8   13.36    2.01   0
   6   2  -8   12.16    3.12   0
   6  -2  -8   15.94    3.76   0
   6   2  -8   15.53    3.05   0
   7  -2   8    4.42    2.14   0
   7   2   8    5.24    2.94   0
  -7   2  -8    1.84    2.80   0
   7   2  -8    2.84    3.19   0
   7   2  -8    2.70    3.17   0
   7  -2  -8    4.65    3.04   0
  -7  -2  -8    1.69    2.01   0
   7  -2  -8    2.97    3.15   0
   1   3  -8    9.17    2.01   0
  -1   3  -8   12.01    2.59   0
   1  -3  -8    9.23    2.62   0
  -1  -3   8    9.72    2.87   0
  -1   3   8   11.62    2.95   0
  -1  -3  -8    8.16    1.64   0
   1  -3   8    9.38    2.74   0
   1   3   8    8.90    2.89   0
   2   3   8   25.78    2.08   0
   2  -3  -8   25.88    2.97   0
  -2   3   8   27.14    2.99   0
  -2  -3   8   25.59    2.12   0
  -2   3  -8   25.22    2.79   0
   2   3  -8   27.47    2.31   0
   2  -3   8   27.42    2.29   0
  -2  -3  -8   23.60    1.84   0
   3  -3  -8    2.79    2.87   0
  -3  -3  -8    2.34    2.55   0
   3   3   8    5.06    1.93   0
  -3  -3   8    3.53    2.52   0
  -3   3  -8    2.61    1.81   0
   3   3  -8    2.51    2.04   0
   3  -3   8    2.91    2.62   0
   4  -3   8    4.48    1.89   0
   4  -3  -8    6.25    2.65   0
  -4  -3  -8    3.84    1.87   0
   4   3   8    6.29    1.90   0
   4   3  -8    4.52    2.77   0
  -4   3  -8    6.72    2.57   0
   4  -3  -8    7.07    3.61   0
   5   3  -8    1.04    2.63   0
   5  -3   8    2.42    2.72   0
   5   3   8    3.91    2.63   0
  -5  -3  -8   -0.70    1.78   0
   5  -3  -8    1.40    3.34   0
   5   3  -8    1.55    2.80   0
   5  -3  -8    1.04    3.54   0
  -5   3  -8    0.53    1.75   0
   6  -3  -8    1.85    2.84   0
   6   3  -8    2.18    2.79   0
   6  -3   8    0.35    1.92   0
  -6   3  -8    0.62    1.84   0
   6   3   8   -0.14    1.95   0
   6   3  -8    0.69    2.87   0
  -6  -3  -8    0.94    1.91   0
   6  -3  -8    1.43    3.64   0
   7  -3   8   -0.23    2.91   0
   7   3   8    1.59    2.03   0
  -7   3  -8    3.99    2.06   0
   7  -3  -8    1.12    3.95   0
   7   3  -8    0.00    3.04   0
   7   3  -8    2.21    2.98   0
  -7  -3  -8    2.32    2.78   0
   7  -3  -8    0.93    2.99   0
   0   4  -8   15.88    1.83   0
   0  -4   8   15.09    2.78   0
   0  -4  -8   12.36    2.61   0
   0   4   8   15.40    2.99   0
   1   4   8   18.09    2.79   0
  -1   4  -8   18.82    2.12   0
  -1  -4   8   17.78    2.76   0
  -1   4   8   17.66    3.00   0
   1  -4  -8   17.13    2.62   0
   1  -4   8   16.68    2.88   0
  -1  -4  -8   17.12    1.94   0
   1   4  -8   16.33    2.77   0
  -2  -4  -8    2.16    2.49   0
   2   4   8    5.89    2.56   0
  -2   4   8    3.48    2.53   0
  -2  -4   8    4.30    1.87   0
   2  -4  -8    3.44    2.49   0
  -2   4  -8    2.92    1.83   0
   2   4  -8    7.03    2.88   0
   2  -4   8    8.06    2.90   0
   3  -4  -8    0.96    3.35   0
  -3  -4  -8   -0.28    2.55   0
  -3  -4   8   -0.41    2.62   0
   3   4   8    1.36    1.77   0
   3  -4  -8    0.98    3.18   0
  -3   4  -8   -0.55    1.72   0
   3   4  -8    2.92    2.83   0
   3  -4   8    0.94    2.70   0
   4  -4   8    5.30    1.92   0
   4   4   8    2.06    1.90   0
  -4  -4  -8    2.94    2.58   0
   4   4  -8    4.02    2.74   0
  -4   4  -8    5.31    2.54   0
   4  -4  -8    6.09    3.78   0
   4  -4  -8    3.29    3.60   0
   5  -4   8    2.12    2.76   0
   5   4  -8    2.26    2.66   0
   5   4   8   -1.08    2.69   0
   5  -4  -8    1.42    3.44   0
  -5  -4  -8    0.16    2.62   0
   5   4  -8    1.27    2.83   0
   5  -4  -8    1.92    3.64   0
  -5   4  -8   -0.81    1.77   0
   6  -4   8   15.62    2.03   0
  -6   4  -8   18.23    2.71   0
   6   4  -8   16.33    2.92   0
   6   4   8   11.14    2.87   0
   6   4  -8   19.36    3.20   0
   6  -4  -8   17.27    3.85   0
  -6  -4  -8   14.79    2.00   0
   6  -4  -8   19.90    3.81   0
   7  -4   8   -1.15    2.10   0
  -7   4  -8    0.69    2.89   0
   7   4   8   -1.87    2.77   0
   7   4  -8    1.53    2.96   0
   7  -4  -8   -0.74    3.18   0
   7   4  -8   -0.23    2.93   0
   7  -4  -8    0.22    3.69   0
  -7  -4  -8    0.18    2.85   0
  -1  -5  -8    8.13    2.44   0
   1   5   8   12.63    1.92   0
  -1   5  -8   12.32    2.55   0
  -1  -5   8   14.10    2.66   0
  -1   5   8   12.00    2.93   0
   1  -5   8   11.31    3.09   0
   1  -5  -8   10.29    2.55   0
   1   5  -8    8.31    2.63   0
  -2  -5  -8   -0.33    2.29   0
   2   5   8    1.42    2.42   0
  -2   5   8    0.25    3.26   0
  -2  -5   8    0.77    2.52   0
  -2   5  -8   -0.41    2.59   0
   2  -5  -8    0.33    3.18   0
   2   5  -8    1.61    2.01   0
   2  -5   8    2.08    2.91   0
[truncated: 127,884 more chars]
