# Supplementary material for: Crystal structure, Hirshfeld surface analysis and DFT studies of 2-[(2-hy­droxy-5-methyl­benzyl­idene)amino]­benzo­nitrile
Source: Acta Crystallogr E Crystallogr Commun. 2020 Jul 3;76(Pt 8):1195–200. doi: 10.1107/S2056989020008907 (PMC7405566; doi:10.1107/S2056989020008907)
Supplement: Supplementary file 2 [file e-76-01195-Isup2.hkl]

data_I                                                                          
_shelx_title ' shelxt_a.res in Pbca'                                            
_shelx_refln_list_code          4                                               
_shelx_F_calc_maximum      180.20                                               
_exptl_crystal_F_000       992.00                                               
_reflns_d_resolution_high  0.8307                                               
                                                                                
loop_                                                                           
 _space_group_symop_operation_xyz                                               
 'x, y, z'                                                                      
 '-x+1/2, -y, z+1/2'                                                            
 '-x, y+1/2, -z+1/2'                                                            
 'x+1/2, -y+1/2, -z'                                                            
 '-x, -y, -z'                                                                   
 'x-1/2, y, -z-1/2'                                                             
 'x, -y-1/2, z-1/2'                                                             
 '-x-1/2, y-1/2, z'                                                             
                                                                                
_cell_length_a     7.8139                                                       
_cell_length_b    27.0470                                                       
_cell_length_c    11.7683                                                       
_cell_angle_alpha  90.000                                                       
_cell_angle_beta   90.000                                                       
_cell_angle_gamma  90.000                                                       
                                                                                
_shelx_F_squared_multiplier     1.000                                           
                                                                                
loop_                                                                           
 _refln_index_h                                                                 
 _refln_index_k                                                                 
 _refln_index_l                                                                 
 _refln_F_squared_calc                                                          
 _refln_F_squared_meas                                                          
 _refln_F_squared_sigma                                                         
 _refln_observed_status                                                         
   2   0   0       4762.62       4578.87        67.20 o                         
   4   0   0        199.16        188.56         6.61 o                         
   6   0   0         51.33         52.86         5.32 o                         
   8   0   0          0.50          3.15         4.58 o                         
   2   1   0      23940.79      23276.21       234.87 o                         
   4   1   0       1108.40       1023.43        11.82 o                         
   6   1   0         17.90         20.88         3.05 o                         
   8   1   0          6.93          8.29         3.05 o                         
   0   2   0       6377.34       7526.52       213.70 o                         
   2   2   0      23508.14      23168.40       262.75 o                         
   4   2   0        615.70        579.38         5.00 o                         
   6   2   0         68.24         74.18         3.91 o                         
   8   2   0          1.70          7.30         3.60 o                         
   2   3   0      32473.54      32072.00       424.98 o                         
   4   3   0       2533.86       2356.63        16.69 o                         
   6   3   0        104.48         98.73         3.39 o                         
   8   3   0          0.15          2.78         3.06 o                         
   0   4   0       1854.10       1795.96        90.74 o                         
   2   4   0      11058.96      10634.12       108.80 o                         
   4   4   0       3264.71       3115.28        12.23 o                         
   6   4   0        250.17        247.42         3.88 o                         
   8   4   0         46.45         42.59         3.56 o                         
   2   5   0      17618.39      17306.62       103.33 o                         
   4   5   0       1708.83       1716.79        21.95 o                         
   6   5   0        625.06        630.91         7.64 o                         
   8   5   0         45.45         40.78         4.34 o                         
   0   6   0        730.77        804.63        12.45 o                         
   2   6   0      11089.21      11049.48       168.28 o                         
   4   6   0        470.21        428.38         4.96 o                         
   6   6   0         74.26         77.01         4.59 o                         
   8   6   0         16.30         13.74         3.70 o                         
   2   7   0       1426.79       1453.38        16.55 o                         
   4   7   0        414.58        422.90         5.13 o                         
   6   7   0        781.36        788.43        12.87 o                         
   8   7   0         44.55         36.01         3.87 o                         
   0   8   0       6594.33       6268.19       189.59 o                         
   2   8   0        907.97        865.19        11.25 o                         
   4   8   0        819.52        783.46        15.66 o                         
   6   8   0        102.67        106.83         3.49 o                         
   8   8   0        121.40        116.72         4.76 o                         
   2   9   0          4.01          5.50         3.35 o                         
   4   9   0       1688.49       1769.70         8.31 o                         
   6   9   0         60.54         42.87         4.02 o                         
   8   9   0          3.33          4.91         3.42 o                         
   0  10   0          4.73          9.66         4.02 o                         
   2  10   0        488.07        527.33         7.36 o                         
   4  10   0        315.60        322.50         5.41 o                         
   6  10   0        300.31        292.22         4.05 o                         
   8  10   0         37.01         36.21         3.92 o                         
   2  11   0        251.31        284.93         4.08 o                         
   4  11   0        487.37        482.47         5.02 o                         
   6  11   0        169.02        173.65         4.47 o                         
   8  11   0          5.17          7.11         3.49 o                         
   0  12   0         45.44         40.63         5.75 o                         
   2  12   0        139.55        154.16         3.90 o                         
   4  12   0        137.75        132.52         3.38 o                         
   6  12   0         12.27         13.12         3.44 o                         
   8  12   0          0.82          1.54         4.27 o                         
   2  13   0         89.22         93.97         3.74 o                         
   4  13   0         41.47         38.69         3.05 o                         
   6  13   0        124.93        119.26         4.95 o                         
   8  13   0          5.73          6.09         3.79 o                         
   0  14   0        154.42        172.33         6.18 o                         
   2  14   0       1425.90       1498.38         7.19 o                         
   4  14   0        482.35        471.50         7.72 o                         
   6  14   0        123.15        123.85         4.16 o                         
   8  14   0         26.42         25.85         4.04 o                         
   2  15   0         30.29         32.80         3.81 o                         
   4  15   0        592.60        570.05         6.46 o                         
   6  15   0          0.09          4.82         3.41 o                         
   8  15   0         15.46         15.27         3.37 o                         
   0  16   0       3034.75       3037.21        41.79 o                         
   2  16   0          0.16          7.04         4.36 o                         
   4  16   0        122.84        133.37         3.73 o                         
   6  16   0         40.06         43.54         3.14 o                         
   8  16   0         30.69         30.61         3.55 o                         
   2  17   0        190.62        189.63         4.66 o                         
   4  17   0          0.99          3.72         2.58 o                         
   6  17   0        153.78        151.64         4.01 o                         
   8  17   0         22.19         20.06         5.29 o                         
   0  18   0        548.12        536.15        28.70 o                         
   2  18   0        202.85        184.42         4.57 o                         
   4  18   0         24.41         24.75         3.21 o                         
   6  18   0          1.87          2.04         3.58 o                         
   2  19   0         73.60         74.51         3.76 o                         
   4  19   0        460.70        474.82         4.52 o                         
   6  19   0         32.31         36.48         3.62 o                         
   0  20   0        823.09        803.58        21.29 o                         
   2  20   0        747.70        720.10         6.72 o                         
   4  20   0        337.33        340.61         4.78 o                         
   6  20   0          0.12          1.47         3.28 o                         
   2  21   0       2679.48       2599.06        38.25 o                         
   4  21   0         14.09         16.71         3.44 o                         
   6  21   0         15.25         16.96         3.07 o                         
   0  22   0        836.11        788.90        34.10 o                         
   2  22   0        336.67        316.71         5.99 o                         
   4  22   0          0.02         -0.36         3.62 o                         
   6  22   0          0.02          4.41         3.83 o                         
   2  23   0        187.45        174.64         4.39 o                         
   4  23   0         42.95         35.87         3.13 o                         
   6  23   0          5.92         10.66         3.58 o                         
   0  24   0       4519.19       4472.00       121.48 o                         
   2  24   0        233.51        232.57         4.25 o                         
   4  24   0         15.43         18.99         3.03 o                         
   6  24   0          7.81         11.28         3.96 o                         
   2  25   0         97.70        108.37         3.67 o                         
   4  25   0          0.77          6.07         4.17 o                         
   6  25   0          0.56          1.40         9.46 o                         
   0  26   0        138.17        150.36         5.45 o                         
   2  26   0        133.34        128.49         4.05 o                         
   4  26   0          3.47          8.07         3.79 o                         
   2  27   0         43.08         33.99         4.26 o                         
   4  27   0         81.48         80.25         4.54 o                         
   0  28   0          0.54          1.26         4.85 o                         
   2  28   0         28.54         23.01         3.18 o                         
   4  28   0         51.39         58.01         4.31 o                         
   2  29   0         65.25         56.82         4.43 o                         
   4  29   0         29.00         28.87         4.14 o                         
   0  30   0          8.80          3.31         6.09 o                         
   2  30   0         59.82         57.51         3.72 o                         
   2  31   0          1.03          4.01         4.08 o                         
   0  32   0         43.62         37.60         5.59 o                         
   1   1   1        686.48        729.01         7.09 o                         
   2   1   1      14308.23      13445.83        92.62 o                         
   3   1   1        477.72        496.96         3.75 o                         
   4   1   1          0.03          1.46         2.08 o                         
   5   1   1         92.93         87.67         2.11 o                         
   6   1   1         46.23         51.65         2.43 o                         
   7   1   1         44.90         46.90         2.45 o                         
   8   1   1          5.23          5.02         2.67 o                         
   9   1   1          3.94          8.54         2.89 o                         
   0   2   1      15529.96      16622.65       208.89 o                         
   1   2   1         82.69         82.27         3.89 o                         
   2   2   1      22844.31      22193.79       291.12 o                         
   3   2   1         40.09         36.79         2.19 o                         
   4   2   1       1119.39       1091.80         6.07 o                         
   5   2   1         87.33         85.64         2.29 o                         
   6   2   1          5.67          5.45         1.99 o                         
   7   2   1         14.57         14.73         2.39 o                         
   8   2   1         10.65          7.71         2.48 o                         
   9   2   1          3.92          4.01         2.78 o                         
   1   3   1        329.99        312.25         5.09 o                         
   2   3   1       3713.67       3542.93        31.87 o                         
   3   3   1       2613.41       2308.07        20.55 o                         
   4   3   1       1536.69       1419.85         9.30 o                         
   5   3   1         32.88         31.69         2.31 o                         
   6   3   1         48.26         50.64         2.37 o                         
   7   3   1         15.87         14.42         2.19 o                         
   8   3   1          2.95          5.77         2.56 o                         
   9   3   1          0.30          3.50         2.51 o                         
   0   4   1      14461.10      14751.92       384.28 o                         
   1   4   1         45.90         53.27         3.28 o                         
   2   4   1          1.02          2.54         2.77 o                         
   3   4   1        518.45        509.35         5.00 o                         
   4   4   1        167.03        157.94         2.61 o                         
   5   4   1         30.54         32.05         2.23 o                         
   6   4   1          0.86          2.40         2.26 o                         
   7   4   1        156.18        155.90         5.30 o                         
   8   4   1         12.05         14.52         2.48 o                         
   9   4   1         12.23         11.05         2.88 o                         
   1   5   1         66.16         66.56         3.52 o                         
   2   5   1        262.42        233.41         3.31 o                         
   3   5   1        270.76        279.31         3.24 o                         
   4   5   1        766.11        780.43         7.71 o                         
   5   5   1        242.81        239.02         2.73 o                         
   6   5   1        425.53        422.65         5.74 o                         
   7   5   1          8.94         10.15         2.33 o                         
   8   5   1         12.79         14.62         2.49 o                         
   9   5   1          2.60          7.88         3.01 o                         
   0   6   1       3386.77       3430.63        30.73 o                         
   1   6   1         52.37         58.44         3.88 o                         
   2   6   1        391.34        394.75         4.93 o                         
   3   6   1          2.47          2.68         2.19 o                         
   4   6   1       1104.44       1109.38         8.25 o                         
   5   6   1        736.70        783.58        11.41 o                         
   6   6   1         16.00         17.47         2.39 o                         
   7   6   1          0.65          3.33         2.51 o                         
   8   6   1          8.65         11.38         2.62 o                         
   9   6   1         19.61         18.70         2.80 o                         
   1   7   1       2971.53       2929.38        39.79 o                         
   2   7   1         73.89         66.88         2.67 o                         
   3   7   1         22.01         26.78         2.24 o                         
   4   7   1       2244.22       2144.01        12.21 o                         
   5   7   1        106.69        102.32         2.39 o                         
   6   7   1        267.42        252.83         2.99 o                         
   7   7   1          2.39          5.02         2.29 o                         
   8   7   1          0.43          0.33         2.46 o                         
   9   7   1          0.12          3.17         2.52 o                         
   0   8   1        109.20        105.03         4.61 o                         
   1   8   1        381.63        369.48         3.88 o                         
   2   8   1          2.76          5.14         3.04 o                         
   3   8   1         19.07         21.77         2.32 o                         
   4   8   1        582.86        598.00         6.38 o                         
   5   8   1         65.61         69.80         2.43 o                         
   6   8   1        206.98        191.35         2.64 o                         
   7   8   1         37.47         40.23         2.37 o                         
   8   8   1          3.01          9.28         2.51 o                         
   9   8   1          5.23          7.22         3.02 o                         
   1   9   1       2357.91       2316.43        14.81 o                         
   2   9   1         90.03         84.49         2.57 o                         
   3   9   1       1263.83       1270.79         9.63 o                         
   4   9   1         54.35         66.85         2.23 o                         
   5   9   1         54.14         56.45         2.64 o                         
   6   9   1          0.21          0.10         2.24 o                         
   7   9   1          0.13          4.05         2.19 o                         
   8   9   1         10.82         12.36         2.56 o                         
   9   9   1          2.88          3.29         4.68 o                         
   0  10   1         35.63         30.03         3.17 o                         
   1  10   1         91.84         90.55         2.95 o                         
   2  10   1        893.21        885.68         9.10 o                         
   3  10   1        962.25        979.38         8.31 o                         
   4  10   1        179.22        182.92         3.09 o                         
   5  10   1          4.10          5.80         1.92 o                         
   6  10   1         99.43        110.02         2.56 o                         
   7  10   1         33.21         36.78         2.60 o                         
   8  10   1         24.41         26.79         2.85 o                         
   1  11   1        925.48        997.33         8.43 o                         
   2  11   1         91.16        110.49         2.79 o                         
   3  11   1         28.98         28.67         2.18 o                         
   4  11   1        128.97        151.96         2.79 o                         
   5  11   1         36.12         34.22         2.61 o                         
   6  11   1          1.56          3.91         2.51 o                         
   7  11   1          0.26          1.90         2.33 o                         
   8  11   1         10.76         10.23         2.85 o                         
   0  12   1        134.71        106.79         3.94 o                         
   1  12   1        122.86        112.02         2.88 o                         
   2  12   1        498.97        549.96         4.37 o                         
   3  12   1         25.47         22.70         2.41 o                         
   4  12   1         16.23         17.59         2.00 o                         
   5  12   1        185.20        194.40         2.99 o                         
   6  12   1         83.19         83.11         2.36 o                         
   7  12   1          7.21          7.98         2.51 o                         
   8  12   1         46.69         43.22         2.71 o                         
   1  13   1       1550.64       1600.91        17.77 o                         
   2  13   1         81.53        105.36         2.51 o                         
   3  13   1          1.29          0.01         2.21 o                         
   4  13   1        155.18        161.06         2.56 o                         
   5  13   1         12.74         14.68         2.35 o                         
   6  13   1          5.00          4.78         2.10 o                         
   7  13   1          1.12          4.05         2.31 o                         
   8  13   1          0.02          1.31         2.72 o                         
   0  14   1       1164.64       1212.65        12.80 o                         
   1  14   1        153.60        160.31         3.26 o                         
   2  14   1        432.97        442.72         4.45 o                         
   3  14   1        180.34        193.06         2.95 o                         
   4  14   1        132.66        135.17         2.47 o                         
   5  14   1          0.91          4.88         2.45 o                         
   6  14   1        111.22        109.08         2.36 o                         
   7  14   1         25.44         22.34         2.28 o                         
   8  14   1         37.67         34.15         2.65 o                         
   1  15   1        752.44        734.85         8.41 o                         
   2  15   1        142.81        143.31         2.48 o                         
   3  15   1        898.38        925.38         5.32 o                         
   4  15   1         93.98         96.25         2.40 o                         
   5  15   1          0.03          2.22         2.21 o                         
   6  15   1         25.50         24.32         2.17 o                         
   7  15   1          0.28          0.28         2.69 o                         
   8  15   1          9.08          9.39         2.86 o                         
   0  16   1         56.38         52.53         3.53 o                         
   1  16   1         21.32         22.94         2.37 o                         
   2  16   1          0.06          0.62         2.20 o                         
   3  16   1         19.25         16.78         2.22 o                         
   4  16   1         86.72         90.33         2.64 o                         
   5  16   1          5.61          6.00         2.29 o                         
   6  16   1         14.21         14.51         2.39 o                         
   7  16   1          3.49          4.87         2.27 o                         
   8  16   1          5.94          5.78         2.83 o                         
   1  17   1        367.96        384.82         4.95 o                         
   2  17   1        113.28        105.48         2.41 o                         
   3  17   1          0.05          0.51         2.06 o                         
   4  17   1         83.04         84.98         2.54 o                         
   5  17   1         44.23         46.68         2.41 o                         
   6  17   1         31.42         31.11         2.48 o                         
   7  17   1          3.34          2.78         2.66 o                         
   0  18   1         10.46         14.66         3.10 o                         
   1  18   1         17.66         15.28         2.72 o                         
   2  18   1          0.07          0.73         2.15 o                         
   3  18   1         46.22         46.84         2.35 o                         
   4  18   1        143.12        147.21         2.48 o                         
   5  18   1        160.21        155.18         2.82 o                         
   6  18   1         35.68         38.87         2.42 o                         
   7  18   1          0.34          4.02         3.00 o                         
   1  19   1         28.72         30.63         2.17 o                         
   2  19   1          2.98          4.64         2.13 o                         
   3  19   1          1.65          2.48         2.06 o                         
   4  19   1        326.80        325.81         3.23 o                         
   5  19   1          3.55          4.51         2.53 o                         
   6  19   1         47.04         52.18         2.69 o                         
   7  19   1          1.31          1.61         2.36 o                         
   0  20   1        235.84        221.48         5.83 o                         
   1  20   1         13.82         11.34         2.25 o                         
   2  20   1        100.15         95.59         2.60 o                         
   3  20   1        188.71        189.06         3.46 o                         
   4  20   1         34.17         36.05         2.10 o                         
   5  20   1         16.82         17.69         2.39 o                         
   6  20   1          3.46          4.13         2.55 o                         
   7  20   1         21.88         23.85         3.15 o                         
   1  21   1         68.61         77.36         2.68 o                         
   2  21   1        176.63        166.68         2.86 o                         
   3  21   1         33.55         31.92         2.39 o                         
   4  21   1         93.17         96.86         2.92 o                         
   5  21   1          1.81          2.11         2.40 o                         
   6  21   1          0.00          0.15         2.61 o                         
   7  21   1          0.00          0.00         2.54 o                         
   0  22   1       1449.39       1452.06        28.42 o                         
   1  22   1         45.69         48.48         2.86 o                         
   2  22   1        484.71        494.82         4.94 o                         
   3  22   1         67.32         63.58         2.65 o                         
   4  22   1          1.66          4.54         2.50 o                         
   5  22   1         18.22         20.28         2.56 o                         
   6  22   1          0.00          2.00         2.80 o                         
   1  23   1         90.06         91.46         2.91 o                         
   2  23   1          0.32          1.61         2.40 o                         
   3  23   1         59.98         58.84         2.66 o                         
   4  23   1          6.63          8.12         2.33 o                         
   5  23   1          2.32          5.42         2.93 o                         
   6  23   1          0.96          3.94         2.71 o                         
   0  24   1          3.67          2.89         4.01 o                         
   1  24   1        110.56        100.40         3.87 o                         
   2  24   1         36.52         35.94         2.70 o                         
   3  24   1          1.05          2.04         2.50 o                         
   4  24   1         19.73         20.99         2.50 o                         
   5  24   1         11.90         14.29         2.53 o                         
   6  24   1          0.18          1.66         2.32 o                         
   1  25   1         30.56         27.35         2.43 o                         
   2  25   1        174.80        173.64         4.27 o                         
   3  25   1          3.93          8.02         2.58 o                         
   4  25   1          0.69         -1.59         2.64 o                         
   5  25   1          4.24          9.50         2.47 o                         
   0  26   1         93.06         73.11         4.23 o                         
   1  26   1          6.36          3.97         2.69 o                         
   2  26   1        136.46        128.06         2.96 o                         
   3  26   1         27.61         30.45         2.47 o                         
   4  26   1         45.04         47.40         2.41 o                         
   5  26   1          1.63          4.68         2.82 o                         
   1  27   1         15.32         17.07         2.77 o                         
   2  27   1         87.99         94.80         3.06 o                         
   3  27   1          7.00          3.24         2.34 o                         
   4  27   1         25.89         24.07         2.55 o                         
   5  27   1          0.31          2.76         2.76 o                         
   0  28   1         35.49         31.75         3.90 o                         
   1  28   1          8.70         10.43         2.55 o                         
   2  28   1         20.29         17.32         2.90 o                         
   3  28   1          9.93         15.09         2.62 o                         
   4  28   1          3.65          9.60         3.00 o                         
   1  29   1         11.58         15.59         2.77 o                         
   2  29   1          4.26          5.88         2.78 o                         
   3  29   1          2.98          7.44         2.67 o                         
   4  29   1          0.76          2.37         2.61 o                         
   0  30   1          2.82          6.51         3.86 o                         
   1  30   1          0.09          4.81         2.75 o                         
   2  30   1          0.00          7.23         2.94 o                         
   3  30   1          0.06          2.31         2.62 o                         
   1  31   1         17.12         20.71         2.50 o                         
   2  31   1          0.56          2.09         2.65 o                         
   0  32   1          0.05         -1.71         4.54 o                         
   1  32   1          0.42          4.54         2.59 o                         
   0   0   2       7760.58       7353.84       321.22 o                         
   1   0   2      32194.17      33246.91       537.56 o                         
   2   0   2      19168.40      18815.10       310.87 o                         
   3   0   2        171.28        171.74         3.88 o                         
   4   0   2       3398.79       3247.97        31.35 o                         
   5   0   2         13.73         21.17         2.93 o                         
   6   0   2         68.78         77.04         3.43 o                         
   7   0   2          1.68          2.32         3.38 o                         
   8   0   2          1.93          2.02         3.24 o                         
   9   0   2          4.63          5.90         4.42 o                         
   1   1   2       3423.37       3381.80        37.75 o                         
   2   1   2       6911.72       6628.44        30.52 o                         
   3   1   2       2698.18       2611.90        16.87 o                         
   4   1   2       2443.03       2324.56        16.81 o                         
   5   1   2          0.21          1.37         1.98 o                         
   6   1   2         52.17         52.07         2.32 o                         
   7   1   2         22.67         27.05         2.44 o                         
   8   1   2          2.50          3.17         2.32 o                         
   9   1   2          0.50          4.40         2.94 o                         
   0   2   2        188.63        165.42         6.39 o                         
   1   2   2       5252.09       5172.14        71.02 o                         
   2   2   2      16629.40      16102.63       147.56 o                         
   3   2   2         77.35         70.40         2.58 o                         
   4   2   2        906.54        883.43         7.94 o                         
   5   2   2         88.94         88.66         2.23 o                         
   6   2   2          5.11          7.38         2.04 o                         
   7   2   2          0.04          1.66         2.43 o                         
   8   2   2          4.74          4.06         2.61 o                         
   9   2   2          1.03          3.46         2.45 o                         
   1   3   2       3303.74       3182.79        47.55 o                         
   2   3   2         39.64         39.25         2.74 o                         
   3   3   2        820.43        761.66         4.31 o                         
   4   3   2        183.96        165.14         2.82 o                         
   5   3   2         17.24         16.51         2.40 o                         
   6   3   2        137.28        140.75         3.78 o                         
   7   3   2         27.91         26.82         2.77 o                         
   8   3   2          0.88          3.86         2.71 o                         
   9   3   2         17.14         16.68         2.73 o                         
   0   4   2       3167.26       3173.90        63.69 o                         
   1   4   2       1700.53       1599.76        27.70 o                         
   2   4   2         71.22         66.89         2.89 o                         
   3   4   2         26.72         29.67         2.66 o                         
   4   4   2       2543.88       2466.75        11.49 o                         
   5   4   2        351.84        335.36         3.88 o                         
   6   4   2         30.77         28.88         2.41 o                         
   7   4   2         60.97         58.10         2.47 o                         
   8   4   2         11.84         11.76         2.45 o                         
   9   4   2          1.82          3.87         2.67 o                         
   1   5   2        120.08        125.54         3.60 o                         
   2   5   2          0.08          2.13         2.74 o                         
   3   5   2          3.21          8.59         2.11 o                         
   4   5   2          7.98         10.85         2.24 o                         
   5   5   2          1.68          3.45         2.38 o                         
   6   5   2         52.25         49.62         2.38 o                         
   7   5   2          2.32          3.73         2.44 o                         
   8   5   2         41.50         46.76         2.84 o                         
   9   5   2          1.75          2.93         2.73 o                         
   0   6   2       3693.33       3581.38        45.84 o                         
   1   6   2       1231.07       1216.13        14.80 o                         
   2   6   2        732.45        723.34         8.11 o                         
   3   6   2         18.70         22.27         2.58 o                         
   4   6   2          9.42          8.31         2.20 o                         
   5   6   2         21.34         20.44         2.11 o                         
   6   6   2          0.44          3.89         2.34 o                         
   7   6   2         17.92         17.98         2.24 o                         
   8   6   2         19.83         19.12         2.64 o                         
   9   6   2          1.23          3.72         2.55 o                         
   1   7   2        271.15        257.95         3.64 o                         
   2   7   2        744.10        782.08         6.31 o                         
   3   7   2        506.62        523.59         5.17 o                         
   4   7   2        655.59        639.95         6.46 o                         
   5   7   2        273.24        280.59         3.07 o                         
   6   7   2        133.91        138.59         3.65 o                         
   7   7   2          2.58          5.04         2.41 o                         
   8   7   2         61.66         56.08         2.52 o                         
   9   7   2          4.72          4.48         2.89 o                         
   0   8   2      15735.60      16376.68       247.55 o                         
   1   8   2         86.36         84.67         3.34 o                         
   2   8   2         10.03         15.98         2.47 o                         
   3   8   2       1128.99       1206.97        11.90 o                         
   4   8   2         48.05         45.22         2.56 o                         
   5   8   2         17.50         20.05         2.31 o                         
   6   8   2          1.04          0.01         2.09 o                         
   7   8   2         10.25         13.86         2.42 o                         
   8   8   2         25.86         23.56         2.98 o                         
   9   8   2          0.00         -2.33         4.57 o                         
   1   9   2        185.49        188.01         3.05 o                         
   2   9   2         43.59         48.50         2.61 o                         
   3   9   2        644.62        658.00         7.90 o                         
   4   9   2        117.69        107.95         2.54 o                         
   5   9   2          1.06          2.27         2.23 o                         
   6   9   2         33.38         34.59         2.21 o                         
   7   9   2          0.28          4.14         2.60 o                         
   8   9   2          5.99          8.64         2.31 o                         
   0  10   2       2308.29       2330.27        10.81 o                         
   1  10   2        341.85        360.30         4.27 o                         
   2  10   2       1171.55       1160.04        11.35 o                         
   3  10   2         70.52         64.96         2.35 o                         
   4  10   2         57.47         59.13         2.33 o                         
   5  10   2         25.59         28.27         2.15 o                         
   6  10   2         37.52         36.56         2.42 o                         
   7  10   2         12.60         13.95         2.33 o                         
   8  10   2         11.13          9.97         2.29 o                         
   1  11   2       1319.02       1430.62        13.82 o                         
   2  11   2        683.49        715.18         8.79 o                         
   3  11   2         86.37         96.53         2.36 o                         
   4  11   2         55.09         52.28         2.27 o                         
   5  11   2          1.17          3.13         2.02 o                         
   6  11   2          0.92          4.04         2.53 o                         
   7  11   2          0.21          0.95         2.36 o                         
   8  11   2          2.01          4.92         2.86 o                         
   0  12   2        979.23       1139.22        17.56 o                         
   1  12   2          2.15          4.45         2.31 o                         
   2  12   2        106.54        104.80         2.69 o                         
   3  12   2         13.94         12.63         2.17 o                         
   4  12   2          2.02          2.68         2.58 o                         
   5  12   2          0.04          1.41         2.63 o                         
   6  12   2         11.10         14.43         2.38 o                         
   7  12   2          1.94          0.60         2.43 o                         
   8  12   2          0.02          3.30         2.83 o                         
   1  13   2       1218.35       1230.50        11.62 o                         
   2  13   2       2374.80       2375.71        10.90 o                         
   3  13   2        164.20        173.68         2.91 o                         
   4  13   2         60.71         72.02         2.33 o                         
   5  13   2          0.00          2.50         2.64 o                         
   6  13   2          0.02          1.41         2.51 o                         
   7  13   2          0.15         -0.26         2.82 o                         
   8  13   2          0.03          0.62         2.50 o                         
   0  14   2         73.70         75.14         3.43 o                         
   1  14   2        129.98        145.74         2.77 o                         
   2  14   2       1101.01       1090.94         9.17 o                         
   3  14   2         34.40         34.05         2.62 o                         
   4  14   2         82.73         82.34         2.26 o                         
   5  14   2         17.68         21.67         2.26 o                         
   6  14   2        104.14        101.58         2.58 o                         
   7  14   2          2.97          3.19         2.58 o                         
   8  14   2          0.00          2.91         3.17 o                         
   1  15   2          3.76          2.37         2.16 o                         
   2  15   2         32.99         33.06         2.22 o                         
   3  15   2         75.18         73.85         2.73 o                         
   4  15   2          0.24          3.64         2.25 o                         
   5  15   2         14.64         13.59         2.16 o                         
   6  15   2          2.39          5.89         2.22 o                         
   7  15   2          2.49          1.69         2.55 o                         
   8  15   2         16.83         14.55         2.87 o                         
   0  16   2       1020.25        996.97        19.52 o                         
   1  16   2          1.06         -0.31         2.31 o                         
   2  16   2         90.73         92.50         2.38 o                         
   3  16   2        299.97        299.60         3.21 o                         
   4  16   2         31.90         30.51         2.12 o                         
   5  16   2         19.16         13.95         2.25 o                         
   6  16   2         20.80         23.92         2.53 o                         
   7  16   2         10.25         10.33         2.85 o                         
   8  16   2         31.66         26.91         2.82 o                         
   1  17   2         71.91         62.47         2.21 o                         
   2  17   2          0.43         -0.65         2.55 o                         
   3  17   2        197.48        202.58         3.07 o                         
   4  17   2         18.20         19.13         2.35 o                         
   5  17   2         17.86         21.55         2.17 o                         
   6  17   2        152.95        147.26         3.97 o                         
   7  17   2          0.72          2.84         2.55 o                         
   0  18   2        334.16        340.93         4.48 o                         
   1  18   2          1.44         -1.36         2.35 o                         
   2  18   2         23.91         25.38         2.13 o                         
   3  18   2          3.20          7.88         2.49 o                         
   4  18   2          4.35          3.98         2.42 o                         
   5  18   2         64.07         58.86         2.57 o                         
   6  18   2          8.28          8.42         2.34 o                         
   7  18   2          6.39         10.87         2.56 o                         
   1  19   2        100.43        104.92         2.69 o                         
   2  19   2          0.14          0.83         2.17 o                         
   3  19   2         10.17         10.38         2.78 o                         
   4  19   2         40.39         44.76         2.55 o                         
   5  19   2          1.48          4.19         2.18 o                         
   6  19   2         24.20         28.71         2.53 o                         
   7  19   2          2.29          3.11         2.90 o                         
   0  20   2         13.10         17.09         3.03 o                         
   1  20   2        190.58        188.41         2.86 o                         
   2  20   2          6.69          3.97         2.17 o                         
   3  20   2         10.71         15.49         2.52 o                         
   4  20   2        365.10        383.16         3.55 o                         
   5  20   2         64.18         62.90         2.44 o                         
   6  20   2         11.41         10.77         2.51 o                         
   7  20   2          2.42          4.25         2.59 o                         
   1  21   2        118.76        113.44         2.86 o                         
   2  21   2        150.52        161.37         2.53 o                         
   3  21   2        180.92        173.23         3.23 o                         
   4  21   2         28.16         27.19         2.58 o                         
   5  21   2          4.56          7.38         2.31 o                         
   6  21   2         42.05         43.52         2.95 o                         
   7  21   2          4.72          7.23         3.50 o                         
   0  22   2        146.61        156.42         6.47 o                         
   1  22   2        308.56        293.03         4.56 o                         
   2  22   2        402.55        428.04         3.35 o                         
   3  22   2         26.51         28.21         2.71 o                         
   4  22   2         23.96         32.02         2.72 o                         
   5  22   2         13.86         13.82         2.79 o                         
   6  22   2          0.00          0.09         2.56 o                         
   1  23   2         47.22         42.27         2.66 o                         
   2  23   2         51.40         51.24         2.54 o                         
   3  23   2         46.49         51.09         2.92 o                         
   4  23   2         83.78         90.00         2.79 o                         
   5  23   2          0.03          3.74         2.79 o                         
   6  23   2          2.84          4.06         2.66 o                         
   0  24   2         71.24         79.74         3.96 o                         
   1  24   2        174.24        167.90         2.72 o                         
   2  24   2        228.74        236.17         3.18 o                         
   3  24   2          0.18          3.16         2.56 o                         
   4  24   2         41.10         39.76         2.38 o                         
   5  24   2          1.91          1.59         2.66 o                         
   6  24   2          0.28         -1.47         3.05 o                         
   1  25   2         78.66         83.46         2.76 o                         
   2  25   2         40.73         46.86         2.44 o                         
   3  25   2          9.72         13.30         2.59 o                         
   4  25   2         64.98         64.66         2.70 o                         
   5  25   2          2.10          4.04         2.53 o                         
   0  26   2         32.60         36.71         3.89 o                         
   1  26   2         10.55         13.17         2.36 o                         
   2  26   2         35.03         33.94         2.23 o                         
   3  26   2          0.15          1.57         2.52 o                         
   4  26   2          6.12          5.68         2.70 o                         
   5  26   2          3.61          2.82         2.99 o                         
   1  27   2          2.83          7.95         2.37 o                         
   2  27   2          0.00          0.21         2.65 o                         
   3  27   2          0.87          1.74         2.68 o                         
   4  27   2          0.00          2.54         2.76 o                         
   5  27   2          0.01          0.60         3.04 o                         
   0  28   2          0.54          5.99         3.77 o                         
   1  28   2          3.10          1.66         2.53 o                         
   2  28   2          2.51          6.95         2.56 o                         
   3  28   2          0.84          3.85         2.49 o                         
   4  28   2         31.29         30.49         2.81 o                         
   1  29   2          0.00          3.36         2.31 o                         
   2  29   2          1.36          3.67         2.38 o                         
   3  29   2          0.19          1.50         3.17 o                         
   4  29   2          8.38         12.10         3.77 o                         
   0  30   2          5.23          8.42         3.60 o                         
   1  30   2         10.96         15.50         2.54 o                         
   2  30   2          4.18          8.87         2.97 o                         
   3  30   2          0.53          1.52         2.76 o                         
   1  31   2          1.01         -0.53         2.97 o                         
   2  31   2          1.09          0.85         2.97 o                         
   0  32   2          7.84         12.42         3.75 o                         
   1  32   2          0.01          5.98         3.72 o                         
   1   1   3       1152.11       1086.48        12.20 o                         
   2   1   3         26.28         21.94         2.89 o                         
   3   1   3        313.48        353.23         3.46 o                         
   4   1   3        570.30        542.22         3.91 o                         
   5   1   3        255.88        254.48         2.80 o                         
   6   1   3         49.30         48.55         2.39 o                         
   7   1   3         53.81         53.37         2.66 o                         
   8   1   3          0.18          6.90         2.78 o                         
   9   1   3          2.75          0.61         2.56 o                         
   0   2   3        167.30        153.26         6.33 o                         
   1   2   3        826.05        826.33        10.88 o                         
   2   2   3        953.69        962.64         8.24 o                         
   3   2   3        769.82        722.06         6.21 o                         
   4   2   3        820.03        800.26         9.58 o                         
   5   2   3        456.81        475.65         7.08 o                         
   6   2   3         13.69         13.75         2.10 o                         
   7   2   3          0.21          1.02         2.21 o                         
   8   2   3          3.97          5.93         2.63 o                         
   9   2   3         13.18         12.49         2.67 o                         
   1   3   3         28.13         31.26         3.04 o                         
   2   3   3        337.74        330.34         3.66 o                         
   3   3   3       1510.84       1568.74        13.07 o                         
   4   3   3        836.63        804.20         6.24 o                         
   5   3   3        291.23        286.51         3.02 o                         
   6   3   3         23.53         24.16         2.16 o                         
   7   3   3          1.87          2.55         2.32 o                         
   8   3   3          8.47         12.25         2.42 o                         
   9   3   3          0.00          1.58         2.68 o                         
   0   4   3       1020.22        872.85        15.41 o                         
   1   4   3       1395.50       1320.63        22.49 o                         
   2   4   3        591.50        544.24         5.20 o                         
   3   4   3        280.09        291.93         3.25 o                         
   4   4   3        268.24        249.73         2.87 o                         
   5   4   3        313.56        318.64         4.25 o                         
   6   4   3        202.79        203.59         3.16 o                         
   7   4   3         65.79         67.22         2.58 o                         
   8   4   3          0.23          5.12         2.36 o                         
   9   4   3          1.19          2.68         2.89 o                         
   1   5   3         15.62         18.51         2.93 o                         
   2   5   3        467.74        449.55         4.07 o                         
   3   5   3       2336.20       2184.13        25.13 o                         
   4   5   3        148.99        155.22         2.50 o                         
   5   5   3         86.69         81.62         2.58 o                         
   6   5   3         24.66         24.54         2.17 o                         
   7   5   3         10.77         15.10         2.42 o                         
   8   5   3         16.34         15.95         2.40 o                         
   9   5   3          6.43          9.19         2.64 o                         
   0   6   3         27.21         17.17         3.69 o                         
   1   6   3         10.90         14.21         2.93 o                         
   2   6   3        228.78        234.72         3.58 o                         
   3   6   3         80.50         83.10         2.64 o                         
   4   6   3         93.67         88.53         2.31 o                         
   5   6   3         28.87         42.88         2.35 o                         
   6   6   3         13.91         18.92         2.34 o                         
   7   6   3        102.36         99.24         2.44 o                         
   8   6   3          9.20         11.54         2.94 o                         
   9   6   3          8.68         11.92         3.89 o                         
   1   7   3        484.97        490.50         9.59 o                         
   2   7   3         45.71         37.95         2.58 o                         
   3   7   3        627.02        677.86         6.62 o                         
   4   7   3         25.58         31.76         2.53 o                         
   5   7   3        187.99        188.28         2.81 o                         
   6   7   3         28.21         30.98         2.12 o                         
   7   7   3          7.41          6.76         2.51 o                         
   8   7   3          2.04          1.40         2.46 o                         
   0   8   3       1075.61       1034.29        21.81 o                         
   1   8   3        484.16        510.59         9.56 o                         
   2   8   3          3.39          0.64         2.50 o                         
   3   8   3        110.89        119.98         2.83 o                         
   4   8   3        125.26        132.90         2.83 o                         
   5   8   3          4.49          6.38         2.39 o                         
   6   8   3          3.65          5.90         2.45 o                         
   7   8   3         24.17         26.33         2.26 o                         
   8   8   3         20.59         19.36         2.61 o                         
   1   9   3         10.90         13.44         2.88 o                         
   2   9   3       2269.63       2284.62        30.48 o                         
   3   9   3        396.64        465.63         6.01 o                         
   4   9   3         83.19         86.64         2.36 o                         
   5   9   3          9.07          9.29         2.24 o                         
   6   9   3         17.10         17.23         2.28 o                         
   7   9   3         10.53         11.90         2.65 o                         
   8   9   3          0.82          1.60         2.63 o                         
   0  10   3       1819.83       1872.90        36.19 o                         
   1  10   3       3583.75       3979.17        48.90 o                         
   2  10   3         35.66         33.63         2.50 o                         
   3  10   3         24.42         12.25         2.07 o                         
   4  10   3          1.96          2.75         2.26 o                         
   5  10   3          9.47          7.74         2.17 o                         
   6  10   3          2.19          3.12         2.19 o                         
   7  10   3          4.05          6.16         2.65 o                         
   8  10   3         10.20         10.24         2.59 o                         
   1  11   3       2457.15       2736.63        29.65 o                         
   2  11   3        307.60        333.16         4.05 o                         
   3  11   3        149.83        139.88         2.96 o                         
   4  11   3         46.62         46.65         2.19 o                         
   5  11   3         15.74         15.72         2.26 o                         
   6  11   3         22.00         24.85         2.44 o                         
   7  11   3          0.12         -2.39         2.39 o                         
   8  11   3          0.68          4.23         2.76 o                         
   0  12   3       4507.81       4714.60        70.87 o                         
   1  12   3       1462.74       1580.52        22.17 o                         
   2  12   3          8.40         14.15         2.34 o                         
   3  12   3         82.26         96.09         2.40 o                         
   4  12   3          6.06          9.96         2.70 o                         
   5  12   3          5.01          8.09         2.25 o                         
   6  12   3          0.42          0.22         2.40 o                         
   7  12   3          2.62          3.00         2.25 o                         
   8  12   3          0.20          2.03         2.76 o                         
   1  13   3        421.80        476.34         7.68 o                         
   2  13   3        226.37        238.91         3.12 o                         
   3  13   3         93.44         88.97         2.73 o                         
   4  13   3          0.67          1.28         2.15 o                         
   5  13   3          0.56          1.60         1.98 o                         
   6  13   3         13.33         14.23         2.35 o                         
   7  13   3          1.68          2.33         2.41 o                         
   8  13   3          1.73          1.43         2.63 o                         
   0  14   3          0.00          3.12         3.49 o                         
   1  14   3       1019.63       1040.96        14.41 o                         
   2  14   3         33.38         36.91         2.42 o                         
   3  14   3         38.06         39.75         2.52 o                         
   4  14   3         78.44         85.13         2.82 o                         
   5  14   3          0.45          3.15         2.69 o                         
   6  14   3          0.82          2.23         2.47 o                         
   7  14   3          8.55         12.46         2.80 o                         
   8  14   3         10.71         12.57         3.25 o                         
   1  15   3         53.81         68.74         2.54 o                         
   2  15   3        122.15        121.12         2.89 o                         
   3  15   3         26.80         22.68         2.49 o                         
   4  15   3         40.66         40.79         2.44 o                         
   5  15   3         32.51         39.44         2.36 o                         
   6  15   3         34.91         30.04         2.67 o                         
   7  15   3         18.79         19.03         2.47 o                         
   8  15   3          0.05          0.70         3.10 o                         
   0  16   3        376.16        378.57         6.19 o                         
   1  16   3         91.63        101.39         2.65 o                         
   2  16   3          0.07          1.30         2.36 o                         
   3  16   3         44.21         47.59         2.89 o                         
   4  16   3         37.10         39.96         2.63 o                         
   5  16   3          0.01          0.70         2.26 o                         
   6  16   3         10.94         14.19         2.59 o                         
   7  16   3         41.50         47.09         2.95 o                         
   1  17   3         75.38         64.16         2.50 o                         
   2  17   3          0.20         -0.43         2.45 o                         
   3  17   3         18.69         19.53         2.28 o                         
   4  17   3         28.43         27.11         2.45 o                         
   5  17   3        102.71         97.73         2.47 o                         
   6  17   3          3.78          3.60         2.61 o                         
   7  17   3          1.44          3.48         2.62 o                         
   0  18   3          5.72          4.12         3.39 o                         
   1  18   3         49.03         40.22         2.45 o                         
   2  18   3          0.04          2.01         2.19 o                         
   3  18   3          0.23          2.97         2.36 o                         
   4  18   3          0.13          1.80         2.37 o                         
   5  18   3          0.03          2.01         2.31 o                         
   6  18   3         19.57         22.03         2.94 o                         
   7  18   3         36.86         36.61         2.86 o                         
   1  19   3          2.69          3.19         2.38 o                         
   2  19   3         48.92         46.17         2.44 o                         
   3  19   3        201.45        194.11         2.70 o                         
   4  19   3         27.76         26.75         2.48 o                         
   5  19   3         11.75         11.29         2.60 o                         
   6  19   3         12.09         14.67         2.51 o                         
   7  19   3          3.64          4.32         2.63 o                         
   0  20   3        127.69        117.09         3.59 o                         
   1  20   3          4.34          6.26         2.24 o                         
   2  20   3         27.55         26.66         2.46 o                         
   3  20   3         27.93         25.75         2.38 o                         
   4  20   3         29.95         33.79         2.56 o                         
   5  20   3         89.85         78.14         2.85 o                         
   6  20   3         27.71         24.75         2.61 o                         
   7  20   3          5.47          3.62         3.07 o                         
   1  21   3         53.31         53.69         2.55 o                         
   2  21   3        113.33        118.65         2.48 o                         
   3  21   3          7.11          7.80         2.22 o                         
   4  21   3         38.29         36.97         2.78 o                         
   5  21   3         11.91         12.60         2.49 o                         
   6  21   3          1.25          2.89         2.49 o                         
   0  22   3        358.12        377.53         6.01 o                         
   1  22   3         96.13         88.34         2.86 o                         
   2  22   3          0.33          1.66         2.49 o                         
   3  22   3          0.75          3.83         2.75 o                         
   4  22   3         10.90         11.33         2.48 o                         
   5  22   3          5.88          4.44         2.39 o                         
   6  22   3          0.02          0.66         2.81 o                         
   1  23   3          3.02          4.34         2.80 o                         
   2  23   3         65.52         66.58         2.41 o                         
   3  23   3         24.14         28.97         2.66 o                         
   4  23   3          0.00          1.56         2.59 o                         
   5  23   3          2.47          5.17         2.40 o                         
   6  23   3          2.39          4.16         2.98 o                         
   0  24   3        130.59        126.32         5.00 o                         
   1  24   3         90.54         82.21         2.98 o                         
   2  24   3         16.85         11.75         2.46 o                         
   3  24   3         14.98         16.08         2.71 o                         
   4  24   3          7.70          9.18         2.60 o                         
   5  24   3          0.82          4.01         2.43 o                         
   6  24   3          0.14          3.12         3.67 o                         
   1  25   3          4.81          8.81         2.76 o                         
   2  25   3         12.69         15.81         2.64 o                         
   3  25   3         38.48         38.62         2.41 o                         
   4  25   3         25.40         23.95         2.70 o                         
   5  25   3         16.79         19.01         2.99 o                         
   0  26   3          5.10          8.67         4.11 o                         
   1  26   3         41.46         42.26         2.57 o                         
   2  26   3         31.91         30.91         2.59 o                         
   3  26   3         28.80         26.76         2.58 o                         
   4  26   3         16.68         21.41         2.89 o                         
   5  26   3         11.35         12.34         2.88 o                         
   1  27   3          1.23          0.81         2.76 o                         
   2  27   3          0.00          3.36         2.65 o                         
   3  27   3          9.72         10.44         2.45 o                         
   4  27   3          5.55          6.90         2.77 o                         
   0  28   3          6.78         10.85         3.60 o                         
   1  28   3          1.82          3.22         2.82 o                         
   2  28   3          0.54          2.15         2.59 o                         
   3  28   3          5.38          3.18         2.69 o                         
   4  28   3          3.76          1.05         2.63 o                         
   1  29   3          0.81          4.29         2.87 o                         
   2  29   3          4.00          3.31         2.55 o                         
   3  29   3          3.12          4.50         3.00 o                         
   0  30   3         14.85         12.11         3.97 o                         
   1  30   3          0.03          0.57         2.83 o                         
   2  30   3          5.10          7.76         2.97 o                         
   3  30   3          4.71          9.28         4.52 o                         
   1  31   3          1.60          3.14         2.65 o                         
   2  31   3          3.63          4.07         4.17 o                         
   0   0   4      20093.99      20296.91      1172.99 o                         
   1   0   4        834.74        736.72        12.34 o                         
   2   0   4          7.04          0.51         3.85 o                         
   3   0   4       3447.16       3389.50        21.96 o                         
   4   0   4        284.97        284.49         4.52 o                         
   5   0   4        245.82        260.31         3.69 o                         
   6   0   4         40.97         42.31         3.75 o                         
   7   0   4         11.87         14.01         3.41 o                         
   8   0   4          2.09          0.92         3.34 o                         
   9   0   4          9.38          5.86         4.60 o                         
   1   1   4       4400.45       4495.88        46.17 o                         
   2   1   4       1726.50       1595.27        18.13 o                         
   3   1   4         32.32         20.61         2.30 o                         
   4   1   4         63.19         57.25         2.37 o                         
   5   1   4        650.00        624.36         3.74 o                         
   6   1   4         39.11         39.72         2.50 o                         
   7   1   4          6.41          6.19         2.30 o                         
   8   1   4          0.00          3.60         2.39 o                         
   9   1   4          0.00         -0.87         4.59 o                         
   0   2   4       4433.69       4326.44        54.95 o                         
   1   2   4         43.06         32.80         2.50 o                         
   2   2   4        524.18        539.14         4.99 o                         
   3   2   4       4796.05       4804.15        23.67 o                         
   4   2   4         60.64         55.78         2.35 o                         
   5   2   4         59.58         53.71         2.02 o                         
   6   2   4         77.13         71.56         2.33 o                         
   7   2   4         18.09         19.74         2.33 o                         
   8   2   4          0.02          1.38         2.74 o                         
   1   3   4        791.37        836.92        11.91 o                         
   2   3   4         62.10         69.08         2.59 o                         
   3   3   4         55.58         47.23         2.58 o                         
   4   3   4        147.73        129.70         2.61 o                         
   5   3   4        134.07        138.20         2.43 o                         
   6   3   4          0.73          1.41         2.16 o                         
   7   3   4         65.03         57.24         2.46 o                         
   8   3   4          0.06         -0.02         2.50 o                         
   0   4   4         41.38         44.33         4.42 o                         
   1   4   4        415.32        406.16         9.29 o                         
   2   4   4         27.97         20.49         2.60 o                         
   3   4   4         42.10         42.37         2.42 o                         
   4   4   4         12.09         12.76         2.50 o                         
   5   4   4        203.44        183.05         2.70 o                         
   6   4   4        134.35        126.09         2.63 o                         
   7   4   4         93.74         88.97         2.59 o                         
   8   4   4          7.63          8.89         2.41 o                         
   1   5   4         26.45         24.45         2.46 o                         
   2   5   4        482.95        472.40         7.31 o                         
   3   5   4          4.65          1.84         2.14 o                         
   4   5   4         10.80         10.83         2.09 o                         
   5   5   4        366.60        402.16         3.54 o                         
   6   5   4         81.44         90.95         3.14 o                         
   7   5   4          0.23          1.98         2.74 o                         
   8   5   4          2.14          4.88         2.64 o                         
   0   6   4         86.98         85.52         4.69 o                         
   1   6   4          4.16          6.42         2.69 o                         
   2   6   4          0.86          2.87         2.36 o                         
   3   6   4        337.50        306.21         3.79 o                         
   4   6   4         15.79         17.61         2.28 o                         
   5   6   4         12.46         17.05         2.27 o                         
   6   6   4          6.40          5.91         2.51 o                         
   7   6   4        119.93        114.94         3.00 o                         
   8   6   4         32.62         29.14         2.87 o                         
   1   7   4        110.66        119.20         3.06 o                         
   2   7   4         66.96         65.30         2.52 o                         
   3   7   4          3.31          7.64         2.15 o                         
   4   7   4         18.09         16.12         2.46 o                         
   5   7   4         17.13         20.04         2.31 o                         
   6   7   4        109.21        109.14         2.46 o                         
   7   7   4          0.35          0.51         2.17 o                         
   8   7   4          0.90          2.49         2.67 o                         
   0   8   4        318.44        316.36         9.54 o                         
   1   8   4       1225.51       1167.72        13.42 o                         
   2   8   4        272.80        298.90         3.79 o                         
   3   8   4        295.41        317.13         3.39 o                         
   4   8   4         59.34         56.81         2.59 o                         
   5   8   4        213.11        205.65         3.31 o                         
   6   8   4          8.02          7.25         2.36 o                         
   7   8   4         49.72         49.81         2.79 o                         
   8   8   4         27.68         28.32         2.83 o                         
   1   9   4        333.48        342.38         7.31 o                         
   2   9   4          5.74          5.32         2.29 o                         
   3   9   4        109.48        103.22         2.69 o                         
   4   9   4          2.31          1.53         2.37 o                         
   5   9   4          6.98          6.78         2.26 o                         
   6   9   4         39.05         42.44         2.41 o                         
   7   9   4          5.71          8.92         2.46 o                         
   8   9   4          0.35          1.69         2.58 o                         
   0  10   4         22.96         31.00         3.80 o                         
   1  10   4         10.11          9.31         2.26 o                         
   2  10   4         68.97         74.01         2.62 o                         
   3  10   4         61.77         68.39         2.50 o                         
   4  10   4          2.80          3.93         2.59 o                         
   5  10   4         39.88         36.54         2.39 o                         
   6  10   4          2.34          3.70         2.17 o                         
   7  10   4          0.56         -1.28         2.32 o                         
   8  10   4          0.19          2.27         2.38 o                         
   1  11   4        637.65        703.89        11.69 o                         
   2  11   4         73.98         63.70         2.59 o                         
   3  11   4         22.68         27.83         2.33 o                         
   4  11   4         12.98         14.54         2.49 o                         
   5  11   4          1.58          4.46         2.41 o                         
   6  11   4          7.31          9.61         2.56 o                         
   7  11   4          5.21          5.14         2.67 o                         
   8  11   4          0.17          0.06         2.53 o                         
   0  12   4          1.73          4.57         2.97 o                         
   1  12   4          0.04         -1.17         2.27 o                         
   2  12   4         36.22         35.78         2.83 o                         
   3  12   4          0.32          0.15         2.34 o                         
   4  12   4         43.76         44.32         2.09 o                         
   5  12   4          6.68          6.67         2.12 o                         
   6  12   4          1.63          2.97         2.72 o                         
   7  12   4          2.20          3.93         2.60 o                         
   8  12   4          0.05          2.19         2.93 o                         
   1  13   4        933.87        943.64        10.47 o                         
   2  13   4         18.39         24.25         2.40 o                         
   3  13   4         61.01         56.80         2.52 o                         
   4  13   4          0.46          2.65         2.61 o                         
   5  13   4         46.76         48.19         2.35 o                         
   6  13   4         46.87         49.69         2.55 o                         
   7  13   4         16.03         16.30         2.73 o                         
   8  13   4          1.45          3.70         2.85 o                         
   0  14   4          4.47          6.21         3.36 o                         
   1  14   4         11.81          7.00         2.45 o                         
   2  14   4         69.95         66.04         2.44 o                         
   3  14   4          2.88          4.97         2.56 o                         
   4  14   4         77.33         82.89         2.51 o                         
   5  14   4         74.63         71.16         2.73 o                         
   6  14   4          7.13          4.63         2.43 o                         
   7  14   4         19.83         21.43         2.69 o                         
   8  14   4          0.23          4.34         3.12 o                         
   1  15   4          5.21          7.05         2.36 o                         
   2  15   4         47.42         51.08         2.62 o                         
   3  15   4        115.10        107.76         2.72 o                         
   4  15   4          2.04          4.95         2.41 o                         
   5  15   4         13.60         14.10         2.55 o                         
   6  15   4         24.72         26.08         2.73 o                         
   7  15   4          1.55          4.80         2.90 o                         
   0  16   4        411.60        412.17         9.90 o                         
   1  16   4         26.08         31.50         2.39 o                         
   2  16   4          8.35          9.76         2.18 o                         
   3  16   4         57.22         52.32         2.91 o                         
   4  16   4         40.98         40.58         3.21 o                         
   5  16   4         99.43        110.25         3.19 o                         
   6  16   4          2.81          6.93         2.65 o                         
   7  16   4         55.36         55.51         3.33 o                         
   1  17   4         39.62         36.54         2.47 o                         
   2  17   4          2.13          4.60         2.44 o                         
   3  17   4          1.34          5.28         2.44 o                         
   4  17   4         21.57         24.66         2.95 o                         
   5  17   4         65.50         67.43         2.78 o                         
   6  17   4         27.90         27.96         2.60 o                         
   7  17   4          0.51          2.98         2.91 o                         
   0  18   4          8.11          9.62         3.05 o                         
   1  18   4         40.82         45.57         2.60 o                         
   2  18   4          0.90          1.74         2.32 o                         
   3  18   4         40.88         45.38         2.72 o                         
   4  18   4          3.52          3.96         2.59 o                         
   5  18   4         16.45         16.75         2.50 o                         
   6  18   4          0.21          3.78         2.75 o                         
   7  18   4         48.03         43.79         2.75 o                         
   1  19   4          5.83          8.67         2.53 o                         
   2  19   4          3.27          4.77         2.15 o                         
   3  19   4          0.03          1.73         2.29 o                         
   4  19   4         16.76         13.64         2.82 o                         
   5  19   4         84.86         74.03         2.77 o                         
   6  19   4          8.47         10.21         2.76 o                         
   7  19   4          2.98          8.53         2.55 o                         
   0  20   4        186.25        190.01         6.60 o                         
   1  20   4          1.92          3.33         2.42 o                         
   2  20   4          5.43          7.40         2.53 o                         
   3  20   4         80.87         76.43         2.78 o                         
   4  20   4         13.23         17.67         3.10 o                         
   5  20   4         24.73         26.00         2.62 o                         
   6  20   4          8.86         10.99         2.71 o                         
   1  21   4          8.55         10.28         2.53 o                         
   2  21   4         71.19         69.87         2.35 o                         
   3  21   4          9.46         10.86         2.47 o                         
   4  21   4          0.94          3.93         2.88 o                         
   5  21   4         16.85         21.19         2.78 o                         
   6  21   4          1.83          2.87         2.74 o                         
   0  22   4         41.88         50.38         3.99 o                         
   1  22   4          2.47          0.98         2.37 o                         
   2  22   4         23.57         20.30         2.51 o                         
   3  22   4        227.47        211.37         2.96 o                         
   4  22   4          0.45          3.42         2.30 o                         
   5  22   4          5.07          8.55         2.61 o                         
   6  22   4          0.87          3.56         2.71 o                         
   1  23   4        166.70        151.76         3.26 o                         
   2  23   4         48.32         44.85         2.81 o                         
   3  23   4          1.58          2.89         2.47 o                         
   4  23   4         13.57         15.77         2.46 o                         
   5  23   4         52.12         48.91         2.96 o                         
   6  23   4          5.08          7.11         2.76 o                         
   0  24   4        147.79        144.30         4.05 o                         
   1  24   4          5.47          5.66         2.56 o                         
   2  24   4         41.09         39.73         2.39 o                         
   3  24   4         87.55         82.43         2.56 o                         
   4  24   4         12.90         17.82         2.67 o                         
   5  24   4          4.62          8.73         2.83 o                         
   1  25   4         22.20         22.92         2.42 o                         
   2  25   4          3.27          4.81         2.46 o                         
   3  25   4          0.11          3.07         2.61 o                         
   4  25   4          6.29          9.58         2.60 o                         
   5  25   4         11.11          9.95         2.65 o                         
   0  26   4          0.06          3.25         3.36 o                         
   1  26   4          0.96          1.91         2.55 o                         
   2  26   4          1.77          6.61         2.48 o                         
   3  26   4         60.63         54.11         2.62 o                         
   4  26   4          2.70          7.16         2.40 o                         
   5  26   4          1.00          0.50        11.09 o                         
   1  27   4          3.73          8.14         2.75 o                         
   2  27   4          0.23          4.32         2.61 o                         
   3  27   4          0.75          1.86         2.53 o                         
   4  27   4          7.50          5.82         2.88 o                         
   0  28   4          9.10          6.56         4.31 o                         
   1  28   4          4.16          4.13         2.51 o                         
   2  28   4          7.88          6.18         2.71 o                         
   3  28   4          0.65          3.28         2.35 o                         
   4  28   4          0.92          0.93         9.19 o                         
   1  29   4          0.53          0.60         2.58 o                         
   2  29   4          1.20          3.46         2.83 o                         
   3  29   4          2.54          2.68         2.72 o                         
   0  30   4          3.13          4.30         4.57 o                         
   1  30   4          0.19          1.08         2.69 o                         
   2  30   4          0.65          0.21         2.97 o                         
   1  31   4          0.92          2.37         4.50 o                         
   1   1   5       3448.74       3630.34        33.00 o                         
   2   1   5         10.75          9.03         2.33 o                         
   3   1   5        121.21        153.16         2.84 o                         
   4   1   5         51.25         49.22         2.49 o                         
   5   1   5          7.22         12.90         2.38 o                         
   6   1   5         22.91         28.00         2.42 o                         
   7   1   5         24.86         20.15         2.32 o                         
   8   1   5          2.32          2.95         2.33 o                         
   0   2   5        174.90        174.02         4.63 o                         
   1   2   5          0.31          0.82         2.66 o                         
   2   2   5        104.89        118.44         2.76 o                         
   3   2   5         97.66         85.64         2.58 o                         
   4   2   5         14.22         10.64         2.12 o                         
   5   2   5        100.65        106.20         2.79 o                         
   6   2   5         36.63         38.38         2.25 o                         
   7   2   5          1.95          0.76         2.44 o                         
   8   2   5          9.00         10.88         2.89 o                         
   1   3   5         33.38         39.80         2.79 o                         
   2   3   5        163.18        168.62         3.01 o                         
   3   3   5        246.40        277.97         3.40 o                         
   4   3   5          4.61          5.37         2.18 o                         
   5   3   5         59.80         62.05         2.14 o                         
   6   3   5         94.83         89.84         2.48 o                         
   7   3   5         25.03         22.84         2.43 o                         
   8   3   5          3.02          2.54         2.47 o                         
   0   4   5        106.84         91.75         4.12 o                         
   1   4   5       1000.02        967.82         9.18 o                         
   2   4   5          4.14          6.15         2.40 o                         
   3   4   5        460.98        487.67         6.71 o                         
   4   4   5         22.34         23.10         2.07 o                         
   5   4   5        332.78        320.73         3.72 o                         
   6   4   5        105.42        110.09         3.19 o                         
   7   4   5          0.21          3.51         2.61 o                         
   8   4   5         66.15         67.62         2.87 o                         
   1   5   5         74.01         85.30         3.16 o                         
   2   5   5        255.25        238.67         3.14 o                         
   3   5   5        212.99        221.29         2.93 o                         
   4   5   5        122.97        130.02         2.52 o                         
   5   5   5          1.92          1.20         2.01 o                         
   6   5   5        177.62        173.21         2.65 o                         
   7   5   5          0.00          2.86         2.49 o                         
   8   5   5         20.91         18.77         2.67 o                         
   0   6   5        211.77        221.01         5.95 o                         
   1   6   5        112.07        127.23         3.04 o                         
   2   6   5          4.70         11.61         2.38 o                         
   3   6   5        353.49        342.93         3.63 o                         
   4   6   5         18.83         19.77         2.18 o                         
   5   6   5         41.89         42.99         2.21 o                         
   6   6   5         34.20         33.51         2.48 o                         
   7   6   5          3.80          4.71         2.33 o                         
   8   6   5         69.38         64.62         3.07 o                         
   1   7   5          6.19          5.64         2.55 o                         
   2   7   5         18.95         18.02         2.37 o                         
   3   7   5          6.81          7.15         2.20 o                         
   4   7   5         84.35         85.11         2.43 o                         
   5   7   5         32.87         31.45         2.16 o                         
   6   7   5         93.50        104.44         2.94 o                         
   7   7   5          1.47          1.34         2.40 o                         
   8   7   5          4.41          5.06         2.78 o                         
   0   8   5        326.73        353.94        13.56 o                         
   1   8   5        362.81        358.94         5.48 o                         
   2   8   5          0.73          1.26         2.33 o                         
   3   8   5         46.75         46.73         2.59 o                         
   4   8   5        110.71        119.45         2.59 o                         
   5   8   5        195.69        210.94         2.92 o                         
   6   8   5        107.88        106.18         2.73 o                         
   7   8   5         22.70         21.53         2.67 o                         
   8   8   5         19.98         18.14         2.81 o                         
   1   9   5        496.85        502.59         8.23 o                         
   2   9   5        277.27        297.36         6.99 o                         
   3   9   5          9.32          8.49         2.30 o                         
   4   9   5         31.00         28.88         2.72 o                         
   5   9   5          9.19         11.94         2.47 o                         
   6   9   5         32.33         34.92         2.75 o                         
   7   9   5         52.06         48.71         2.34 o                         
   8   9   5          0.01          5.10         2.84 o                         
   0  10   5       1498.95       1577.81        43.32 o                         
   1  10   5        801.82        772.47        10.75 o                         
   2  10   5          0.42         -1.13         2.47 o                         
   3  10   5        645.24        649.46        11.67 o                         
   4  10   5        122.30        127.52         3.04 o                         
   5  10   5          3.81          5.54         2.50 o                         
   6  10   5         18.26         18.29         2.24 o                         
   7  10   5          3.52          6.25         2.63 o                         
   8  10   5          1.96          1.51         2.65 o                         
   1  11   5         99.00        112.73         2.59 o                         
   2  11   5       1155.58       1211.50        16.70 o                         
   3  11   5        144.03        164.59         3.11 o                         
   4  11   5         82.91         79.07         3.10 o                         
   5  11   5        123.13        130.81         2.74 o                         
   6  11   5          9.49         10.92         2.42 o                         
   7  11   5          2.38          5.85         2.56 o                         
   8  11   5          1.24          5.56         2.87 o                         
   0  12   5       1342.18       1505.29        46.46 o                         
   1  12   5        659.16        687.74         9.09 o                         
   2  12   5        212.61        201.45         3.67 o                         
   3  12   5        348.47        358.05         5.91 o                         
   4  12   5         15.05         15.13         2.62 o                         
   5  12   5         74.85         75.79         2.52 o                         
   6  12   5          0.06          2.00         2.59 o                         
   7  12   5          4.10          6.87         2.63 o                         
   8  12   5         10.03          8.25         2.87 o                         
   1  13   5        102.13        104.55         3.10 o                         
   2  13   5        184.95        197.71         3.85 o                         
   3  13   5         41.38         49.33         2.54 o                         
   4  13   5        119.64        110.21         3.40 o                         
   5  13   5         29.82         31.52         3.12 o                         
   6  13   5          5.35          4.25         2.49 o                         
   7  13   5          4.53          5.24         2.61 o                         
   0  14   5        120.56        116.94         5.20 o                         
   1  14   5         73.62         91.38         2.61 o                         
   2  14   5        117.07        121.87         3.81 o                         
   3  14   5        298.84        295.11         5.26 o                         
   4  14   5         36.18         37.53         3.31 o                         
   5  14   5         27.34         33.19         2.70 o                         
   6  14   5         18.34         18.43         2.69 o                         
   7  14   5          0.17          4.38         2.82 o                         
   1  15   5         73.27         71.14         2.51 o                         
   2  15   5          0.14         -0.02         2.26 o                         
   3  15   5         40.68         41.34         2.72 o                         
   4  15   5         52.28         57.43         2.59 o                         
   5  15   5          0.12          2.11         2.98 o                         
   6  15   5         27.41         22.37         2.76 o                         
   7  15   5         16.07         17.79         2.62 o                         
   0  16   5        115.54        119.69         3.77 o                         
   1  16   5         31.11         39.23         2.67 o                         
   2  16   5          5.37          6.91         2.62 o                         
   3  16   5          2.26          2.64         2.85 o                         
   4  16   5         39.44         35.16         3.03 o                         
   5  16   5         76.71         78.58         2.88 o                         
   6  16   5         41.54         45.25         3.10 o                         
   7  16   5          4.92          7.24         2.71 o                         
   1  17   5          1.97          5.38         2.69 o                         
   2  17   5          1.61          4.86         2.34 o                         
   3  17   5          9.43         10.67         2.57 o                         
   4  17   5         33.93         31.71         2.49 o                         
   5  17   5          5.27          5.16         2.78 o                         
   6  17   5         16.07         17.60         3.07 o                         
   7  17   5          1.94          5.05         2.87 o                         
   0  18   5          9.83          9.62         3.31 o                         
   1  18   5          2.22          2.96         2.45 o                         
   2  18   5          2.07          4.24         2.29 o                         
   3  18   5         17.09         19.51         2.38 o                         
   4  18   5          0.01          2.47         2.61 o                         
   5  18   5          0.84          6.21         2.83 o                         
   6  18   5          0.30          0.48         3.58 o                         
   7  18   5          0.37          2.40         2.79 o                         
   1  19   5          2.15         -0.03         2.36 o                         
   2  19   5          2.18          1.53         2.50 o                         
   3  19   5          1.91          5.10         2.50 o                         
   4  19   5          1.90          5.68         2.49 o                         
   5  19   5          2.44          6.12         3.09 o                         
   6  19   5         23.77         25.06         3.34 o                         
   0  20   5          9.08          7.11         3.61 o                         
   1  20   5         48.46         51.26         2.75 o                         
   2  20   5          6.50          8.35         2.43 o                         
   3  20   5         87.49         69.02         2.76 o                         
   4  20   5          2.75          3.20         2.84 o                         
   5  20   5         27.74         24.76         3.02 o                         
   6  20   5          5.11          9.73         3.07 o                         
   1  21   5         81.54         72.39         2.59 o                         
   2  21   5         17.02         12.61         2.51 o                         
   3  21   5          8.45          7.15         2.30 o                         
   4  21   5         12.24         15.95         3.30 o                         
   5  21   5          0.04          1.64         2.72 o                         
   6  21   5          1.07          5.92         3.34 o                         
   0  22   5          7.58          8.88         3.98 o                         
   1  22   5          0.69          2.69         2.70 o                         
   2  22   5         76.33         70.71         2.71 o                         
   3  22   5          1.39          5.01         2.42 o                         
   4  22   5          2.60          3.11         3.00 o                         
   5  22   5          0.85          3.66         3.22 o                         
   6  22   5          0.96          4.14         3.00 o                         
   1  23   5         69.29         53.47         2.56 o                         
   2  23   5          0.38          0.72         2.52 o                         
   3  23   5          3.66          2.51         2.79 o                         
   4  23   5          0.22         -0.25         3.07 o                         
   5  23   5          4.73          6.55         2.88 o                         
   0  24   5          0.75          0.69         3.31 o                         
   1  24   5          0.76          2.33         2.65 o                         
   2  24   5         16.24         17.41         2.63 o                         
   3  24   5         23.27         27.93         2.72 o                         
   4  24   5         10.54          9.33         2.94 o                         
   5  24   5          7.92          8.53         3.37 o                         
   1  25   5         61.86         55.57         2.69 o                         
   2  25   5          1.95          6.41         2.60 o                         
   3  25   5         18.21         15.80         2.69 o                         
   4  25   5         16.17         15.11         3.18 o                         
   5  25   5          0.05         -5.14         9.57 o                         
   0  26   5         57.40         49.65         3.97 o                         
   1  26   5          5.52          8.15         2.98 o                         
   2  26   5          0.01          1.10         2.63 o                         
   3  26   5          0.22          3.91         2.38 o                         
   4  26   5          4.39          5.35         3.20 o                         
   1  27   5          2.00          4.12         2.56 o                         
   2  27   5          8.19         10.08         2.96 o                         
   3  27   5          3.66          3.33         2.73 o                         
   4  27   5          2.32          6.99         5.10 o                         
   0  28   5          0.07          3.29         4.43 o                         
   1  28   5          6.20          4.49         2.70 o                         
   2  28   5          0.95          1.94         2.56 o                         
   3  28   5          1.48          0.62         2.59 o                         
   1  29   5          0.66          2.44         3.29 o                         
   2  29   5          0.28          1.49         2.61 o                         
   0  30   5          1.32          5.47         4.03 o                         
   1  30   5          5.59          7.18         2.71 o                         
   0   0   6        261.46        226.59         9.75 o                         
   1   0   6       2827.37       2776.69        26.86 o                         
   2   0   6        697.12        623.49        14.86 o                         
   3   0   6         54.22         68.06         3.97 o                         
   4   0   6         36.07         41.00         3.01 o                         
   5   0   6         99.22         96.92         3.79 o                         
   6   0   6          0.43          1.44         3.09 o                         
   7   0   6          9.78          8.88         3.56 o                         
   8   0   6          0.47         -0.71         3.88 o                         
   1   1   6       2475.43       2461.84        30.83 o                         
   2   1   6         79.58         96.57         2.79 o                         
   3   1   6        148.23        176.05         2.95 o                         
   4   1   6         17.34         16.86         2.39 o                         
   5   1   6          0.16          2.30         2.34 o                         
   6   1   6         33.81         29.80         2.32 o                         
   7   1   6         12.55         12.66         2.31 o                         
   8   1   6          0.58          2.52         2.73 o                         
   0   2   6        429.90        420.06         6.50 o                         
   1   2   6       3553.21       3620.49        39.90 o                         
   2   2   6         35.21         23.60         2.61 o                         
   3   2   6         56.68         63.81         2.58 o                         
   4   2   6         40.79         42.76         2.42 o                         
   5   2   6         30.15         28.79         2.34 o                         
   6   2   6          1.37          2.96         2.29 o                         
   7   2   6          7.75          5.04         2.32 o                         
   8   2   6         33.82         32.55         2.84 o                         
   1   3   6         35.18         36.11         2.82 o                         
   2   3   6         51.11         51.15         2.71 o                         
   3   3   6        243.74        253.99         4.23 o                         
   4   3   6         43.70         44.68         2.44 o                         
   5   3   6          8.27          9.58         2.21 o                         
   6   3   6         57.78         54.67         2.60 o                         
   7   3   6          0.43          1.72         2.48 o                         
   8   3   6          0.35         -0.43         3.09 o                         
   0   4   6         49.13         62.60         3.78 o                         
   1   4   6          8.32          2.25         2.65 o                         
   2   4   6         10.01         13.86         2.72 o                         
   3   4   6         96.94         94.04         2.68 o                         
   4   4   6         78.08         85.68         2.63 o                         
   5   4   6          4.48          6.89         2.50 o                         
   6   4   6          0.04          0.38         2.37 o                         
   7   4   6         19.61         19.73         2.47 o                         
   8   4   6         40.22         32.52         2.79 o                         
   1   5   6         60.44         43.27         2.49 o                         
   2   5   6          0.27          1.29         2.24 o                         
   3   5   6         97.74         98.93         2.55 o                         
   4   5   6        122.67        129.39         3.01 o                         
   5   5   6         68.08         71.26         2.44 o                         
   6   5   6         67.90         69.09         2.57 o                         
   7   5   6          4.12          6.95         2.59 o                         
   8   5   6          0.65         -0.26         2.66 o                         
   0   6   6        225.87        208.91         5.29 o                         
   1   6   6          9.41         12.71         2.64 o                         
   2   6   6          0.13          2.23         2.38 o                         
   3   6   6          0.01          0.30         2.92 o                         
   4   6   6          4.80          3.85         2.21 o                         
   5   6   6        166.90        164.39         2.79 o                         
   6   6   6        164.52        173.52         3.44 o                         
   7   6   6         66.92         58.19         2.79 o                         
   8   6   6         17.33         13.72         3.06 o                         
   1   7   6          2.41          2.22         2.39 o                         
   2   7   6        295.27        272.28         5.29 o                         
   3   7   6         78.78         69.92         2.67 o                         
   4   7   6        444.25        446.25         4.97 o                         
   5   7   6         12.20         11.61         2.53 o                         
   6   7   6          4.82          7.39         2.64 o                         
   7   7   6          6.00          7.38         2.77 o                         
   8   7   6          4.50          3.68         2.51 o                         
   0   8   6          4.82          7.93         3.75 o                         
   1   8   6         95.62         96.15         2.93 o                         
   2   8   6         91.14         99.96         3.26 o                         
   3   8   6        151.54        135.05         3.32 o                         
   4   8   6         41.05         41.01         3.09 o                         
   5   8   6          5.72          6.15         2.67 o                         
   6   8   6        185.67        184.58         3.59 o                         
   7   8   6          0.15          2.32         2.53 o                         
   8   8   6          5.51         11.32         2.90 o                         
   1   9   6        157.93        146.28         2.95 o                         
   2   9   6          0.48          4.30         2.67 o                         
   3   9   6          6.45          4.05         2.36 o                         
   4   9   6        402.71        400.10         6.65 o                         
   5   9   6         63.20         61.14         2.53 o                         
   6   9   6          0.41          0.34         2.45 o                         
   7   9   6          4.05          3.87         2.56 o                         
   8   9   6          0.00          2.49         3.08 o                         
   0  10   6        319.86        287.68         4.23 o                         
   1  10   6          9.25          7.22         2.40 o                         
   2  10   6        204.01        205.94         4.98 o                         
   3  10   6        128.49        124.58         3.71 o                         
   4  10   6        235.36        229.73         6.48 o                         
   5  10   6          1.08          1.76         2.48 o                         
   6  10   6          9.92          8.87         2.56 o                         
   7  10   6          1.20          3.79         2.89 o                         
   1  11   6         22.13         15.84         2.67 o                         
   2  11   6         20.23         18.41         3.11 o                         
   3  11   6         28.35         26.51         2.82 o                         
   4  11   6          2.55          3.31         2.41 o                         
   5  11   6          0.01          3.98         2.82 o                         
   6  11   6          1.07          2.52         2.36 o                         
   7  11   6          5.53          7.04         2.66 o                         
   0  12   6        528.45        512.73        18.72 o                         
   1  12   6          3.08          1.79         2.38 o                         
   2  12   6        114.76        114.10         3.03 o                         
   3  12   6         35.79         33.94         2.74 o                         
   4  12   6         15.68         15.15         2.93 o                         
   5  12   6          0.01          0.81         2.53 o                         
   6  12   6          0.99          4.21         2.61 o                         
   7  12   6          0.03          1.85         2.75 o                         
   1  13   6          1.94          8.02         2.64 o                         
   2  13   6        132.28        142.70         3.01 o                         
   3  13   6          4.55          4.86         2.68 o                         
   4  13   6        141.55        141.48         3.68 o                         
   5  13   6         22.36         21.73         2.65 o                         
   6  13   6          0.49          3.58         3.09 o                         
   7  13   6          7.59         11.65         2.95 o                         
   0  14   6          0.21         -0.22         3.02 o                         
   1  14   6          2.10          4.54         2.49 o                         
   2  14   6        537.97        536.74        12.97 o                         
   3  14   6        137.27        133.99         3.08 o                         
   4  14   6         78.77         81.00         3.10 o                         
   5  14   6          0.23          2.98         2.95 o                         
   6  14   6          9.07         10.36         3.44 o                         
   7  14   6          0.00          0.81         2.96 o                         
   1  15   6         82.38         79.92         3.54 o                         
   2  15   6         65.08         65.57         3.00 o                         
   3  15   6          0.60          3.06         2.55 o                         
   4  15   6        220.60        221.20         5.38 o                         
   5  15   6         21.03         19.68         2.73 o                         
   6  15   6          0.55          5.04         3.18 o                         
   7  15   6          2.09          1.36         3.22 o                         
   0  16   6         52.93         52.62         3.47 o                         
   1  16   6         14.27         13.99         2.53 o                         
   2  16   6         47.13         47.55         2.81 o                         
   3  16   6         28.32         25.99         2.46 o                         
   4  16   6          9.80         11.89         2.43 o                         
   5  16   6          0.98         -1.42         2.68 o                         
   6  16   6         53.28         53.03         3.59 o                         
   7  16   6          2.08          0.93         3.23 o                         
   1  17   6          0.04          3.98         2.81 o                         
   2  17   6          4.19          5.66         2.68 o                         
   3  17   6          3.82          6.57         2.43 o                         
   4  17   6         62.93         63.63         2.95 o                         
   5  17   6          0.87          1.21         2.94 o                         
   6  17   6          0.20         -0.35         2.99 o                         
   0  18   6          8.72         11.70         3.57 o                         
   1  18   6          5.62          6.80         2.63 o                         
   2  18   6         12.06         16.80         2.49 o                         
   3  18   6          4.03          4.54         2.35 o                         
   4  18   6          3.18          1.09         2.67 o                         
   5  18   6         44.26         41.94         3.83 o                         
   6  18   6         12.93          9.86         3.30 o                         
   1  19   6          0.23         -0.21         2.51 o                         
   2  19   6          0.11          2.06         2.92 o                         
   3  19   6        126.67        116.04         3.23 o                         
   4  19   6          2.98          2.27         2.45 o                         
   5  19   6          9.94         15.59         3.45 o                         
   6  19   6          8.17          8.48         2.95 o                         
   0  20   6          8.29          3.76         3.55 o                         
   1  20   6         72.38         59.81         2.77 o                         
   2  20   6          2.45          4.19         2.32 o                         
   3  20   6          0.26          5.30         2.73 o                         
   4  20   6          5.59          9.50         2.76 o                         
   5  20   6          0.67          6.85         3.19 o                         
   6  20   6          0.69          3.04         3.01 o                         
   1  21   6         15.11         12.79         2.66 o                         
   2  21   6          0.16          2.30         2.52 o                         
   3  21   6         32.09         27.32         2.88 o                         
   4  21   6          8.60         10.21         2.97 o                         
   5  21   6          1.67          8.26         3.08 o                         
   0  22   6         16.19         16.41         3.34 o                         
   1  22   6        162.25        136.77         3.93 o                         
   2  22   6          0.25          1.94         2.67 o                         
   3  22   6          8.59          7.44         2.90 o                         
   4  22   6         11.91          9.61         2.84 o                         
   5  22   6          0.68          3.98         3.06 o                         
   1  23   6        190.12        168.86         3.04 o                         
   2  23   6          9.80         10.07         2.67 o                         
   3  23   6          0.23          1.62         2.92 o                         
   4  23   6          0.00          2.37         2.49 o                         
   5  23   6          0.08          0.39         2.98 o                         
   0  24   6         18.57         18.17         4.15 o                         
   1  24   6         25.57         23.70         3.11 o                         
   2  24   6         17.10         19.23         2.76 o                         
   3  24   6          0.20          0.55         2.56 o                         
   4  24   6         15.32         17.23         3.09 o                         
   1  25   6          3.49          2.07         2.65 o                         
   2  25   6          5.32          7.20         2.89 o                         
   3  25   6          0.03          0.74         3.44 o                         
   4  25   6          1.15          2.03         3.11 o                         
   0  26   6          6.09          7.24         3.46 o                         
   1  26   6         24.67         25.54         2.97 o                         
   2  26   6          1.12          0.47         2.44 o                         
   3  26   6          6.09          8.46         3.19 o                         
   4  26   6          6.48          6.92         6.51 o                         
   1  27   6          4.25          7.61         2.64 o                         
   2  27   6          5.09          6.98         3.28 o                         
   3  27   6          3.02          2.61         2.95 o                         
   0  28   6          1.99          3.79         3.66 o                         
   1  28   6          1.21          1.16         2.79 o                         
   2  28   6          3.60          4.14         3.08 o                         
   1  29   6          0.72         -2.39         2.89 o                         
   1   1   7        315.11        321.88         3.39 o                         
   2   1   7        254.37        239.86         3.43 o                         
   3   1   7         58.19         66.30         2.50 o                         
   4   1   7          7.45          7.40         2.33 o                         
   5   1   7          0.10          2.24         2.46 o                         
   6   1   7          0.39          1.94         2.31 o                         
   7   1   7          0.01          2.09         2.35 o                         
   8   1   7          0.00          0.84         3.17 o                         
   0   2   7        148.41        162.64         4.13 o                         
   1   2   7        226.34        214.02         3.18 o                         
   2   2   7        274.99        294.62         4.94 o                         
   3   2   7         64.76         65.26         2.95 o                         
   4   2   7         71.74         77.06         2.57 o                         
   5   2   7          1.14          2.38         2.55 o                         
   6   2   7         53.99         50.28         2.50 o                         
   7   2   7          3.50          4.08         2.49 o                         
   8   2   7          4.76          5.76         2.70 o                         
   1   3   7          1.70          1.43         2.42 o                         
   2   3   7          0.98          2.84         2.21 o                         
   3   3   7        305.69        316.77         3.30 o                         
   4   3   7          0.22          1.30         2.41 o                         
   5   3   7          0.01          3.83         2.38 o                         
   6   3   7          8.88         14.40         2.41 o                         
   7   3   7          5.13          3.70         2.95 o                         
   8   3   7          5.51          5.10         3.00 o                         
   0   4   7        508.32        506.52         9.86 o                         
   1   4   7         86.86         78.33         2.80 o                         
   2   4   7         48.43         53.14         2.84 o                         
   3   4   7        194.39        197.14         3.06 o                         
   4   4   7          0.87          1.19         2.32 o                         
   5   4   7         23.62         27.48         2.60 o                         
   6   4   7          0.88          3.67         2.32 o                         
   7   4   7         62.92         60.94         2.75 o                         
   8   4   7         24.33         22.07         2.95 o                         
   1   5   7          0.07          2.03         2.44 o                         
   2   5   7          6.40          5.86         2.29 o                         
   3   5   7         51.00         52.91         2.71 o                         
   4   5   7         47.26         49.04         2.77 o                         
   5   5   7          0.04          0.90         2.83 o                         
   6   5   7         96.18         98.77         2.58 o                         
   7   5   7          5.28         11.31         2.80 o                         
   8   5   7         38.93         35.18         3.25 o                         
   0   6   7         57.61         48.88         3.33 o                         
   1   6   7         19.94         17.05         2.40 o                         
   2   6   7         16.12         19.01         2.38 o                         
   3   6   7         22.04         23.61         2.43 o                         
   4   6   7          0.09          3.53         2.77 o                         
   5   6   7         12.42         15.55         2.58 o                         
   6   6   7          0.92          1.81         2.63 o                         
   7   6   7          7.61          7.87         2.43 o                         
   1   7   7         25.28         28.07         2.39 o                         
   2   7   7          0.03          1.12         2.30 o                         
   3   7   7          3.54          3.29         2.64 o                         
   4   7   7         12.98         14.35         2.94 o                         
   5   7   7        121.51        121.71         2.79 o                         
   6   7   7         55.06         46.74         2.45 o                         
   7   7   7          1.41          2.54         2.41 o                         
   0   8   7         70.86         77.87         4.23 o                         
   1   8   7        140.98        137.76         2.81 o                         
   2   8   7         63.46         60.69         2.61 o                         
   3   8   7        302.13        291.31         4.26 o                         
   4   8   7        691.37        695.59         7.36 o                         
   5   8   7         44.58         47.20         2.86 o                         
   6   8   7          6.52          7.54         2.65 o                         
   7   8   7          1.37          3.99         3.01 o                         
   1   9   7          2.17          1.26         2.59 o                         
   2   9   7        335.46        303.87         7.09 o                         
   3   9   7        241.35        217.84         4.88 o                         
   4   9   7         58.35         62.10         2.90 o                         
   5   9   7         65.22         59.60         3.26 o                         
   6   9   7          4.90          5.36         2.69 o                         
   7   9   7          0.48          2.08         2.88 o                         
   0  10   7        162.51        149.00         4.12 o                         
   1  10   7        203.31        196.67         3.37 o                         
   2  10   7        214.43        215.88         3.89 o                         
   3  10   7        373.13        382.69         6.54 o                         
   4  10   7        130.35        121.67         3.07 o                         
   5  10   7         84.55         92.17         2.85 o                         
   6  10   7          5.43          5.83         2.70 o                         
   7  10   7         14.43         11.88         2.75 o                         
   1  11   7         38.82         40.66         2.77 o                         
   2  11   7        518.68        483.40         8.40 o                         
   3  11   7         39.20         40.00         3.01 o                         
   4  11   7         19.70         22.04         2.64 o                         
   5  11   7        130.70        131.40         5.50 o                         
   6  11   7         18.05         14.90         2.76 o                         
   7  11   7         15.12         13.29         2.99 o                         
   0  12   7       1577.80       1485.30        20.60 o                         
   1  12   7        711.40        688.41        10.05 o                         
   2  12   7        693.64        683.29        10.65 o                         
   3  12   7        184.61        183.44         6.88 o                         
   4  12   7         92.89         90.61         2.97 o                         
   5  12   7          4.90         10.60         2.82 o                         
   6  12   7          6.83          8.26         2.80 o                         
   7  12   7          0.04         -0.55         3.16 o                         
   1  13   7         73.65         69.47         2.86 o                         
   2  13   7        212.37        210.48         5.01 o                         
   3  13   7         23.08         26.52         2.58 o                         
   4  13   7         36.56         42.16         2.87 o                         
   5  13   7         53.25         46.59         3.20 o                         
   6  13   7          0.64         -0.47         2.88 o                         
   7  13   7          3.27          4.38         3.02 o                         
   0  14   7          0.06          2.11         3.97 o                         
   1  14   7         68.10         69.39         2.79 o                         
   2  14   7          7.58         13.08         2.73 o                         
   3  14   7        262.43        271.00         3.40 o                         
   4  14   7         69.97         64.58         2.62 o                         
   5  14   7         21.05         20.40         2.93 o                         
   6  14   7          1.11          4.86         3.01 o                         
   7  14   7          0.23          5.60         3.29 o                         
   1  15   7         16.91         13.11         2.67 o                         
   2  15   7        127.01        116.30         3.66 o                         
   3  15   7         27.48         24.03         2.83 o                         
   4  15   7         15.98         20.05         2.85 o                         
   5  15   7         12.07          9.87         3.09 o                         
   6  15   7          0.55          8.79         3.28 o                         
   0  16   7         17.77         18.90         3.54 o                         
   1  16   7         51.36         56.38         3.05 o                         
   2  16   7         37.31         39.91         3.04 o                         
   3  16   7         12.52         10.65         2.76 o                         
   4  16   7        101.56        102.61         3.07 o                         
   5  16   7          3.59          5.01         2.81 o                         
   6  16   7         10.61         12.91         2.97 o                         
   1  17   7         40.27         42.06         2.89 o                         
   2  17   7         16.24         15.87         2.57 o                         
   3  17   7          1.40          5.36         2.94 o                         
   4  17   7         22.25         21.43         3.14 o                         
   5  17   7          0.01          1.48         2.86 o                         
   6  17   7         13.82         15.45         3.22 o                         
   0  18   7          7.26          7.92         3.45 o                         
   1  18   7         63.27         65.74         2.92 o                         
   2  18   7          2.26          1.67         2.69 o                         
   3  18   7         12.21         14.47         3.03 o                         
   4  18   7          2.16          2.55         3.16 o                         
   5  18   7          1.69          5.37         2.69 o                         
   6  18   7          0.50          3.18         3.19 o                         
   1  19   7          1.96          1.83         2.93 o                         
   2  19   7          8.42         13.98         2.74 o                         
   3  19   7          7.82         10.84         2.41 o                         
   4  19   7          5.21          9.03         2.87 o                         
   5  19   7          3.60          6.65         2.89 o                         
   6  19   7         10.15          8.07         3.41 o                         
   0  20   7          1.40          0.52         3.66 o                         
   1  20   7          0.03          2.48         2.58 o                         
   2  20   7          1.86          7.00         2.63 o                         
   3  20   7         51.36         43.73         3.18 o                         
   4  20   7          0.81          2.18         3.00 o                         
   5  20   7          4.09         -1.12         3.00 o                         
   1  21   7         10.99         10.56         2.81 o                         
   2  21   7          2.31          2.09         2.83 o                         
   3  21   7         20.41         23.55         2.63 o                         
   4  21   7          3.73          2.71         2.84 o                         
   5  21   7          0.17          3.16         2.88 o                         
   0  22   7         45.95         51.24         3.54 o                         
   1  22   7          0.05          2.70         2.64 o                         
   2  22   7          1.85          5.49         3.11 o                         
   3  22   7          6.73          1.72         3.13 o                         
   4  22   7         15.34         16.18         3.12 o                         
   5  22   7          0.88          2.04         3.06 o                         
   1  23   7         33.64         36.08         2.80 o                         
   2  23   7          0.27          2.32         3.04 o                         
   3  23   7          2.18          3.09         2.73 o                         
   4  23   7          0.30          4.55         3.03 o                         
   0  24   7         15.27         19.58         4.62 o                         
   1  24   7         11.28         16.34         3.12 o                         
   2  24   7          6.73          8.01         3.00 o                         
   3  24   7          0.34          0.54         3.06 o                         
   4  24   7          0.15         -2.58         2.88 o                         
   1  25   7         18.46         19.32         2.86 o                         
   2  25   7          9.24          9.89         2.80 o                         
   3  25   7          5.65          3.17         2.99 o                         
   0  26   7          1.50          1.55         3.57 o                         
   1  26   7          1.55          1.08         2.72 o                         
   2  26   7          5.69          7.84         2.97 o                         
   3  26   7          1.68          8.04         3.05 o                         
   1  27   7          0.29          2.36         3.02 o                         
   2  27   7          1.14          2.84         3.08 o                         
   0  28   7          3.34          3.76         4.14 o                         
   1  28   7          0.23          3.19         4.59 o                         
   0   0   8         88.80         96.92         5.93 o                         
   1   0   8        157.35        159.64         4.99 o                         
   2   0   8         11.73         14.30         3.90 o                         
   3   0   8        156.10        162.18         4.49 o                         
   4   0   8         49.29         41.70         3.35 o                         
   5   0   8          0.13          5.14         3.45 o                         
   6   0   8         32.39         35.34         3.90 o                         
   7   0   8          2.24          4.28         4.37 o                         
   1   1   8        177.09        163.33         2.77 o                         
   2   1   8         86.38         86.34         2.71 o                         
   3   1   8         31.73         35.66         2.41 o                         
   4   1   8         17.45         15.91         2.43 o                         
   5   1   8          9.17         12.01         2.44 o                         
   6   1   8          0.88          1.50         2.56 o                         
   7   1   8          8.61          8.98         2.64 o                         
   0   2   8        133.72        168.22         4.56 o                         
   1   2   8          5.35         10.07         2.34 o                         
   2   2   8         77.22         75.69         2.68 o                         
   3   2   8        267.02        280.12         3.55 o                         
   4   2   8         63.94         60.66         2.68 o                         
   5   2   8          0.01          1.42         2.24 o                         
   6   2   8         38.98         37.29         2.77 o                         
   7   2   8          8.67          9.50         2.76 o                         
   1   3   8         34.00         28.08         2.46 o                         
   2   3   8         81.27         75.53         2.40 o                         
   3   3   8          7.98          9.19         2.47 o                         
   4   3   8         16.94         15.93         2.52 o                         
   5   3   8          0.04          3.60         2.50 o                         
   6   3   8          2.58          2.55         2.34 o                         
   7   3   8          0.44          4.79         2.75 o                         
   0   4   8         39.64         43.85         3.52 o                         
   1   4   8         53.37         51.22         2.60 o                         
   2   4   8         13.71         13.06         2.42 o                         
   3   4   8          0.52          1.93         2.46 o                         
   4   4   8          9.60         11.81         2.74 o                         
   5   4   8          2.77          2.17         2.71 o                         
   6   4   8         49.22         47.83         2.78 o                         
   7   4   8          1.76         -0.68         2.91 o                         
   1   5   8         38.57         33.72         2.61 o                         
   2   5   8          0.29          2.16         2.64 o                         
   3   5   8          8.55          8.78         2.71 o                         
   4   5   8        254.53        260.00         4.47 o                         
   5   5   8         21.87         19.48         2.67 o                         
   6   5   8         30.83         31.31         2.77 o                         
   7   5   8          1.05          3.11         2.70 o                         
   0   6   8         40.10         41.55         3.71 o                         
   1   6   8         43.12         41.80         2.83 o                         
   2   6   8          1.74          2.99         2.46 o                         
   3   6   8         16.49         17.31         2.74 o                         
   4   6   8        214.10        213.58         4.98 o                         
   5   6   8        119.91        121.08         3.06 o                         
   6   6   8          1.97          1.54         2.78 o                         
   7   6   8          0.00          2.68         3.07 o                         
   1   7   8          4.10          7.24         2.69 o                         
   2   7   8         75.04         74.00         2.97 o                         
   3   7   8        164.03        162.69         3.20 o                         
   4   7   8         99.62         94.21         3.09 o                         
   5   7   8          2.48          3.33         2.60 o                         
   6   7   8         76.72         78.36         5.54 o                         
   7   7   8          4.76          4.95         2.92 o                         
   0   8   8        230.62        207.56         7.43 o                         
   1   8   8         35.23         31.34         2.65 o                         
   2   8   8          1.24         -0.29         2.75 o                         
   3   8   8          1.34          3.66         2.72 o                         
   4   8   8         18.51         19.86         2.69 o                         
   5   8   8          0.16         -1.12         2.66 o                         
   6   8   8          5.71          8.01         2.96 o                         
   7   8   8         10.80          9.83         2.83 o                         
   1   9   8          0.00          2.70         2.99 o                         
   2   9   8        255.42        246.54         6.29 o                         
   3   9   8        136.94        142.66         4.07 o                         
   4   9   8         75.06         77.40         2.74 o                         
   5   9   8          6.42          8.76         2.39 o                         
   6   9   8          4.62          4.91         2.49 o                         
   7   9   8          0.07          1.79         2.94 o                         
   0  10   8        978.82        960.34        20.95 o                         
   1  10   8         19.62         26.18         2.68 o                         
   2  10   8        978.30        978.77        24.17 o                         
   3  10   8         10.03         11.08         2.81 o                         
   4  10   8          8.69         11.74         3.17 o                         
   5  10   8         18.14         19.47         2.47 o                         
   6  10   8          1.89          5.59         2.80 o                         
   7  10   8          0.01         -2.73         3.71 o                         
   1  11   8         39.55         42.16         2.95 o                         
   2  11   8         97.70         98.32         3.28 o                         
   3  11   8         86.46         91.12         2.84 o                         
   4  11   8         14.34         19.45         2.75 o                         
   5  11   8          8.39         12.14         2.66 o                         
   6  11   8          1.17          6.61         3.47 o                         
   7  11   8          1.17         -0.11         3.43 o                         
   0  12   8         60.77         58.41         4.46 o                         
   1  12   8        146.37        140.94         3.14 o                         
   2  12   8          1.80          6.81         3.03 o                         
   3  12   8         17.41         19.99         3.03 o                         
   4  12   8         27.61         27.12         2.88 o                         
   5  12   8          0.42          2.53         2.71 o                         
   6  12   8          0.67          3.22         3.17 o                         
   1  13   8         50.16         45.68         2.74 o                         
   2  13   8        119.35        115.93         3.13 o                         
   3  13   8          0.09          2.19         3.22 o                         
   4  13   8         29.39         30.52         2.62 o                         
   5  13   8          7.93          8.36         2.75 o                         
   6  13   8          1.40          2.29         3.00 o                         
   0  14   8        812.79        820.84        30.93 o                         
   1  14   8         28.50         28.50         2.84 o                         
   2  14   8        303.26        298.56         4.51 o                         
   3  14   8         19.69         19.78         2.67 o                         
   4  14   8         53.05         62.53         2.99 o                         
   5  14   8         12.93         13.47         2.79 o                         
   6  14   8          0.86          4.49         3.10 o                         
   1  15   8         95.28        107.98         3.16 o                         
   2  15   8        197.91        192.33         5.40 o                         
   3  15   8         55.33         56.93         2.91 o                         
   4  15   8         39.27         43.16         3.02 o                         
   5  15   8          0.26          1.85         2.61 o                         
   6  15   8         17.02         18.54         3.00 o                         
   0  16   8        130.07        121.92         3.86 o                         
   1  16   8         27.10         34.03         2.81 o                         
   2  16   8         73.15         74.58         4.13 o                         
   3  16   8          4.61          3.75         2.80 o                         
   4  16   8          8.21         11.23         2.79 o                         
   5  16   8          1.23          3.12         3.02 o                         
   6  16   8          0.47         -1.59         3.21 o                         
   1  17   8         78.83         77.36         2.75 o                         
   2  17   8         16.89         20.06         2.71 o                         
   3  17   8         16.43         15.15         2.42 o                         
   4  17   8          4.76          1.06         2.59 o                         
   5  17   8          1.60         -0.85         3.12 o                         
   6  17   8         26.89         56.45         9.49 o                         
   0  18   8         78.58         70.68         4.51 o                         
   1  18   8          0.03          1.24         2.52 o                         
   2  18   8          0.13          7.19         2.81 o                         
   3  18   8          0.10         -1.26         3.13 o                         
   4  18   8         40.09         35.01         2.87 o                         
   5  18   8          6.37          2.39         3.17 o                         
   1  19   8         24.98         30.85         2.50 o                         
   2  19   8          0.26         -1.47         2.73 o                         
   3  19   8          7.22          7.60         2.91 o                         
   4  19   8         79.30         78.15         3.54 o                         
   5  19   8          1.99          3.40         3.09 o                         
   0  20   8          7.93          5.23         3.35 o                         
   1  20   8          6.73          6.24         2.76 o                         
   2  20   8          8.41          7.43         2.73 o                         
   3  20   8          0.22          3.12         2.91 o                         
   4  20   8          9.47         10.68         2.71 o                         
   5  20   8          3.39          8.02         4.02 o                         
   1  21   8          0.08          5.11         2.62 o                         
   2  21   8         22.13         15.03         3.16 o                         
   3  21   8          4.21          7.50         3.20 o                         
   4  21   8          0.38         -0.11         3.30 o                         
   0  22   8          4.36          3.47         3.80 o                         
   1  22   8          1.69          3.59         2.63 o                         
   2  22   8         26.75         29.16         2.88 o                         
   3  22   8         30.79         33.23         3.08 o                         
   4  22   8         19.10         19.33         2.86 o                         
   1  23   8          7.63          9.42         2.64 o                         
   2  23   8          9.67         12.30         3.04 o                         
   3  23   8          0.87         -0.69         2.75 o                         
   4  23   8          1.14          3.37         7.87 o                         
   0  24   8         16.78         12.68         3.58 o                         
   1  24   8          5.19          7.93         2.64 o                         
   2  24   8          1.71          3.84         3.05 o                         
   3  24   8          0.62          5.11         3.11 o                         
   1  25   8          2.72          1.86         2.77 o                         
   2  25   8          4.48          7.94         2.97 o                         
   0  26   8         14.22          9.88         4.17 o                         
   1  26   8          0.06          0.63         2.79 o                         
   1   1   9         28.48         25.41         2.42 o                         
   2   1   9          6.50          4.63         2.40 o                         
   3   1   9         46.01         42.69         2.92 o                         
   4   1   9         14.47         16.63         2.61 o                         
   5   1   9          1.45          2.45         2.86 o                         
   6   1   9          8.71         11.98         2.83 o                         
   7   1   9          1.30          1.54         2.77 o                         
   0   2   9          4.32          5.38         3.92 o                         
   1   2   9         29.43         29.92         2.42 o                         
   2   2   9         81.48         84.51         2.54 o                         
   3   2   9          1.85          4.21         2.47 o                         
   4   2   9         57.27         42.63         3.04 o                         
   5   2   9         22.04         24.72         2.59 o                         
   6   2   9         25.23         23.34         2.97 o                         
   7   2   9         16.03         16.24         3.10 o                         
   1   3   9          0.81          5.06         2.41 o                         
   2   3   9          0.16          2.73         2.38 o                         
   3   3   9          0.26          4.31         2.68 o                         
   4   3   9         99.82         95.07         3.49 o                         
   5   3   9         24.95         26.05         2.94 o                         
   6   3   9          0.47          3.70         2.76 o                         
   7   3   9          2.79          2.74         2.92 o                         
   0   4   9        311.13        317.89         7.18 o                         
   1   4   9         39.11         37.94         2.63 o                         
   2   4   9          2.85          5.04         2.68 o                         
   3   4   9         40.34         32.21         2.96 o                         
   4   4   9         13.54         14.95         2.54 o                         
   5   4   9          0.89          0.57         2.85 o                         
   6   4   9         27.28         27.37         3.06 o                         
   7   4   9          6.34          2.09         2.83 o                         
   1   5   9         86.25         79.77         2.78 o                         
   2   5   9         13.29         12.85         2.44 o                         
   3   5   9         18.57         20.88         2.49 o                         
   4   5   9          2.07         -0.55         2.74 o                         
   5   5   9         68.94         72.30         2.85 o                         
   6   5   9         65.69         55.99         3.26 o                         
   7   5   9          1.62          3.39         3.15 o                         
   0   6   9         81.79         79.90         3.89 o                         
   1   6   9          0.00          3.02         2.59 o                         
   2   6   9         48.86         50.35         2.73 o                         
   3   6   9         26.63         21.15         3.03 o                         
   4   6   9          0.01          2.13         2.64 o                         
   5   6   9          4.33          5.13         2.56 o                         
   6   6   9          0.21         -0.01         2.83 o                         
   7   6   9         10.21          9.36         3.32 o                         
   1   7   9        115.12        111.76         3.09 o                         
   2   7   9        123.34        113.62         3.77 o                         
   3   7   9         12.43         11.08         2.85 o                         
   4   7   9        185.59        186.79         3.25 o                         
   5   7   9          6.55          5.31         2.87 o                         
   6   7   9         24.56         27.62         2.93 o                         
   0   8   9         43.40         47.14         3.83 o                         
   1   8   9        152.14        149.46         3.75 o                         
   2   8   9        442.51        417.36         5.06 o                         
   3   8   9         19.37         20.33         2.87 o                         
   4   8   9         67.28         71.90         3.22 o                         
   5   8   9          5.42         10.03         3.14 o                         
   6   8   9          3.23          2.50         3.28 o                         
   1   9   9        231.55        209.79         3.25 o                         
   2   9   9        613.30        633.81        12.48 o                         
   3   9   9         59.63         60.17         2.70 o                         
   4   9   9         16.42         17.04         2.74 o                         
   5   9   9          0.35          0.59         2.72 o                         
   6   9   9         12.52         17.21         3.12 o                         
   0  10   9        275.10        286.49         9.58 o                         
   1  10   9        529.43        531.61         7.24 o                         
   2  10   9        259.67        284.34         6.30 o                         
   3  10   9         14.08         14.42         3.02 o                         
   4  10   9         31.34         28.56         3.31 o                         
   5  10   9          2.04          5.69         2.75 o                         
   6  10   9          1.34          3.93         2.91 o                         
   1  11   9        273.84        274.58         4.14 o                         
   2  11   9        110.27        123.17         3.21 o                         
   3  11   9        222.85        235.89         5.49 o                         
   4  11   9         30.10         31.45         2.62 o                         
   5  11   9          1.20         -1.23         2.80 o                         
   6  11   9          6.80          8.71         3.35 o                         
   0  12   9       3759.37       3798.28        69.08 o                         
   1  12   9        416.53        432.44         6.48 o                         
   2  12   9         69.93         77.02         3.51 o                         
   3  12   9          4.22          8.71         3.26 o                         
   4  12   9         29.69         30.18         2.70 o                         
   5  12   9          0.20          2.81         2.59 o                         
   6  12   9          8.37         11.26         3.32 o                         
   1  13   9         58.18         64.74         3.18 o                         
   2  13   9        101.40        112.71         3.36 o                         
   3  13   9         56.40         52.24         3.16 o                         
   4  13   9          0.39          2.49         2.90 o                         
   5  13   9          0.02          0.01         3.04 o                         
   6  13   9          1.07          6.37         2.94 o                         
   0  14   9          9.93          9.40         4.16 o                         
   1  14   9        188.18        195.05         3.59 o                         
   2  14   9        185.98        190.69         3.77 o                         
   3  14   9          2.81          1.61         2.58 o                         
   4  14   9          5.40          5.51         2.76 o                         
   5  14   9          1.77          1.62         2.93 o                         
   6  14   9          5.02          8.71         6.03 o                         
   1  15   9         65.23         62.17         2.95 o                         
   2  15   9        102.60         94.42         3.34 o                         
   3  15   9          5.39          9.25         2.87 o                         
   4  15   9         44.07         45.16         3.33 o                         
   5  15   9          3.54          3.53         3.16 o                         
   0  16   9          0.03          1.30         3.84 o                         
   1  16   9          3.61          6.12         2.75 o                         
   2  16   9         52.46         48.08         3.21 o                         
   3  16   9          1.46          5.66         2.92 o                         
   4  16   9         47.55         52.20         3.02 o                         
   5  16   9          2.10          5.29         3.61 o                         
   1  17   9          3.27          5.78         3.15 o                         
   2  17   9        105.86        107.08         4.40 o                         
   3  17   9          6.73         12.64         2.80 o                         
   4  17   9         37.02         34.72         2.99 o                         
   5  17   9          3.07          8.81         4.06 o                         
   0  18   9          7.60          9.25         4.32 o                         
   1  18   9          2.16          6.76         2.89 o                         
   2  18   9         59.14         59.36         2.95 o                         
   3  18   9          5.76          5.31         2.96 o                         
   4  18   9          9.41         11.58         3.34 o                         
   5  18   9          0.05          1.72         3.46 o                         
   1  19   9         23.04         25.96         3.50 o                         
   2  19   9          7.51          8.38         2.84 o                         
   3  19   9          4.46          4.85         2.74 o                         
   4  19   9          1.78          1.61         3.33 o                         
   0  20   9         37.54         43.30         5.68 o                         
   1  20   9         15.58         20.11         3.20 o                         
   2  20   9         10.88         14.01         3.21 o                         
   3  20   9          0.10          5.87         3.06 o                         
   4  20   9          6.95         12.09         3.20 o                         
   1  21   9          3.58          0.66         3.01 o                         
   2  21   9          0.01          2.04         2.87 o                         
   3  21   9          0.97          0.16         3.15 o                         
   0  22   9          2.13          2.97         3.66 o                         
   1  22   9          2.57          6.50         3.29 o                         
   2  22   9          0.05          4.05         3.07 o                         
   3  22   9          1.56          2.46         2.83 o                         
   1  23   9          0.15          4.74         3.34 o                         
   2  23   9          0.20          0.93         3.69 o                         
   0  24   9          8.38         13.83         4.14 o                         
   1  24   9          1.35          4.45         3.33 o                         
   2  24   9          0.11          2.00         4.11 o                         
   0   0  10          1.29          2.30         4.51 o                         
   1   0  10          3.88          7.01         3.45 o                         
   2   0  10         14.38         11.61         3.63 o                         
   3   0  10         17.58         19.24         4.03 o                         
   4   0  10          6.29          7.30         4.17 o                         
   5   0  10        132.37        117.05         4.57 o                         
   6   0  10         17.87         18.58         4.01 o                         
   1   1  10         42.39         32.11         2.61 o                         
   2   1  10          8.30          7.40         2.39 o                         
   3   1  10          9.26          5.81         2.56 o                         
   4   1  10          0.09          0.92         2.73 o                         
   5   1  10         17.05         16.62         2.93 o                         
   6   1  10          0.29          3.17         2.93 o                         
   0   2  10         30.11         27.46         3.15 o                         
   1   2  10          4.79          2.92         2.39 o                         
   2   2  10          1.74          2.32         2.41 o                         
   3   2  10         10.92         12.03         2.60 o                         
   4   2  10          0.00          1.05         2.64 o                         
   5   2  10         13.59         10.39         2.77 o                         
   6   2  10          2.53          5.85         3.31 o                         
   1   3  10        122.40        114.26         2.68 o                         
   2   3  10          1.11          4.17         2.57 o                         
   3   3  10        252.91        234.53         4.76 o                         
   4   3  10          5.23          5.53         2.83 o                         
   5   3  10          0.67          2.60         2.97 o                         
   6   3  10          6.81          7.08         2.80 o                         
   0   4  10          9.82         14.33         3.49 o                         
   1   4  10         11.15         11.00         2.67 o                         
   2   4  10          0.52          3.55         2.43 o                         
   3   4  10         11.29         13.06         2.61 o                         
   4   4  10         17.90         20.41         2.80 o                         
   5   4  10         13.54         12.98         3.05 o                         
   6   4  10          0.03          2.45         3.03 o                         
   1   5  10         74.19         75.35         2.84 o                         
   2   5  10         13.18         17.55         2.61 o                         
   3   5  10          2.31          5.70         2.63 o                         
   4   5  10          7.15          6.37         2.70 o                         
   5   5  10         12.82         15.65         2.74 o                         
   6   5  10          5.66          8.41         2.89 o                         
   0   6  10          1.79          2.02         3.62 o                         
   1   6  10          2.58          3.16         2.83 o                         
   2   6  10         20.34         24.68         2.81 o                         
   3   6  10          1.17         -0.48         2.59 o                         
   4   6  10         14.18         11.00         2.92 o                         
   5   6  10         25.70         27.63         3.08 o                         
   6   6  10         15.06         14.66         3.24 o                         
   1   7  10         62.98         64.14         2.66 o                         
   2   7  10          0.05          0.57         2.55 o                         
   3   7  10          8.54          9.20         2.89 o                         
   4   7  10         56.46         56.55         3.06 o                         
   5   7  10         14.63         17.67         3.09 o                         
   6   7  10          4.53         10.15         3.18 o                         
   0   8  10          3.91          7.16         3.68 o                         
   1   8  10          0.65          5.16         2.93 o                         
   2   8  10         19.03         21.79         2.77 o                         
   3   8  10         57.44         56.95         3.22 o                         
   4   8  10         28.61         34.04         2.84 o                         
   5   8  10          9.73          9.82         3.02 o                         
   6   8  10          6.82         12.44         3.11 o                         
   1   9  10          2.15          3.52         2.71 o                         
   2   9  10         34.49         31.37         3.36 o                         
   3   9  10          2.36          3.23         3.09 o                         
   4   9  10         35.94         39.20         2.74 o                         
   5   9  10          0.10          0.62         3.26 o                         
   6   9  10          0.97          7.03         3.22 o                         
   0  10  10        290.85        297.02        15.99 o                         
   1  10  10          8.41          8.64         2.61 o                         
   2  10  10         60.46         62.15         3.06 o                         
   3  10  10         24.62         23.80         3.36 o                         
   4  10  10          7.25          9.24         3.12 o                         
   5  10  10          0.09          2.15         3.27 o                         
   1  11  10         18.92         22.06         2.70 o                         
   2  11  10          2.08          6.50         2.97 o                         
   3  11  10          1.88          5.74         2.90 o                         
   4  11  10          1.00          1.43         2.76 o                         
   5  11  10          2.40          2.28         2.92 o                         
   0  12  10          0.17         -0.59         4.32 o                         
   1  12  10          2.32          6.67         2.96 o                         
   2  12  10         30.80         34.95         3.17 o                         
   3  12  10          4.99          7.85         2.71 o                         
   4  12  10          0.14         -1.90         2.61 o                         
   5  12  10          7.89          7.78         3.32 o                         
   1  13  10          0.29          3.85         2.78 o                         
   2  13  10         30.92         31.02         3.48 o                         
   3  13  10          2.54          6.17         2.80 o                         
   4  13  10          8.99         15.47         3.04 o                         
   5  13  10          2.02          7.61         3.68 o                         
   0  14  10         14.79          9.53         3.80 o                         
   1  14  10          1.40          0.22         2.98 o                         
   2  14  10         86.05         90.41         4.21 o                         
   3  14  10          1.58          3.23         2.92 o                         
   4  14  10          6.65          7.39         2.80 o                         
   5  14  10          0.57          3.42         3.03 o                         
   1  15  10          1.83          3.12         3.47 o                         
   2  15  10         26.44         28.73         3.19 o                         
   3  15  10          0.45         -1.82         2.69 o                         
   4  15  10         35.54         36.51         2.91 o                         
   5  15  10          1.73          5.73         4.66 o                         
   0  16  10          6.57          5.08         3.78 o                         
   1  16  10          0.26          0.01         3.04 o                         
   2  16  10          2.46         11.71         2.91 o                         
   3  16  10          3.91          2.59         3.06 o                         
   4  16  10          0.25          5.93         3.12 o                         
   1  17  10          8.25          9.50         3.51 o                         
   2  17  10          5.37          9.02         3.09 o                         
   3  17  10          0.03          2.18         3.29 o                         
   4  17  10          5.43          4.98         2.99 o                         
   0  18  10          0.48         -2.85         4.18 o                         
   1  18  10          0.59         -0.50         3.61 o                         
   2  18  10          1.48          4.73         3.01 o                         
   3  18  10          0.17          5.91         3.07 o                         
   4  18  10          2.53          3.79         3.06 o                         
   1  19  10          6.41         11.15         3.16 o                         
   2  19  10          0.03          1.88         3.12 o                         
   3  19  10          0.34          4.22         3.28 o                         
   0  20  10          0.40         -0.29         4.28 o                         
   1  20  10          0.32          1.18         2.95 o                         
   2  20  10          0.02          2.24         2.95 o                         
   3  20  10          0.01          3.34         3.41 o                         
   1  21  10         10.48         15.22         3.91 o                         
   2  21  10          0.17          1.94         3.09 o                         
   0  22  10          3.51          4.93         3.75 o                         
   1  22  10          5.79          7.54         3.47 o                         
   2  22  10          0.94          7.18         8.96 o                         
   1   1  11         30.16         25.09         2.91 o                         
   2   1  11         43.02         42.29         2.83 o                         
   3   1  11          2.32          1.39         3.09 o                         
   4   1  11          3.69          4.07         2.86 o                         
   5   1  11          0.06         -1.26         2.87 o                         
   0   2  11          0.00          0.02         3.53 o                         
   1   2  11          1.77          3.78         2.55 o                         
   2   2  11         49.25         49.70         2.93 o                         
   3   2  11          0.22         -0.64         2.72 o                         
   4   2  11          0.35          1.38         2.57 o                         
   5   2  11          7.68          7.93         3.13 o                         
   1   3  11         13.12         11.69         2.70 o                         
   2   3  11          0.51          2.60         2.60 o                         
   3   3  11          2.08          3.21         2.89 o                         
   4   3  11          8.69         10.35         2.96 o                         
   5   3  11          2.44          2.18         2.80 o                         
   0   4  11        122.05        119.99         4.84 o                         
   1   4  11          9.07          8.93         2.57 o                         
   2   4  11          0.16          2.19         2.58 o                         
   3   4  11         16.83         14.80         2.71 o                         
   4   4  11          5.74          8.06         2.70 o                         
   5   4  11          0.28          3.83         3.49 o                         
   1   5  11         14.85         14.71         2.89 o                         
   2   5  11          2.41          4.86         2.57 o                         
   3   5  11         49.81         42.95         2.88 o                         
   4   5  11         23.01         17.92         3.08 o                         
   5   5  11         17.70         14.34         2.87 o                         
   0   6  11        130.03        123.01         5.26 o                         
   1   6  11          5.32          6.38         2.71 o                         
   2   6  11         27.74         28.24         2.92 o                         
   3   6  11          3.82          5.65         3.06 o                         
   4   6  11          0.08          2.58         3.03 o                         
   5   6  11         10.44          6.36         3.24 o                         
   1   7  11         11.12         10.87         2.65 o                         
   2   7  11         14.19         13.56         2.79 o                         
   3   7  11         11.80         12.42         2.69 o                         
   4   7  11          2.08          7.65         3.01 o                         
   5   7  11         15.03         16.00         3.11 o                         
   0   8  11        149.37        153.90         5.41 o                         
   1   8  11         21.27         19.54         2.71 o                         
   2   8  11          6.43         10.26         2.67 o                         
   3   8  11          6.41          9.48         3.14 o                         
   4   8  11         15.68         16.45         2.96 o                         
   5   8  11         13.26         13.77         3.23 o                         
   1   9  11        103.82        103.54         3.13 o                         
   2   9  11         41.12         39.08         3.30 o                         
   3   9  11          3.13          4.68         3.02 o                         
   4   9  11          3.47          4.92         2.96 o                         
   5   9  11          4.25          2.65         3.22 o                         
   0  10  11         70.00         60.80         4.65 o                         
   1  10  11         63.08         57.64         2.95 o                         
   2  10  11        214.00        222.54         4.63 o                         
   3  10  11         73.36         74.02         3.19 o                         
   4  10  11          2.64          7.33         2.91 o                         
   5  10  11          0.36          2.63         3.36 o                         
   1  11  11         68.54         67.14         2.96 o                         
   2  11  11          4.80          4.53         3.07 o                         
   3  11  11         11.42         10.85         2.92 o                         
   4  11  11         71.81         77.30         3.36 o                         
   0  12  11         99.35        110.80         4.26 o                         
   1  12  11         49.76         48.85         3.11 o                         
   2  12  11        126.26        122.43         5.10 o                         
   3  12  11         62.51         65.91         3.30 o                         
   4  12  11         11.01         14.98         2.99 o                         
   1  13  11         58.28         57.69         3.09 o                         
   2  13  11          0.02          1.71         2.74 o                         
   3  13  11          3.52          4.19         2.99 o                         
   4  13  11         40.37         45.11         3.56 o                         
   0  14  11         38.29         28.70         4.73 o                         
   1  14  11          4.65          4.31         3.24 o                         
   2  14  11         80.91         94.01         4.61 o                         
   3  14  11         26.72         27.64         3.46 o                         
   4  14  11          4.15          5.39         3.06 o                         
   1  15  11         21.33         24.55         3.22 o                         
   2  15  11         12.36         15.11         2.98 o                         
   3  15  11          0.01          3.78         2.81 o                         
   4  15  11          0.67          2.02         4.68 o                         
   0  16  11         16.56         12.68         3.88 o                         
   1  16  11          0.56          3.11         3.29 o                         
   2  16  11          0.02          3.92         3.33 o                         
   3  16  11          8.80         10.16         2.97 o                         
   1  17  11          0.08          3.33         2.91 o                         
   2  17  11          0.29          5.00         3.22 o                         
   3  17  11          3.15          9.91         3.50 o                         
   0  18  11         15.18         19.24         5.29 o                         
   1  18  11          0.69          6.13         3.75 o                         
   2  18  11          9.19         17.44         3.20 o                         
   1  19  11          1.23          2.19         3.47 o                         
   2  19  11          0.09          0.52         3.76 o                         
   0  20  11         28.82         26.71         5.36 o                         
   1  20  11          0.05          5.19         4.58 o                         
   0   0  12        138.45        134.89         6.51 o                         
   1   0  12          7.60          5.27         3.70 o                         
   2   0  12         21.03         21.97         3.95 o                         
   3   0  12         10.07          7.40         4.31 o                         
   4   0  12          5.35          8.54         4.08 o                         
   1   1  12          0.04          2.23         2.78 o                         
   2   1  12         35.14         35.73         2.90 o                         
   3   1  12          0.11          1.07         2.60 o                         
   4   1  12         12.81         10.47         2.92 o                         
   0   2  12         54.50         59.84         3.99 o                         
   1   2  12          6.82          7.13         2.77 o                         
   2   2  12          8.81          8.18         2.70 o                         
   3   2  12          6.84          7.71         2.93 o                         
   4   2  12          0.22          4.54         3.29 o                         
   1   3  12         13.57         10.63         2.56 o                         
   2   3  12         40.55         36.13         2.67 o                         
   3   3  12          0.45          1.55         2.81 o                         
   4   3  12          0.38          2.28         3.12 o                         
   0   4  12         47.61         45.13         4.31 o                         
   1   4  12          0.02          0.93         2.55 o                         
   2   4  12          0.03          0.49         2.83 o                         
   3   4  12          5.89          8.33         2.85 o                         
   4   4  12          1.46         -0.13         2.86 o                         
   1   5  12         11.14         13.14         2.67 o                         
   2   5  12          0.00          2.65         2.65 o                         
   3   5  12          0.88          4.13         3.31 o                         
   4   5  12          0.04          2.44         3.37 o                         
   0   6  12          0.61          0.21         4.26 o                         
   1   6  12          1.39          5.08         2.42 o                         
   2   6  12          0.02          1.21         3.15 o                         
   3   6  12          0.86          4.13         2.77 o                         
   4   6  12          0.26          6.85         3.41 o                         
   1   7  12          4.61          7.97         2.92 o                         
   2   7  12          0.02          1.57         2.83 o                         
   3   7  12         39.26         37.51         3.18 o                         
   4   7  12          0.27         -0.05         3.25 o                         
   0   8  12         29.08         24.50         4.58 o                         
   1   8  12          0.16          6.27         2.86 o                         
   2   8  12          1.92          1.98         3.08 o                         
   3   8  12          5.32         11.54         3.12 o                         
   4   8  12          0.37         -0.58         2.96 o                         
   1   9  12         12.60         15.85         3.05 o                         
   2   9  12         14.57         13.77         2.77 o                         
   3   9  12         17.86         22.57         3.05 o                         
   4   9  12          3.74          6.85         3.74 o                         
   0  10  12          8.63          9.95         4.27 o                         
   1  10  12         10.39         10.86         2.84 o                         
   2  10  12          2.66          8.90         2.98 o                         
   3  10  12          2.07          3.93         3.02 o                         
   4  10  12          1.29          4.66         3.73 o                         
   1  11  12          2.45          1.60         2.78 o                         
   2  11  12          2.50          1.03         2.92 o                         
   3  11  12          1.66          2.07         3.08 o                         
   0  12  12          0.00         -1.38         4.07 o                         
   1  12  12         18.74         17.45         2.88 o                         
   2  12  12          1.90          4.65         3.36 o                         
   3  12  12          1.80          2.12         3.22 o                         
   1  13  12          1.22          4.11         3.14 o                         
   2  13  12          6.10          8.28         3.23 o                         
   3  13  12         11.82         13.08         3.05 o                         
   0  14  12         25.45         30.79         4.91 o                         
   1  14  12         12.94         18.04         3.26 o                         
   2  14  12          1.64          3.27         3.28 o                         
   1  15  12          0.60          4.05         3.04 o                         
   2  15  12          0.99          2.98         3.34 o                         
   0  16  12         14.79         18.90         4.52 o                         
   1  16  12          1.86          2.55         3.62 o                         
   1   1  13          8.59         10.42         2.67 o                         
   2   1  13          1.35          3.02         2.96 o                         
   3   1  13          0.80          0.32         3.13 o                         
   0   2  13          0.83          1.98         4.40 o                         
   1   2  13          0.25          3.99         3.04 o                         
   2   2  13          0.84          3.13         2.62 o                         
   3   2  13          0.00          1.13         3.32 o                         
   1   3  13          0.04          3.81         3.12 o                         
   2   3  13          2.45          0.93         2.71 o                         
   3   3  13          0.30          3.78         3.02 o                         
   0   4  13         27.20         29.21         4.05 o                         
   1   4  13          1.36          2.59         3.02 o                         
   2   4  13          4.55          4.04         2.76 o                         
   3   4  13          2.33          1.13         3.11 o                         
   1   5  13          5.65          6.59         2.71 o                         
   2   5  13          2.32          7.48         3.12 o                         
   3   5  13          0.40         -1.32         3.26 o                         
   0   6  13          3.51          6.50         3.91 o                         
   1   6  13          3.07          5.45         2.59 o                         
   2   6  13          1.40          0.09         2.84 o                         
   3   6  13          1.85          2.70         3.22 o                         
   1   7  13          0.01          3.53         3.10 o                         
   2   7  13         12.42         10.76         3.25 o                         
   3   7  13          0.30         -1.12         3.33 o                         
   0   8  13          0.01          2.67         4.52 o                         
   1   8  13          0.22          1.69         3.12 o                         
   2   8  13         10.94          9.50         3.63 o                         
   1   9  13          0.52          6.85         3.35 o                         
   2   9  13          1.96          2.90         3.41 o                         
   0  10  13          0.09         -0.15         4.16 o                         
   1  10  13          1.18          4.44         2.87 o                         
   2  10  13         24.61         30.64         3.40 o                         
   1  11  13         51.18         51.52         3.68 o                         
   0  12  13         31.10         45.52         5.10 o                         
   1  12  13          0.00          1.98         3.04 o                         
   0   0  14          1.24          0.38         6.44 o                         
   1   0  14         34.26         33.36         4.85 o                         
   1   1  14          3.41          3.63         3.09 o                         
   0   2  14          0.12          1.94         4.64 o                         
   1   2  14         16.98         16.25         3.17 o                         
   1   3  14         14.89         12.38         5.47 o                         
   0   4  14          2.33          3.21         4.19 o                         
                                                                                
